# Supplementary material for: A high-throughput de novo sequencing approach for shotgun proteomics using high-resolution tandem mass spectrometry
Source: BMC Bioinformatics. 2010 Mar 5;11:118. doi: 10.1186/1471-2105-11-118 (PMC2838866; doi:10.1186/1471-2105-11-118)
Supplement: Additional file 2 — Table S1, Top sequence tags inferred by Vonode and their verification using Sequest identification results. [file 1471-2105-11-118-S2.XLS]

## Sheet: ProNovo_SequenceTags_Tested
Table S1: Top sequence tags inferred by Vonode and their verification using Sequest identification results
File Name	Scan Number	Parent MZ	Charge State	Tag Index1	Residual Mass	Tag Sequence	Residual Mass	Score	Tag Validity2	Sequest Identification2
Rpal_Std_2d_FullMS_Orbi30k_MSMS_Orbi7k_Centroid_Run1_102006_01	212	558.365	1	212::1::1	17.0643	EJQA	99.0716	5.863	N/A	N/A
Rpal_Std_2d_FullMS_Orbi30k_MSMS_Orbi7k_Centroid_Run1_102006_01	212	558.365	1	212::1::2	146.106	JQA	99.0723	5.04812	N/A	N/A
Rpal_Std_2d_FullMS_Orbi30k_MSMS_Orbi7k_Centroid_Run1_102006_01	212	558.365	1	212::1::3	162.137	PQA	99.0727	4.92618	N/A	N/A
Rpal_Std_2d_FullMS_Orbi30k_MSMS_Orbi7k_Centroid_Run1_102006_01	219	588.338	1	219::1::1	17.067	EEA	241.142	4.12045	N/A	N/A
Rpal_Std_2d_FullMS_Orbi30k_MSMS_Orbi7k_Centroid_Run1_102006_01	219	588.338	1	219::1::2	18.0512	QEA	241.142	4.10671	N/A	N/A
Rpal_Std_2d_FullMS_Orbi30k_MSMS_Orbi7k_Centroid_Run1_102006_01	219	588.338	1	219::1::3	17.0678	EEJ	199.094	3.86809	N/A	N/A
Rpal_Std_2d_FullMS_Orbi30k_MSMS_Orbi7k_Centroid_Run1_102006_01	231	421.743	2	231::1::1	18.0126	GPAAA	456.274	4.25432	N/A	N/A
Rpal_Std_2d_FullMS_Orbi30k_MSMS_Orbi7k_Centroid_Run1_102006_01	231	421.743	2	231::1::2	18.0124	GPAA	527.312	3.42662	N/A	N/A
Rpal_Std_2d_FullMS_Orbi30k_MSMS_Orbi7k_Centroid_Run1_102006_01	231	421.743	2	231::1::3	75.0341	PAAA	456.274	3.37948	N/A	N/A
Rpal_Std_2d_FullMS_Orbi30k_MSMS_Orbi7k_Centroid_Run1_102006_01	248	716.4	1	248::1::1	170.109	ADAAA	146.109	4.72083	N/A	N/A
Rpal_Std_2d_FullMS_Orbi30k_MSMS_Orbi7k_Centroid_Run1_102006_01	248	716.4	1	248::1::2	170.11	ADAPR	35.0284	3.98219	N/A	N/A
Rpal_Std_2d_FullMS_Orbi30k_MSMS_Orbi7k_Centroid_Run1_102006_01	248	716.4	1	248::1::3	146.108	AAAD	241.146	3.81846	N/A	N/A
Rpal_Std_2d_FullMS_Orbi30k_MSMS_Orbi7k_Centroid_Run1_102006_01	302	558.366	1	302::1::1	17.0641	EJV	199.099	5.24986	N/A	N/A
Rpal_Std_2d_FullMS_Orbi30k_MSMS_Orbi7k_Centroid_Run1_102006_01	302	558.366	1	302::1::2	17.0642	EJQ	170.109	5.0965	N/A	N/A
Rpal_Std_2d_FullMS_Orbi30k_MSMS_Orbi7k_Centroid_Run1_102006_01	302	558.366	1	302::1::3	17.0631	EPG	257.178	2.66372	N/A	N/A
Rpal_Std_2d_FullMS_Orbi30k_MSMS_Orbi7k_Centroid_Run1_102006_01	312	838.486	1	312::1::1	18.0157	KAAPAAAA	168.092	11.3074	N/A	N/A
Rpal_Std_2d_FullMS_Orbi30k_MSMS_Orbi7k_Centroid_Run1_102006_01	312	838.486	1	312::1::2	18.0158	KAAPAAA	239.129	10.8093	N/A	N/A
Rpal_Std_2d_FullMS_Orbi30k_MSMS_Orbi7k_Centroid_Run1_102006_01	312	838.486	1	312::1::3	168.091	AAAAPAA	146.112	10.5345	N/A	N/A
Rpal_Std_2d_FullMS_Orbi30k_MSMS_Orbi7k_Centroid_Run1_102006_01	335	419.747	2	335::1::1	71.0382	PAAAA	385.239	10.0753	N/A	N/A
Rpal_Std_2d_FullMS_Orbi30k_MSMS_Orbi7k_Centroid_Run1_102006_01	335	419.747	2	335::1::2	71.0383	APAAA	385.239	10.018	N/A	N/A
Rpal_Std_2d_FullMS_Orbi30k_MSMS_Orbi7k_Centroid_Run1_102006_01	335	419.747	2	335::1::3	385.237	AAAA	168.093	9.33816	N/A	N/A
Rpal_Std_2d_FullMS_Orbi30k_MSMS_Orbi7k_Centroid_Run1_102006_01	340	538.775	2	340::1::1	362.196	NEJ	357.17	5.76994	Correct	R.ATGQJENTSR.J
Rpal_Std_2d_FullMS_Orbi30k_MSMS_Orbi7k_Centroid_Run1_102006_01	352	826.485	1	352::1::1	184.125	QAA	371.22	7.14982	Correct	R.AJQAAPQK.A
Rpal_Std_2d_FullMS_Orbi30k_MSMS_Orbi7k_Centroid_Run1_102006_01	362	634.323	2	362::1::1	572.281	AAAGGQP	142.084	17.3608	N/A	N/A
Rpal_Std_2d_FullMS_Orbi30k_MSMS_Orbi7k_Centroid_Run1_102006_01	362	634.323	2	362::1::2	572.284	AAAGGQ	239.134	16.5911	N/A	N/A
Rpal_Std_2d_FullMS_Orbi30k_MSMS_Orbi7k_Centroid_Run1_102006_01	362	634.323	2	362::1::3	572.284	AAAGG	367.192	15.5586	N/A	N/A
Rpal_Std_2d_FullMS_Orbi30k_MSMS_Orbi7k_Centroid_Run1_102006_01	364	555.366	1	364::1::1	21.0621	YVPR	18.0106	5.71822	N/A	N/A
Rpal_Std_2d_FullMS_Orbi30k_MSMS_Orbi7k_Centroid_Run1_102006_01	364	555.366	1	364::1::2	184.122	VPR	18.0144	5.27519	N/A	N/A
Rpal_Std_2d_FullMS_Orbi30k_MSMS_Orbi7k_Centroid_Run1_102006_01	364	555.366	1	364::1::3	212.153	APR	18.0143	5.23188	N/A	N/A
Rpal_Std_2d_FullMS_Orbi30k_MSMS_Orbi7k_Centroid_Run1_102006_01	366	1267.64	1	366::1::1	572.289	AAW	366.189	5.05276	N/A	N/A
Rpal_Std_2d_FullMS_Orbi30k_MSMS_Orbi7k_Centroid_Run1_102006_01	368	631.371	1	368::1::1	18.0047	RTEJ	113.084	8.84334	N/A	N/A
Rpal_Std_2d_FullMS_Orbi30k_MSMS_Orbi7k_Centroid_Run1_102006_01	368	631.371	1	368::1::2	18.0035	KEEJ	113.096	8.53739	N/A	N/A
Rpal_Std_2d_FullMS_Orbi30k_MSMS_Orbi7k_Centroid_Run1_102006_01	368	631.371	1	368::1::3	113.085	JEE	146.109	8.40253	N/A	N/A
Rpal_Std_2d_FullMS_Orbi30k_MSMS_Orbi7k_Centroid_Run1_102006_01	371	865.485	1	371::1::1	18.0039	KSAYAQ	198.151	5.89727	Correct	R.VVQAYASK.S
Rpal_Std_2d_FullMS_Orbi30k_MSMS_Orbi7k_Centroid_Run1_102006_01	371	865.485	1	371::1::2	146.105	SAYAQ	198.145	5.67076	Correct	R.VVQAYASK.S
Rpal_Std_2d_FullMS_Orbi30k_MSMS_Orbi7k_Centroid_Run1_102006_01	371	865.485	1	371::1::3	18.0054	KSAYA	326.208	5.19918	Correct	R.VVQAYASK.S
Rpal_Std_2d_FullMS_Orbi30k_MSMS_Orbi7k_Centroid_Run1_102006_01	372	805.436	1	372::1::1	233.138	JEE	200.121	5.13439	Correct	K.TVEEJSK.J
Rpal_Std_2d_FullMS_Orbi30k_MSMS_Orbi7k_Centroid_Run1_102006_01	372	805.436	1	372::1::2	200.116	EEK	218.133	4.29139	Incorrect	K.TVEEJSK.J
Rpal_Std_2d_FullMS_Orbi30k_MSMS_Orbi7k_Centroid_Run1_102006_01	374	945.508	1	374::1::1	198.139	QTDVER	18.017	7.28083	Correct	R.VVQTDVER.G
Rpal_Std_2d_FullMS_Orbi30k_MSMS_Orbi7k_Centroid_Run1_102006_01	374	945.508	1	374::1::2	198.141	QTDVE	174.116	6.46917	Correct	R.VVQTDVER.G
Rpal_Std_2d_FullMS_Orbi30k_MSMS_Orbi7k_Centroid_Run1_102006_01	374	945.508	1	374::1::3	326.198	TDVER	18.0161	6.45838	Correct	R.VVQTDVER.G
Rpal_Std_2d_FullMS_Orbi30k_MSMS_Orbi7k_Centroid_Run1_102006_01	375	600.412	1	375::1::1	146.106	VAA	212.157	10.785	N/A	N/A
Rpal_Std_2d_FullMS_Orbi30k_MSMS_Orbi7k_Centroid_Run1_102006_01	375	600.412	1	375::1::2	146.105	AVA	212.157	7.54459	N/A	N/A
Rpal_Std_2d_FullMS_Orbi30k_MSMS_Orbi7k_Centroid_Run1_102006_01	375	600.412	1	375::1::3	146.106	JGA	212.157	7.51194	N/A	N/A
Rpal_Std_2d_FullMS_Orbi30k_MSMS_Orbi7k_Centroid_Run1_102006_01	376	678.354	0	376::1::1	-1	ASYAGNDAD	-1	7.01106	Incorrect	K.VAASYAGNDSAAEK.F
Rpal_Std_2d_FullMS_Orbi30k_MSMS_Orbi7k_Centroid_Run1_102006_01	376	678.354	0	376::1::2	-1	SYAGNDAD	-1	6.44502	Incorrect	K.VAASYAGNDSAAEK.F
Rpal_Std_2d_FullMS_Orbi30k_MSMS_Orbi7k_Centroid_Run1_102006_01	376	678.354	0	376::1::3	-1	ASYAGNDA	-1	6.12976	Incorrect	K.VAASYAGNDSAAEK.F
Rpal_Std_2d_FullMS_Orbi30k_MSMS_Orbi7k_Centroid_Run1_102006_01	386	719.376	2	386::1::1	785.398	GGAGPAA	170.112	13.9857	N/A	N/A
Rpal_Std_2d_FullMS_Orbi30k_MSMS_Orbi7k_Centroid_Run1_102006_01	386	719.376	2	386::1::2	785.398	GGAGPA	241.149	13.376	N/A	N/A
Rpal_Std_2d_FullMS_Orbi30k_MSMS_Orbi7k_Centroid_Run1_102006_01	386	719.376	2	386::1::3	785.398	GGQPAA	170.112	13.0291	N/A	N/A
Rpal_Std_2d_FullMS_Orbi30k_MSMS_Orbi7k_Centroid_Run1_102006_01	388	1217.59	1	388::1::1	115.029	AGNTQNJDAAK	18.02	9.16355	Incorrect	R.DAGNTGANJDAAK.A
Rpal_Std_2d_FullMS_Orbi30k_MSMS_Orbi7k_Centroid_Run1_102006_01	388	1217.59	1	388::1::2	115.029	QNTQNJDAAK	18.0202	8.23438	Incorrect	R.DAGNTGANJDAAK.A
Rpal_Std_2d_FullMS_Orbi30k_MSMS_Orbi7k_Centroid_Run1_102006_01	388	1217.59	1	388::1::3	18.0129	KAADJNQTNG	186.073	8.20008	Incorrect	R.DAGNTGANJDAAK.A
Rpal_Std_2d_FullMS_Orbi30k_MSMS_Orbi7k_Centroid_Run1_102006_01	388	1217.59	1	388::2::1	35.0405	KAADJD	568.232	4.31347	Incorrect	R.DAGNTGANJDAAK.A
Rpal_Std_2d_FullMS_Orbi30k_MSMS_Orbi7k_Centroid_Run1_102006_01	388	1217.59	1	388::2::2	35.0406	KAADJN	569.216	4.26486	Correct	R.DAGNTGANJDAAK.A
Rpal_Std_2d_FullMS_Orbi30k_MSMS_Orbi7k_Centroid_Run1_102006_01	388	1217.59	1	388::2::3	36.0263	KAANJD	568.231	3.95774	Incorrect	R.DAGNTGANJDAAK.A
Rpal_Std_2d_FullMS_Orbi30k_MSMS_Orbi7k_Centroid_Run1_102006_01	389	450.734	2	389::1::1	271.167	NSJ	314.127	7.4766	N/A	N/A
Rpal_Std_2d_FullMS_Orbi30k_MSMS_Orbi7k_Centroid_Run1_102006_01	393	883.507	1	393::1::1	99.0717	GAGJNA	300.184	5.26293	Correct	K.VGAGJNAGPK.V
Rpal_Std_2d_FullMS_Orbi30k_MSMS_Orbi7k_Centroid_Run1_102006_01	393	883.507	1	393::1::2	156.094	AGJNA	300.184	4.48354	Correct	K.VGAGJNAGPK.V
Rpal_Std_2d_FullMS_Orbi30k_MSMS_Orbi7k_Centroid_Run1_102006_01	393	883.507	1	393::1::3	99.0718	GQJNA	300.184	4.47634	Incorrect	K.VGAGJNAGPK.V
Rpal_Std_2d_FullMS_Orbi30k_MSMS_Orbi7k_Centroid_Run1_102006_01	395	535.818	2	395::1::1	312.183	VTTAK	257.142	19.9799	Incorrect	K.JAQVTTAPAAK.J
Rpal_Std_2d_FullMS_Orbi30k_MSMS_Orbi7k_Centroid_Run1_102006_01	395	535.818	2	395::1::2	385.236	ATTV	312.184	18.4512	Correct	K.JAQVTTAPAAK.J
Rpal_Std_2d_FullMS_Orbi30k_MSMS_Orbi7k_Centroid_Run1_102006_01	395	535.818	2	395::1::3	411.252	TTAK	257.141	15.6053	Incorrect	K.JAQVTTAPAAK.J
Rpal_Std_2d_FullMS_Orbi30k_MSMS_Orbi7k_Centroid_Run1_102006_01	398	1070.63	1	398::1::1	184.126	QVTTAW	199.158	6.88294	Incorrect	K.JAQVTTAPAAK.J
Rpal_Std_2d_FullMS_Orbi30k_MSMS_Orbi7k_Centroid_Run1_102006_01	398	1070.63	1	398::1::2	181.143	MVTTAW	199.159	6.1232	Incorrect	K.JAQVTTAPAAK.J
Rpal_Std_2d_FullMS_Orbi30k_MSMS_Orbi7k_Centroid_Run1_102006_01	398	1070.63	1	398::1::3	312.185	VTTAW	199.157	5.96899	Incorrect	K.JAQVTTAPAAK.J
Rpal_Std_2d_FullMS_Orbi30k_MSMS_Orbi7k_Centroid_Run1_102006_01	399	696.889	2	399::1::1	527.311	AAAAAPA	341.177	19.4555	Correct	K.AAAGAAPAAAAAPAAAAK.A
Rpal_Std_2d_FullMS_Orbi30k_MSMS_Orbi7k_Centroid_Run1_102006_01	399	696.889	2	399::1::2	598.349	AAAAPA	341.176	17.7728	Correct	K.AAAGAAPAAAAAPAAAAK.A
Rpal_Std_2d_FullMS_Orbi30k_MSMS_Orbi7k_Centroid_Run1_102006_01	399	696.889	2	399::1::3	527.311	AAAAAP	412.214	17.005	Correct	K.AAAGAAPAAAAAPAAAAK.A
Rpal_Std_2d_FullMS_Orbi30k_MSMS_Orbi7k_Centroid_Run1_102006_01	400	801.453	1	400::1::1	184.123	ADAV	260.153	12.6027	Correct	K.AJADAVNK.A
Rpal_Std_2d_FullMS_Orbi30k_MSMS_Orbi7k_Centroid_Run1_102006_01	400	801.453	1	400::1::2	255.162	DAV	260.151	11.8802	Correct	K.AJADAVNK.A
Rpal_Std_2d_FullMS_Orbi30k_MSMS_Orbi7k_Centroid_Run1_102006_01	400	801.453	1	400::1::3	35.0345	RSYV	260.146	8.34921	Incorrect	K.AJADAVNK.A
Rpal_Std_2d_FullMS_Orbi30k_MSMS_Orbi7k_Centroid_Run1_102006_01	401	740.473	1	401::1::1	212.153	GQV	243.164	8.00005	Incorrect	K.JVGGAVPK.E
Rpal_Std_2d_FullMS_Orbi30k_MSMS_Orbi7k_Centroid_Run1_102006_01	401	740.473	1	401::1::2	212.153	GGAV	243.164	7.8552	Correct	K.JVGGAVPK.E
Rpal_Std_2d_FullMS_Orbi30k_MSMS_Orbi7k_Centroid_Run1_102006_01	401	740.473	1	401::1::3	243.16	VJG	227.131	7.74516	Incorrect	K.JVGGAVPK.E
Rpal_Std_2d_FullMS_Orbi30k_MSMS_Orbi7k_Centroid_Run1_102006_01	406	1392.77	1	406::1::1	527.307	AAAAQ	452.252	8.69788	Incorrect	K.AAAGAAPAAAAAPAAAAK.A
Rpal_Std_2d_FullMS_Orbi30k_MSMS_Orbi7k_Centroid_Run1_102006_01	406	1392.77	1	406::1::2	580.308	AAAA	527.309	7.84679	Correct	K.AAAGAAPAAAAAPAAAAK.A
Rpal_Std_2d_FullMS_Orbi30k_MSMS_Orbi7k_Centroid_Run1_102006_01	406	1392.77	1	406::1::3	598.356	AAAQ	452.24	7.54863	Incorrect	K.AAAGAAPAAAAAPAAAAK.A
Rpal_Std_2d_FullMS_Orbi30k_MSMS_Orbi7k_Centroid_Run1_102006_01	410	614.392	1	410::1::1	99.0694	TJGPG	89.0878	6.71593	N/A	N/A
Rpal_Std_2d_FullMS_Orbi30k_MSMS_Orbi7k_Centroid_Run1_102006_01	410	614.392	1	410::1::2	99.0677	TJGPK	18.016	6.68755	N/A	N/A
Rpal_Std_2d_FullMS_Orbi30k_MSMS_Orbi7k_Centroid_Run1_102006_01	410	614.392	1	410::1::3	53.0486	FJGPG	89.0879	6.59817	N/A	N/A
Rpal_Std_2d_FullMS_Orbi30k_MSMS_Orbi7k_Centroid_Run1_102006_01	411	465.752	2	411::1::1	101.048	GGDTAAJ	243.165	13.6478	Correct	K.TGGDTAAJPK.J
Rpal_Std_2d_FullMS_Orbi30k_MSMS_Orbi7k_Centroid_Run1_102006_01	411	465.752	2	411::1::2	158.07	GDTAAJ	243.164	12.7356	Correct	K.TGGDTAAJPK.J
Rpal_Std_2d_FullMS_Orbi30k_MSMS_Orbi7k_Centroid_Run1_102006_01	411	465.752	2	411::1::3	101.048	NDTAAJ	243.165	12.65	Incorrect	K.TGGDTAAJPK.J
Rpal_Std_2d_FullMS_Orbi30k_MSMS_Orbi7k_Centroid_Run1_102006_01	414	930.498	1	414::1::1	287.19	GAAJ	330.121	4.25767	Incorrect	K.TGGDTAAJPK.J
Rpal_Std_2d_FullMS_Orbi30k_MSMS_Orbi7k_Centroid_Run1_102006_01	414	930.498	1	414::1::2	243.163	TAAJ	330.121	4.24553	Correct	K.TGGDTAAJPK.J
Rpal_Std_2d_FullMS_Orbi30k_MSMS_Orbi7k_Centroid_Run1_102006_01	414	930.498	1	414::1::3	287.19	QAJ	330.121	3.67927	Incorrect	K.TGGDTAAJPK.J
Rpal_Std_2d_FullMS_Orbi30k_MSMS_Orbi7k_Centroid_Run1_102006_01	416	661.862	2	416::1::1	398.253	WGAPAGAA	242.133	7.07321	N/A	N/A
Rpal_Std_2d_FullMS_Orbi30k_MSMS_Orbi7k_Centroid_Run1_102006_01	416	661.862	2	416::1::2	398.253	WQPAGAA	242.133	6.31288	N/A	N/A
Rpal_Std_2d_FullMS_Orbi30k_MSMS_Orbi7k_Centroid_Run1_102006_01	416	661.862	2	416::1::3	584.333	GAPAGAA	242.132	6.25542	N/A	N/A
Rpal_Std_2d_FullMS_Orbi30k_MSMS_Orbi7k_Centroid_Run1_102006_01	417	988.54	1	417::1::1	514.243	EVVK	18.0149	4.94412	Incorrect	R.VGGATEVEVK.E
Rpal_Std_2d_FullMS_Orbi30k_MSMS_Orbi7k_Centroid_Run1_102006_01	417	988.54	1	417::1::2	514.243	VEVK	18.015	4.93567	Correct	R.VGGATEVEVK.E
Rpal_Std_2d_FullMS_Orbi30k_MSMS_Orbi7k_Centroid_Run1_102006_01	417	988.54	1	417::1::3	514.243	EVV	146.11	4.13747	Incorrect	R.VGGATEVEVK.E
Rpal_Std_2d_FullMS_Orbi30k_MSMS_Orbi7k_Centroid_Run1_102006_01	418	1008.52	1	418::1::1	113.088	AAEYGAA	261.148	4.64835	Incorrect	R.JAAEYAGASR.J
Rpal_Std_2d_FullMS_Orbi30k_MSMS_Orbi7k_Centroid_Run1_102006_01	418	1008.52	1	418::1::2	36.0242	RSAQA	458.223	4.09799	Incorrect	R.JAAEYAGASR.J
Rpal_Std_2d_FullMS_Orbi30k_MSMS_Orbi7k_Centroid_Run1_102006_01	418	1008.52	1	418::1::3	113.089	AAEYQA	261.148	3.82497	Incorrect	R.JAAEYAGASR.J
Rpal_Std_2d_FullMS_Orbi30k_MSMS_Orbi7k_Centroid_Run1_102006_01	422	494.773	2	422::1::1	99.0685	GGATEVEV	146.113	12.3947	Correct	R.VGGATEVEVK.E
Rpal_Std_2d_FullMS_Orbi30k_MSMS_Orbi7k_Centroid_Run1_102006_01	422	494.773	2	422::1::2	156.09	GATEVEV	146.112	11.5107	Correct	R.VGGATEVEVK.E
Rpal_Std_2d_FullMS_Orbi30k_MSMS_Orbi7k_Centroid_Run1_102006_01	422	494.773	2	422::1::3	99.0686	NATEVEV	146.112	11.4744	Incorrect	R.VGGATEVEVK.E
Rpal_Std_2d_FullMS_Orbi30k_MSMS_Orbi7k_Centroid_Run1_102006_01	424	1024.47	1	424::1::1	36.0253	KAEDA	473.197	4.26208	N/A	N/A
Rpal_Std_2d_FullMS_Orbi30k_MSMS_Orbi7k_Centroid_Run1_102006_01	424	1024.47	1	424::1::2	36.0253	KAEGE	473.197	4.14519	N/A	N/A
Rpal_Std_2d_FullMS_Orbi30k_MSMS_Orbi7k_Centroid_Run1_102006_01	424	1024.47	1	424::1::3	36.0251	KAED	544.234	3.44302	N/A	N/A
Rpal_Std_2d_FullMS_Orbi30k_MSMS_Orbi7k_Centroid_Run1_102006_01	428	1189.63	1	428::1::1	575.277	TKGKY	36.0245	4.29351	N/A	N/A
Rpal_Std_2d_FullMS_Orbi30k_MSMS_Orbi7k_Centroid_Run1_102006_01	428	1189.63	1	428::1::2	575.277	TKGK	199.088	4.08537	N/A	N/A
Rpal_Std_2d_FullMS_Orbi30k_MSMS_Orbi7k_Centroid_Run1_102006_01	428	1189.63	1	428::1::3	575.277	TKG	327.183	3.87239	N/A	N/A
Rpal_Std_2d_FullMS_Orbi30k_MSMS_Orbi7k_Centroid_Run1_102006_01	431	798.478	1	431::1::1	212.156	VDQ	243.162	4.01461	N/A	N/A
Rpal_Std_2d_FullMS_Orbi30k_MSMS_Orbi7k_Centroid_Run1_102006_01	431	798.478	1	431::1::2	198.139	JDQ	243.163	3.78806	N/A	N/A
Rpal_Std_2d_FullMS_Orbi30k_MSMS_Orbi7k_Centroid_Run1_102006_01	431	798.478	1	431::1::3	198.139	EVQ	243.163	3.20581	N/A	N/A
Rpal_Std_2d_FullMS_Orbi30k_MSMS_Orbi7k_Centroid_Run1_102006_01	434	920.477	1	434::1::1	244.128	AQAMQK	18.0148	7.30126	Correct	K.MJAQAMQK.V
Rpal_Std_2d_FullMS_Orbi30k_MSMS_Orbi7k_Centroid_Run1_102006_01	434	920.477	1	434::1::2	244.128	AQAMQ	146.11	6.71413	Correct	K.MJAQAMQK.V
Rpal_Std_2d_FullMS_Orbi30k_MSMS_Orbi7k_Centroid_Run1_102006_01	434	920.477	1	434::1::3	18.0116	KQMAC	340.218	6.38297	Incorrect	K.MJAQAMQK.V
Rpal_Std_2d_FullMS_Orbi30k_MSMS_Orbi7k_Centroid_Run1_102006_01	440	415.233	2	440::1::1	241.145	DVAQ	174.115	10.0815	Correct	R.AGJDVAQR.A
Rpal_Std_2d_FullMS_Orbi30k_MSMS_Orbi7k_Centroid_Run1_102006_01	440	415.233	2	440::1::2	241.145	DVA	302.174	9.10452	Correct	R.AGJDVAQR.A
Rpal_Std_2d_FullMS_Orbi30k_MSMS_Orbi7k_Centroid_Run1_102006_01	440	415.233	2	440::1::3	227.137	EVAQ	174.108	8.31294	Incorrect	R.AGJDVAQR.A
Rpal_Std_2d_FullMS_Orbi30k_MSMS_Orbi7k_Centroid_Run1_102006_01	441	789.395	1	441::1::1	170.108	DGNWK	18.0142	6.29059	N/A	N/A
Rpal_Std_2d_FullMS_Orbi30k_MSMS_Orbi7k_Centroid_Run1_102006_01	441	789.395	1	441::1::2	170.108	DGNW	146.11	6.19862	N/A	N/A
Rpal_Std_2d_FullMS_Orbi30k_MSMS_Orbi7k_Centroid_Run1_102006_01	441	789.395	1	441::1::3	285.136	GNWK	18.0133	5.48088	N/A	N/A
Rpal_Std_2d_FullMS_Orbi30k_MSMS_Orbi7k_Centroid_Run1_102006_01	443	727.452	1	443::1::1	18.0093	RJAPSA	113.091	4.74969	N/A	N/A
Rpal_Std_2d_FullMS_Orbi30k_MSMS_Orbi7k_Centroid_Run1_102006_01	443	727.452	1	443::1::2	34.0493	PRAPSA	113.082	4.10731	N/A	N/A
Rpal_Std_2d_FullMS_Orbi30k_MSMS_Orbi7k_Centroid_Run1_102006_01	443	727.452	1	443::1::3	18.0096	RJAPS	184.128	4.02822	N/A	N/A
Rpal_Std_2d_FullMS_Orbi30k_MSMS_Orbi7k_Centroid_Run1_102006_01	452	474.25	2	452::1::1	417.221	AVE	230.117	13.5932	Correct	K.VMEVAEAAK.W
Rpal_Std_2d_FullMS_Orbi30k_MSMS_Orbi7k_Centroid_Run1_102006_01	455	947.495	1	455::1::1	146.109	AAEVAE	230.114	9.28862	Incorrect	K.VMEVAEAAK.W
Rpal_Std_2d_FullMS_Orbi30k_MSMS_Orbi7k_Centroid_Run1_102006_01	455	947.495	1	455::1::2	146.109	AEAVAE	230.114	9.23635	Incorrect	K.VMEVAEAAK.W
Rpal_Std_2d_FullMS_Orbi30k_MSMS_Orbi7k_Centroid_Run1_102006_01	455	947.495	1	455::1::3	146.109	AAEAVE	230.114	9.219	Correct	K.VMEVAEAAK.W
Rpal_Std_2d_FullMS_Orbi30k_MSMS_Orbi7k_Centroid_Run1_102006_01	461	693.398	0	461::1::1	-1	TTVGEG	-1	4.92424	N/A	N/A
Rpal_Std_2d_FullMS_Orbi30k_MSMS_Orbi7k_Centroid_Run1_102006_01	461	693.398	0	461::1::2	-1	TTVGE	-1	4.15207	N/A	N/A
Rpal_Std_2d_FullMS_Orbi30k_MSMS_Orbi7k_Centroid_Run1_102006_01	461	693.398	0	461::1::3	-1	TVGEG	-1	4.14286	N/A	N/A
Rpal_Std_2d_FullMS_Orbi30k_MSMS_Orbi7k_Centroid_Run1_102006_01	465	482.257	2	465::1::1	302.17	GAANJA	163.07	14.6794	Incorrect	R.YAJNAANAR.W
Rpal_Std_2d_FullMS_Orbi30k_MSMS_Orbi7k_Centroid_Run1_102006_01	465	482.257	2	465::1::2	359.195	AANJA	163.067	14.5114	Correct	R.YAJNAANAR.W
Rpal_Std_2d_FullMS_Orbi30k_MSMS_Orbi7k_Centroid_Run1_102006_01	465	482.257	2	465::1::3	302.17	GAANJ	234.107	13.9454	Incorrect	R.YAJNAANAR.W
Rpal_Std_2d_FullMS_Orbi30k_MSMS_Orbi7k_Centroid_Run1_102006_01	466	838.42	1	466::1::1	18.0126	KEAAA	349.151	6.20072	Correct	R.MFAAAAEK.A
Rpal_Std_2d_FullMS_Orbi30k_MSMS_Orbi7k_Centroid_Run1_102006_01	466	838.42	1	466::1::2	18.0127	KEAA	420.188	5.62752	Correct	R.MFAAAAEK.A
Rpal_Std_2d_FullMS_Orbi30k_MSMS_Orbi7k_Centroid_Run1_102006_01	466	838.42	1	466::1::3	146.108	EAAA	349.151	5.22388	Correct	R.MFAAAAEK.A
Rpal_Std_2d_FullMS_Orbi30k_MSMS_Orbi7k_Centroid_Run1_102006_01	476	856.495	1	476::1::1	396.205	TJAR	18.0128	4.74693	Incorrect	R.TPVAEJAR.J
Rpal_Std_2d_FullMS_Orbi30k_MSMS_Orbi7k_Centroid_Run1_102006_01	476	856.495	1	476::1::2	396.205	TAJR	18.0129	4.46448	Incorrect	R.TPVAEJAR.J
Rpal_Std_2d_FullMS_Orbi30k_MSMS_Orbi7k_Centroid_Run1_102006_01	476	856.495	1	476::1::3	396.204	TJA	174.115	4.32215	Incorrect	R.TPVAEJAR.J
Rpal_Std_2d_FullMS_Orbi30k_MSMS_Orbi7k_Centroid_Run1_102006_01	478	782.895	2	478::1::1	682.346	QEG	567.308	4.81347	Incorrect	R.SJPQAAGEGAPAPANGR.V
Rpal_Std_2d_FullMS_Orbi30k_MSMS_Orbi7k_Centroid_Run1_102006_01	478	782.895	2	478::1::2	567.31	GEG	753.381	3.52634	Correct	R.SJPQAAGEGAPAPANGR.V
Rpal_Std_2d_FullMS_Orbi30k_MSMS_Orbi7k_Centroid_Run1_102006_01	478	782.895	2	478::1::3	682.349	AWG	567.29	2.10359	Incorrect	R.SJPQAAGEGAPAPANGR.V
Rpal_Std_2d_FullMS_Orbi30k_MSMS_Orbi7k_Centroid_Run1_102006_01	483	913.554	1	483::1::1	18.0123	KGAJAYAG	163.138	10.6279	Incorrect	R.JAAAQAAJGK.G
Rpal_Std_2d_FullMS_Orbi30k_MSMS_Orbi7k_Centroid_Run1_102006_01	483	913.554	1	483::1::2	18.0126	KGAJAYA	220.159	10.5488	Incorrect	R.JAAAQAAJGK.G
Rpal_Std_2d_FullMS_Orbi30k_MSMS_Orbi7k_Centroid_Run1_102006_01	483	913.554	1	483::1::3	18.0125	KGJAAYAG	163.138	10.4466	Incorrect	R.JAAAQAAJGK.G
Rpal_Std_2d_FullMS_Orbi30k_MSMS_Orbi7k_Centroid_Run1_102006_01	485	1230.5	2	485::1::1	821.307	DNSGGDFGSSG	657.327	10.4982	Correct	R.SGGGGGGGYGDDNSGGDFGSSGPSGGGGAR.R
Rpal_Std_2d_FullMS_Orbi30k_MSMS_Orbi7k_Centroid_Run1_102006_01	485	1230.5	2	485::1::2	821.307	DNSNDFGSSG	657.327	10.4021	Incorrect	R.SGGGGGGGYGDDNSGGDFGSSGPSGGGGAR.R
Rpal_Std_2d_FullMS_Orbi30k_MSMS_Orbi7k_Centroid_Run1_102006_01	485	1230.5	2	485::1::3	821.307	DNSGGDFGSS	714.349	9.56437	Correct	R.SGGGGGGGYGDDNSGGDFGSSGPSGGGGAR.R
Rpal_Std_2d_FullMS_Orbi30k_MSMS_Orbi7k_Centroid_Run1_102006_01	489	690.883	2	489::1::1	727.43	SPQ	340.178	5.35165	N/A	N/A
Rpal_Std_2d_FullMS_Orbi30k_MSMS_Orbi7k_Centroid_Run1_102006_01	494	406.208	2	494::1::1	113.086	GEAM	309.173	5.44569	Correct	K.JGEAMYK.Q
Rpal_Std_2d_FullMS_Orbi30k_MSMS_Orbi7k_Centroid_Run1_102006_01	494	406.208	2	494::1::2	170.108	EAM	309.173	4.46899	Correct	K.JGEAMYK.Q
Rpal_Std_2d_FullMS_Orbi30k_MSMS_Orbi7k_Centroid_Run1_102006_01	494	406.208	2	494::1::3	113.086	GEA	440.214	2.7206	Correct	K.JGEAMYK.Q
Rpal_Std_2d_FullMS_Orbi30k_MSMS_Orbi7k_Centroid_Run1_102006_01	496	973.54	1	496::1::1	213.114	VASGJADK	18.0167	6.74205	Correct	K.NVVASGJADK.C
Rpal_Std_2d_FullMS_Orbi30k_MSMS_Orbi7k_Centroid_Run1_102006_01	496	973.54	1	496::1::2	213.114	VASGJAD	146.111	6.04584	Correct	K.NVVASGJADK.C
Rpal_Std_2d_FullMS_Orbi30k_MSMS_Orbi7k_Centroid_Run1_102006_01	496	973.54	1	496::1::3	312.183	ASGJADK	18.0161	5.87522	Correct	K.NVVASGJADK.C
Rpal_Std_2d_FullMS_Orbi30k_MSMS_Orbi7k_Centroid_Run1_102006_01	500	581.295	2	500::1::1	604.284	DTVQ	113.09	11.0496	Correct	K.JQVTDDEVSR.A
Rpal_Std_2d_FullMS_Orbi30k_MSMS_Orbi7k_Centroid_Run1_102006_01	500	581.295	2	500::1::2	604.284	DTV	241.149	9.70458	Correct	K.JQVTDDEVSR.A
Rpal_Std_2d_FullMS_Orbi30k_MSMS_Orbi7k_Centroid_Run1_102006_01	500	581.295	2	500::1::3	719.314	TVQ	113.087	8.2775	Correct	K.JQVTDDEVSR.A
Rpal_Std_2d_FullMS_Orbi30k_MSMS_Orbi7k_Centroid_Run1_102006_01	502	597.316	2	502::1::1	680.355	AEQY	21.0606	5.81463	Incorrect	R.JAQEATQTFGK.J
Rpal_Std_2d_FullMS_Orbi30k_MSMS_Orbi7k_Centroid_Run1_102006_01	502	597.316	2	502::1::2	680.355	AEQ	184.124	4.89407	Correct	R.JAQEATQTFGK.J
Rpal_Std_2d_FullMS_Orbi30k_MSMS_Orbi7k_Centroid_Run1_102006_01	502	597.316	2	502::1::3	751.388	EQY	21.0646	4.09022	Incorrect	R.JAQEATQTFGK.J
Rpal_Std_2d_FullMS_Orbi30k_MSMS_Orbi7k_Centroid_Run1_102006_01	507	566.809	2	507::1::1	399.248	GMTSS	269.182	14.9348	Correct	R.VAVSSTMGPGVK.V
Rpal_Std_2d_FullMS_Orbi30k_MSMS_Orbi7k_Centroid_Run1_102006_01	507	566.809	2	507::1::2	399.249	GMTS	356.214	13.2306	Correct	R.VAVSSTMGPGVK.V
Rpal_Std_2d_FullMS_Orbi30k_MSMS_Orbi7k_Centroid_Run1_102006_01	507	566.809	2	507::1::3	443.242	TMG	399.253	10.8166	Correct	R.VAVSSTMGPGVK.V
Rpal_Std_2d_FullMS_Orbi30k_MSMS_Orbi7k_Centroid_Run1_102006_01	508	1132.61	1	508::1::1	170.111	VSSTMG	399.253	5.26519	Correct	R.VAVSSTMGPGVK.V
Rpal_Std_2d_FullMS_Orbi30k_MSMS_Orbi7k_Centroid_Run1_102006_01	508	1132.61	1	508::1::2	269.179	SSTMG	399.253	4.38237	Correct	R.VAVSSTMGPGVK.V
Rpal_Std_2d_FullMS_Orbi30k_MSMS_Orbi7k_Centroid_Run1_102006_01	508	1132.61	1	508::1::3	170.11	VSSTM	456.275	4.27688	Correct	R.VAVSSTMGPGVK.V
Rpal_Std_2d_FullMS_Orbi30k_MSMS_Orbi7k_Centroid_Run1_102006_01	518	569.381	0	518::1::1	-1	SSTMG	-1	4.37728	N/A	N/A
Rpal_Std_2d_FullMS_Orbi30k_MSMS_Orbi7k_Centroid_Run1_102006_01	518	569.381	0	518::1::2	-1	STMG	-1	3.48336	N/A	N/A
Rpal_Std_2d_FullMS_Orbi30k_MSMS_Orbi7k_Centroid_Run1_102006_01	518	569.381	0	518::1::3	-1	SSTM	-1	3.37815	N/A	N/A
Rpal_Std_2d_FullMS_Orbi30k_MSMS_Orbi7k_Centroid_Run1_102006_01	532	885.512	1	532::1::1	200.12	VDA	399.252	4.21993	Correct	R.SJVDAPVGK.G
Rpal_Std_2d_FullMS_Orbi30k_MSMS_Orbi7k_Centroid_Run1_102006_01	532	885.512	1	532::1::2	202.136	PDA	399.252	3.8731	Incorrect	R.SJVDAPVGK.G
Rpal_Std_2d_FullMS_Orbi30k_MSMS_Orbi7k_Centroid_Run1_102006_01	533	1036.54	1	533::1::1	147.056	AAJAA	491.243	4.35613	N/A	N/A
Rpal_Std_2d_FullMS_Orbi30k_MSMS_Orbi7k_Centroid_Run1_102006_01	533	1036.54	1	533::1::2	147.056	AJAAA	491.243	3.80486	N/A	N/A
Rpal_Std_2d_FullMS_Orbi30k_MSMS_Orbi7k_Centroid_Run1_102006_01	533	1036.54	1	533::1::3	147.056	AAJA	562.281	3.65765	N/A	N/A
Rpal_Std_2d_FullMS_Orbi30k_MSMS_Orbi7k_Centroid_Run1_102006_01	538	866.469	1	538::1::1	18.0057	KJYAEA	172.097	6.86358	N/A	N/A
Rpal_Std_2d_FullMS_Orbi30k_MSMS_Orbi7k_Centroid_Run1_102006_01	538	866.469	1	538::1::2	172.086	AEAYJ	146.111	6.52997	N/A	N/A
Rpal_Std_2d_FullMS_Orbi30k_MSMS_Orbi7k_Centroid_Run1_102006_01	538	866.469	1	538::1::3	18.0063	KJYAE	243.133	5.98911	N/A	N/A
Rpal_Std_2d_FullMS_Orbi30k_MSMS_Orbi7k_Centroid_Run1_102006_01	550	1116.62	1	550::1::1	36.0243	KJJAMS	436.213	5.07249	Incorrect	R.JJPAGTGASMAK.J
Rpal_Std_2d_FullMS_Orbi30k_MSMS_Orbi7k_Centroid_Run1_102006_01	550	1116.62	1	550::1::2	164.12	JJAMS	436.213	4.42587	Incorrect	R.JJPAGTGASMAK.J
Rpal_Std_2d_FullMS_Orbi30k_MSMS_Orbi7k_Centroid_Run1_102006_01	550	1116.62	1	550::1::3	36.0242	KJJAM	523.245	4.15675	Incorrect	R.JJPAGTGASMAK.J
Rpal_Std_2d_FullMS_Orbi30k_MSMS_Orbi7k_Centroid_Run1_102006_01	555	959.503	1	555::1::1	186.068	AWVAQA	146.111	6.36299	Correct	R.ADAWVAQAK.S
Rpal_Std_2d_FullMS_Orbi30k_MSMS_Orbi7k_Centroid_Run1_102006_01	555	959.503	1	555::1::2	186.068	AWVAAGA	146.11	6.32945	Incorrect	R.ADAWVAQAK.S
Rpal_Std_2d_FullMS_Orbi30k_MSMS_Orbi7k_Centroid_Run1_102006_01	555	959.503	1	555::1::3	146.11	AQAVW	257.105	5.54774	Correct	R.ADAWVAQAK.S
Rpal_Std_2d_FullMS_Orbi30k_MSMS_Orbi7k_Centroid_Run1_102006_01	560	803.456	1	560::1::1	146.107	VVTV	258.089	6.24073	N/A	N/A
Rpal_Std_2d_FullMS_Orbi30k_MSMS_Orbi7k_Centroid_Run1_102006_01	560	803.456	1	560::1::2	146.106	VVEE	200.122	5.83391	N/A	N/A
Rpal_Std_2d_FullMS_Orbi30k_MSMS_Orbi7k_Centroid_Run1_102006_01	560	803.456	1	560::1::3	245.176	VTV	258.088	5.56618	N/A	N/A
Rpal_Std_2d_FullMS_Orbi30k_MSMS_Orbi7k_Centroid_Run1_102006_01	561	882.548	1	561::1::1	227.13	AJPNJ	146.11	6.40409	Incorrect	K.VQAJPQVK.Q
Rpal_Std_2d_FullMS_Orbi30k_MSMS_Orbi7k_Centroid_Run1_102006_01	561	882.548	1	561::1::2	227.13	AJPQV	146.11	6.06062	Correct	K.VQAJPQVK.Q
Rpal_Std_2d_FullMS_Orbi30k_MSMS_Orbi7k_Centroid_Run1_102006_01	561	882.548	1	561::1::3	227.13	AJPN	259.193	5.58088	Incorrect	K.VQAJPQVK.Q
Rpal_Std_2d_FullMS_Orbi30k_MSMS_Orbi7k_Centroid_Run1_102006_01	562	476.741	2	562::1::1	302.176	WSAMR	18.0009	5.43499	N/A	N/A
Rpal_Std_2d_FullMS_Orbi30k_MSMS_Orbi7k_Centroid_Run1_102006_01	562	476.741	2	562::1::2	305.158	ASWQR	18.0007	5.40356	N/A	N/A
Rpal_Std_2d_FullMS_Orbi30k_MSMS_Orbi7k_Centroid_Run1_102006_01	562	476.741	2	562::1::3	147.072	GSATWQR	18.0173	5.33348	N/A	N/A
Rpal_Std_2d_FullMS_Orbi30k_MSMS_Orbi7k_Centroid_Run1_102006_01	570	1031.57	1	570::1::1	230.116	EQV	444.274	4.25383	Correct	K.VMEQVGAGJK.K
Rpal_Std_2d_FullMS_Orbi30k_MSMS_Orbi7k_Centroid_Run1_102006_01	586	1256.6	1	586::1::1	276.117	QFGTA	475.245	4.16532	Correct	R.FEQFGTAGNASK.J
Rpal_Std_2d_FullMS_Orbi30k_MSMS_Orbi7k_Centroid_Run1_102006_01	586	1256.6	1	586::1::2	404.176	FGTA	475.244	3.35599	Correct	R.FEQFGTAGNASK.J
Rpal_Std_2d_FullMS_Orbi30k_MSMS_Orbi7k_Centroid_Run1_102006_01	586	1256.6	1	586::1::3	276.116	QFGT	546.282	3.29291	Correct	R.FEQFGTAGNASK.J
Rpal_Std_2d_FullMS_Orbi30k_MSMS_Orbi7k_Centroid_Run1_102006_01	593	703.843	2	593::1::1	675.272	JDG	445.268	4.53614	N/A	N/A
Rpal_Std_2d_FullMS_Orbi30k_MSMS_Orbi7k_Centroid_Run1_102006_01	593	703.843	2	593::1::2	675.271	JDT	401.242	4.53345	N/A	N/A
Rpal_Std_2d_FullMS_Orbi30k_MSMS_Orbi7k_Centroid_Run1_102006_01	597	828.526	1	597::1::1	259.193	AVY	235.156	8.82234	Incorrect	K.EVAVVJAK.K
Rpal_Std_2d_FullMS_Orbi30k_MSMS_Orbi7k_Centroid_Run1_102006_01	597	828.526	1	597::1::2	259.193	AVV	299.151	8.80373	Correct	K.EVAVVJAK.K
Rpal_Std_2d_FullMS_Orbi30k_MSMS_Orbi7k_Centroid_Run1_102006_01	597	828.526	1	597::1::3	243.197	SVY	235.158	8.53431	Incorrect	K.EVAVVJAK.K
Rpal_Std_2d_FullMS_Orbi30k_MSMS_Orbi7k_Centroid_Run1_102006_01	605	727.392	2	605::1::1	571.265	ANYPV	337.24	5.5843	N/A	N/A
Rpal_Std_2d_FullMS_Orbi30k_MSMS_Orbi7k_Centroid_Run1_102006_01	605	727.392	2	605::1::2	571.265	ANYP	436.308	4.59004	N/A	N/A
Rpal_Std_2d_FullMS_Orbi30k_MSMS_Orbi7k_Centroid_Run1_102006_01	605	727.392	2	605::1::3	571.265	ANY	533.361	3.74596	N/A	N/A
Rpal_Std_2d_FullMS_Orbi30k_MSMS_Orbi7k_Centroid_Run1_102006_01	610	684.36	2	610::1::1	341.173	NJQGV	514.257	14.7261	Correct	R.AGNVNJQGVPNER.T
Rpal_Std_2d_FullMS_Orbi30k_MSMS_Orbi7k_Centroid_Run1_102006_01	610	684.36	2	610::1::2	455.216	JQGV	514.256	13.8923	Correct	R.AGNVNJQGVPNER.T
Rpal_Std_2d_FullMS_Orbi30k_MSMS_Orbi7k_Centroid_Run1_102006_01	610	684.36	2	610::1::3	568.301	QGV	514.255	12.2221	Correct	R.AGNVNJQGVPNER.T
Rpal_Std_2d_FullMS_Orbi30k_MSMS_Orbi7k_Centroid_Run1_102006_01	622	987.575	1	622::1::1	17.027	KEJJQQ	230.117	12.4522	Incorrect	R.MVQQJJQK.Y
Rpal_Std_2d_FullMS_Orbi30k_MSMS_Orbi7k_Centroid_Run1_102006_01	622	987.575	1	622::1::2	146.11	QJJQQ	230.114	12.4411	Correct	R.MVQQJJQK.Y
Rpal_Std_2d_FullMS_Orbi30k_MSMS_Orbi7k_Centroid_Run1_102006_01	622	987.575	1	622::1::3	145.122	EJJQQ	230.117	11.6434	Incorrect	R.MVQQJJQK.Y
Rpal_Std_2d_FullMS_Orbi30k_MSMS_Orbi7k_Centroid_Run1_102006_01	627	694.362	2	627::1::1	718.355	JVG	399.18	5.67665	Correct	K.VGNEGVJTVEENK.S
Rpal_Std_2d_FullMS_Orbi30k_MSMS_Orbi7k_Centroid_Run1_102006_01	627	694.362	2	627::1::2	718.356	JSQ	340.179	4.16756	Incorrect	K.VGNEGVJTVEENK.S
Rpal_Std_2d_FullMS_Orbi30k_MSMS_Orbi7k_Centroid_Run1_102006_01	627	694.362	2	627::1::3	734.384	PVG	399.183	4.05511	Incorrect	K.VGNEGVJTVEENK.S
Rpal_Std_2d_FullMS_Orbi30k_MSMS_Orbi7k_Centroid_Run1_102006_01	650	766.395	1	650::1::1	18.0104	KTANF	186.086	6.9706	Correct	K.WFNATK.G
Rpal_Std_2d_FullMS_Orbi30k_MSMS_Orbi7k_Centroid_Run1_102006_01	650	766.395	1	650::1::2	18.0107	KTAN	333.154	6.24227	Correct	K.WFNATK.G
Rpal_Std_2d_FullMS_Orbi30k_MSMS_Orbi7k_Centroid_Run1_102006_01	650	766.395	1	650::1::3	146.106	TANF	186.085	6.19001	Correct	K.WFNATK.G
Rpal_Std_2d_FullMS_Orbi30k_MSMS_Orbi7k_Centroid_Run1_102006_01	656	439.743	2	656::1::1	217.12	JATD	260.156	7.99794	Incorrect	R.FJDTAGVR.K
Rpal_Std_2d_FullMS_Orbi30k_MSMS_Orbi7k_Centroid_Run1_102006_01	656	439.743	2	656::1::2	217.12	JAES	260.157	7.9202	Incorrect	R.FJDTAGVR.K
Rpal_Std_2d_FullMS_Orbi30k_MSMS_Orbi7k_Centroid_Run1_102006_01	656	439.743	2	656::1::3	330.204	ATD	260.157	6.21101	Correct	R.FJDTAGVR.K
Rpal_Std_2d_FullMS_Orbi30k_MSMS_Orbi7k_Centroid_Run1_102006_01	657	690.883	2	657::1::1	727.43	SPQ	340.178	4.31295	N/A	N/A
Rpal_Std_2d_FullMS_Orbi30k_MSMS_Orbi7k_Centroid_Run1_102006_01	658	907.497	1	658::1::1	166.075	JTQTJ	184.092	4.21446	N/A	N/A
Rpal_Std_2d_FullMS_Orbi30k_MSMS_Orbi7k_Centroid_Run1_102006_01	658	907.497	1	658::1::2	184.086	TJQTJ	166.082	4.21361	N/A	N/A
Rpal_Std_2d_FullMS_Orbi30k_MSMS_Orbi7k_Centroid_Run1_102006_01	658	907.497	1	658::1::3	166.076	JTTQJ	184.091	4.21359	N/A	N/A
Rpal_Std_2d_FullMS_Orbi30k_MSMS_Orbi7k_Centroid_Run1_102006_01	662	428.277	2	662::1::1	113.085	AGGVAV	287.201	14.1787	N/A	N/A
Rpal_Std_2d_FullMS_Orbi30k_MSMS_Orbi7k_Centroid_Run1_102006_01	662	428.277	2	662::1::2	113.085	ANVAV	287.201	13.131	N/A	N/A
Rpal_Std_2d_FullMS_Orbi30k_MSMS_Orbi7k_Centroid_Run1_102006_01	662	428.277	2	662::1::3	386.267	AVGGA	113.087	12.5942	N/A	N/A
Rpal_Std_2d_FullMS_Orbi30k_MSMS_Orbi7k_Centroid_Run1_102006_01	663	766.394	1	663::1::1	18.0091	KTANF	186.087	6.28509	Correct	K.WFNATK.G
Rpal_Std_2d_FullMS_Orbi30k_MSMS_Orbi7k_Centroid_Run1_102006_01	663	766.394	1	663::1::2	18.0107	KTAW	261.117	5.76736	Incorrect	K.WFNATK.G
Rpal_Std_2d_FullMS_Orbi30k_MSMS_Orbi7k_Centroid_Run1_102006_01	663	766.394	1	663::1::3	18.0095	KTAN	333.155	5.64301	Correct	K.WFNATK.G
Rpal_Std_2d_FullMS_Orbi30k_MSMS_Orbi7k_Centroid_Run1_102006_01	670	566.809	2	670::1::1	269.176	SSTMG	399.254	6.29415	Correct	R.VAVSSTMGPGVK.V
Rpal_Std_2d_FullMS_Orbi30k_MSMS_Orbi7k_Centroid_Run1_102006_01	670	566.809	2	670::1::2	356.209	STMG	399.253	5.3336	Correct	R.VAVSSTMGPGVK.V
Rpal_Std_2d_FullMS_Orbi30k_MSMS_Orbi7k_Centroid_Run1_102006_01	670	566.809	2	670::1::3	269.176	SSTM	456.275	4.98141	Correct	R.VAVSSTMGPGVK.V
Rpal_Std_2d_FullMS_Orbi30k_MSMS_Orbi7k_Centroid_Run1_102006_01	672	1132.61	1	672::1::1	170.111	VSSTMGH	262.194	5.30663	Incorrect	R.VAVSSTMGPGVK.V
Rpal_Std_2d_FullMS_Orbi30k_MSMS_Orbi7k_Centroid_Run1_102006_01	672	1132.61	1	672::1::2	269.18	SSTMGH	262.193	4.61509	Incorrect	R.VAVSSTMGPGVK.V
Rpal_Std_2d_FullMS_Orbi30k_MSMS_Orbi7k_Centroid_Run1_102006_01	672	1132.61	1	672::1::3	170.112	VSSTMG	399.252	4.48618	Correct	R.VAVSSTMGPGVK.V
Rpal_Std_2d_FullMS_Orbi30k_MSMS_Orbi7k_Centroid_Run1_102006_01	687	569.381	0	687::1::1	-1	SSTMGK	-1	4.06164	N/A	N/A
Rpal_Std_2d_FullMS_Orbi30k_MSMS_Orbi7k_Centroid_Run1_102006_01	687	569.381	0	687::1::2	-1	SSTMG	-1	4.00163	N/A	N/A
Rpal_Std_2d_FullMS_Orbi30k_MSMS_Orbi7k_Centroid_Run1_102006_01	687	569.381	0	687::1::3	-1	STMGK	-1	3.24706	N/A	N/A
Rpal_Std_2d_FullMS_Orbi30k_MSMS_Orbi7k_Centroid_Run1_102006_01	701	641.385	2	701::1::1	699.398	GGG	410.293	8.25746	Correct	R.VVVJGGGPGGATVAK.Y
Rpal_Std_2d_FullMS_Orbi30k_MSMS_Orbi7k_Centroid_Run1_102006_01	701	641.385	2	701::1::2	410.292	GGS	669.389	5.1043	Incorrect	R.VVVJGGGPGGATVAK.Y
Rpal_Std_2d_FullMS_Orbi30k_MSMS_Orbi7k_Centroid_Run1_102006_01	707	1281.76	1	707::1::1	164.121	AVVVJ	635.309	4.42122	Incorrect	R.VVVJGGGPGGATVAK.Y
Rpal_Std_2d_FullMS_Orbi30k_MSMS_Orbi7k_Centroid_Run1_102006_01	707	1281.76	1	707::1::2	164.121	AVVVV	649.324	4.18721	Incorrect	R.VVVJGGGPGGATVAK.Y
Rpal_Std_2d_FullMS_Orbi30k_MSMS_Orbi7k_Centroid_Run1_102006_01	707	1281.76	1	707::1::3	164.121	AVVVP	651.34	3.88583	Incorrect	R.VVVJGGGPGGATVAK.Y
Rpal_Std_2d_FullMS_Orbi30k_MSMS_Orbi7k_Centroid_Run1_102006_01	707	1281.76	1	707::2::1	198.142	VJGGG	699.397	4.42039	Correct	R.VVVJGGGPGGATVAK.Y
Rpal_Std_2d_FullMS_Orbi30k_MSMS_Orbi7k_Centroid_Run1_102006_01	707	1281.76	1	707::2::2	198.142	VJNG	699.397	3.62806	Incorrect	R.VVVJGGGPGGATVAK.Y
Rpal_Std_2d_FullMS_Orbi30k_MSMS_Orbi7k_Centroid_Run1_102006_01	707	1281.76	1	707::2::3	198.142	VJGN	699.397	3.56499	Incorrect	R.VVVJGGGPGGATVAK.Y
Rpal_Std_2d_FullMS_Orbi30k_MSMS_Orbi7k_Centroid_Run1_102006_01	712	963.485	1	712::1::1	245.177	SVAGY	240.078	10.6305	N/A	N/A
Rpal_Std_2d_FullMS_Orbi30k_MSMS_Orbi7k_Centroid_Run1_102006_01	712	963.485	1	712::1::2	403.141	GAVS	245.178	9.69672	N/A	N/A
Rpal_Std_2d_FullMS_Orbi30k_MSMS_Orbi7k_Centroid_Run1_102006_01	712	963.485	1	712::1::3	245.177	SVQY	240.079	9.53528	N/A	N/A
Rpal_Std_2d_FullMS_Orbi30k_MSMS_Orbi7k_Centroid_Run1_102006_01	713	798.436	2	713::1::1	880.482	AYA	409.238	10.0361	N/A	N/A
Rpal_Std_2d_FullMS_Orbi30k_MSMS_Orbi7k_Centroid_Run1_102006_01	713	798.436	2	713::1::2	880.482	APH	409.226	6.96233	N/A	N/A
Rpal_Std_2d_FullMS_Orbi30k_MSMS_Orbi7k_Centroid_Run1_102006_01	713	798.436	2	713::1::3	880.482	AVA	473.232	6.34926	N/A	N/A
Rpal_Std_2d_FullMS_Orbi30k_MSMS_Orbi7k_Centroid_Run1_102006_01	728	755.915	2	728::1::1	468.276	JDSSTAJ	354.196	24.8423	Incorrect	K.GPTVJATSSDPVAAPK.V
Rpal_Std_2d_FullMS_Orbi30k_MSMS_Orbi7k_Centroid_Run1_102006_01	728	755.915	2	728::1::2	581.357	DSSTAJ	354.198	23.3105	Correct	K.GPTVJATSSDPVAAPK.V
Rpal_Std_2d_FullMS_Orbi30k_MSMS_Orbi7k_Centroid_Run1_102006_01	728	755.915	2	728::1::3	468.275	JDSSTA	467.28	23.0714	Incorrect	K.GPTVJATSSDPVAAPK.V
Rpal_Std_2d_FullMS_Orbi30k_MSMS_Orbi7k_Centroid_Run1_102006_01	734	1122.54	1	734::1::1	113.088	TMSTR	432.173	4.04338	Incorrect	K.JTMSTPMGER.Q
Rpal_Std_2d_FullMS_Orbi30k_MSMS_Orbi7k_Centroid_Run1_102006_01	734	1122.54	1	734::1::2	113.088	TMST	588.275	3.27111	Correct	K.JTMSTPMGER.Q
Rpal_Std_2d_FullMS_Orbi30k_MSMS_Orbi7k_Centroid_Run1_102006_01	734	1122.54	1	734::1::3	214.136	MSTR	432.173	3.06006	Incorrect	K.JTMSTPMGER.Q
Rpal_Std_2d_FullMS_Orbi30k_MSMS_Orbi7k_Centroid_Run1_102006_01	735	1105.57	1	735::1::1	315.165	ADSADJAK	18.0167	6.21322	Incorrect	K.MAJADSGJEAK.G
Rpal_Std_2d_FullMS_Orbi30k_MSMS_Orbi7k_Centroid_Run1_102006_01	735	1105.57	1	735::1::2	315.165	ADSGEJAK	18.0168	5.90951	Incorrect	K.MAJADSGJEAK.G
Rpal_Std_2d_FullMS_Orbi30k_MSMS_Orbi7k_Centroid_Run1_102006_01	735	1105.57	1	735::1::3	18.0156	KAJDASD	386.204	5.46146	Incorrect	K.MAJADSGJEAK.G
Rpal_Std_2d_FullMS_Orbi30k_MSMS_Orbi7k_Centroid_Run1_102006_01	740	628.832	2	740::1::1	299.153	JQDT	499.28	4.17101	Correct	R.VAEJQDTPEVR.G
Rpal_Std_2d_FullMS_Orbi30k_MSMS_Orbi7k_Centroid_Run1_102006_01	740	628.832	2	740::1::2	412.238	QDT	499.279	3.62637	Correct	R.VAEJQDTPEVR.G
Rpal_Std_2d_FullMS_Orbi30k_MSMS_Orbi7k_Centroid_Run1_102006_01	740	628.832	2	740::1::3	299.153	JQD	600.328	2.35425	Correct	R.VAEJQDTPEVR.G
Rpal_Std_2d_FullMS_Orbi30k_MSMS_Orbi7k_Centroid_Run1_102006_01	748	1037.02	2	748::1::1	993.523	AAE	807.385	10.0445	Correct	R.GAPEAVAPDEAAPVPQAEEPK.V
Rpal_Std_2d_FullMS_Orbi30k_MSMS_Orbi7k_Centroid_Run1_102006_01	749	470.733	2	749::1::1	147.07	GEF	459.25	5.40804	N/A	N/A
Rpal_Std_2d_FullMS_Orbi30k_MSMS_Orbi7k_Centroid_Run1_102006_01	772	606.838	2	772::1::1	398.219	GJVS	457.236	5.76573	N/A	N/A
Rpal_Std_2d_FullMS_Orbi30k_MSMS_Orbi7k_Centroid_Run1_102006_01	772	606.838	2	772::1::2	455.243	JVS	457.234	5.41759	N/A	N/A
Rpal_Std_2d_FullMS_Orbi30k_MSMS_Orbi7k_Centroid_Run1_102006_01	772	606.838	2	772::1::3	398.219	GJV	544.268	3.15415	N/A	N/A
Rpal_Std_2d_FullMS_Orbi30k_MSMS_Orbi7k_Centroid_Run1_102006_01	777	726.365	2	777::1::1	113.088	TQNSYEAJE	302.177	14.2807	Incorrect	K.JTGANSYEAJEGAR.V
Rpal_Std_2d_FullMS_Orbi30k_MSMS_Orbi7k_Centroid_Run1_102006_01	777	726.365	2	777::1::2	214.135	QNSYEAJE	302.178	13.8586	Incorrect	K.JTGANSYEAJEGAR.V
Rpal_Std_2d_FullMS_Orbi30k_MSMS_Orbi7k_Centroid_Run1_102006_01	777	726.365	2	777::1::3	342.194	NSYEAJE	302.177	13.0428	Correct	K.JTGANSYEAJEGAR.V
Rpal_Std_2d_FullMS_Orbi30k_MSMS_Orbi7k_Centroid_Run1_102006_01	791	1096.68	1	791::1::1	415.248	JVA	397.237	4.22181	Incorrect	K.JVGJVQAPATK.J
Rpal_Std_2d_FullMS_Orbi30k_MSMS_Orbi7k_Centroid_Run1_102006_01	791	1096.68	1	791::1::2	415.248	VJA	397.237	3.8945	Incorrect	K.JVGJVQAPATK.J
Rpal_Std_2d_FullMS_Orbi30k_MSMS_Orbi7k_Centroid_Run1_102006_01	791	1096.68	1	791::1::3	431.28	PVA	397.236	2.60527	Incorrect	K.JVGJVQAPATK.J
Rpal_Std_2d_FullMS_Orbi30k_MSMS_Orbi7k_Centroid_Run1_102006_01	791	1096.68	1	791::2::1	382.262	VAGA	415.248	4.90815	Incorrect	K.JVGJVQAPATK.J
Rpal_Std_2d_FullMS_Orbi30k_MSMS_Orbi7k_Centroid_Run1_102006_01	791	1096.68	1	791::2::2	481.333	AGA	415.246	4.27777	Incorrect	K.JVGJVQAPATK.J
Rpal_Std_2d_FullMS_Orbi30k_MSMS_Orbi7k_Centroid_Run1_102006_01	791	1096.68	1	791::2::3	382.263	VQA	415.248	4.11861	Correct	K.JVGJVQAPATK.J
Rpal_Std_2d_FullMS_Orbi30k_MSMS_Orbi7k_Centroid_Run1_102006_01	806	931.481	2	806::1::1	1010.51	SAY	529.303	4.08578	Correct	R.JGSTSPQSGPVSAYGVQAR.C
Rpal_Std_2d_FullMS_Orbi30k_MSMS_Orbi7k_Centroid_Run1_102006_01	813	905.538	1	813::1::1	164.118	THAA	360.232	4.27776	N/A	N/A
Rpal_Std_2d_FullMS_Orbi30k_MSMS_Orbi7k_Centroid_Run1_102006_01	813	905.538	1	813::1::2	265.166	HAA	360.232	3.35807	N/A	N/A
Rpal_Std_2d_FullMS_Orbi30k_MSMS_Orbi7k_Centroid_Run1_102006_01	813	905.538	1	813::1::3	164.12	TJT	425.231	2.69376	N/A	N/A
Rpal_Std_2d_FullMS_Orbi30k_MSMS_Orbi7k_Centroid_Run1_102006_01	830	501.777	2	830::1::1	298.165	MGEJV	174.117	11.0253	Correct	K.JGQMGEJVR.V
Rpal_Std_2d_FullMS_Orbi30k_MSMS_Orbi7k_Centroid_Run1_102006_01	830	501.777	2	830::1::2	298.166	MGEJ	273.185	9.43071	Correct	K.JGQMGEJVR.V
Rpal_Std_2d_FullMS_Orbi30k_MSMS_Orbi7k_Centroid_Run1_102006_01	830	501.777	2	830::1::3	386.269	EGM	298.166	7.50551	Correct	K.JGQMGEJVR.V
Rpal_Std_2d_FullMS_Orbi30k_MSMS_Orbi7k_Centroid_Run1_102006_01	831	428.277	2	831::1::1	287.197	VAVGGA	113.09	16.8008	Correct	K.JAGGVAVJR.V
Rpal_Std_2d_FullMS_Orbi30k_MSMS_Orbi7k_Centroid_Run1_102006_01	831	428.277	2	831::1::2	287.197	VAVNA	113.09	16.0364	Incorrect	K.JAGGVAVJR.V
Rpal_Std_2d_FullMS_Orbi30k_MSMS_Orbi7k_Centroid_Run1_102006_01	831	428.277	2	831::1::3	287.197	VAVGG	184.127	15.1052	Correct	K.JAGGVAVJR.V
Rpal_Std_2d_FullMS_Orbi30k_MSMS_Orbi7k_Centroid_Run1_102006_01	836	1401.76	1	836::1::1	612.358	DTE	443.278	6.12428	Correct	R.ATJEVVDTEPVTK.G
Rpal_Std_2d_FullMS_Orbi30k_MSMS_Orbi7k_Centroid_Run1_102006_01	836	1401.76	1	836::1::2	596.33	MTE	443.293	5.26814	Incorrect	R.ATJEVVDTEPVTK.G
Rpal_Std_2d_FullMS_Orbi30k_MSMS_Orbi7k_Centroid_Run1_102006_01	836	1401.76	1	836::1::3	612.357	DTR	416.22	4.80314	Incorrect	R.ATJEVVDTEPVTK.G
Rpal_Std_2d_FullMS_Orbi30k_MSMS_Orbi7k_Centroid_Run1_102006_01	866	1246.64	1	866::1::1	328.179	AAJE	533.25	5.48477	Correct	K.GSAJAAJENSDAK.J
Rpal_Std_2d_FullMS_Orbi30k_MSMS_Orbi7k_Centroid_Run1_102006_01	866	1246.64	1	866::1::2	399.217	AJE	533.25	4.54844	Correct	K.GSAJAAJENSDAK.J
Rpal_Std_2d_FullMS_Orbi30k_MSMS_Orbi7k_Centroid_Run1_102006_01	866	1246.64	1	866::1::3	662.295	JAA	328.178	4.1847	Correct	K.GSAJAAJENSDAK.J
Rpal_Std_2d_FullMS_Orbi30k_MSMS_Orbi7k_Centroid_Run1_102006_01	872	542.333	2	872::1::1	614.381	GAJN	113.086	9.15187	Incorrect	R.JGGJAGQVJQK.V
Rpal_Std_2d_FullMS_Orbi30k_MSMS_Orbi7k_Centroid_Run1_102006_01	872	542.333	2	872::1::2	614.38	GAJ	227.129	8.73058	Correct	R.JGGJAGQVJQK.V
Rpal_Std_2d_FullMS_Orbi30k_MSMS_Orbi7k_Centroid_Run1_102006_01	872	542.333	2	872::1::3	671.4	AJN	113.087	7.65337	Incorrect	R.JGGJAGQVJQK.V
Rpal_Std_2d_FullMS_Orbi30k_MSMS_Orbi7k_Centroid_Run1_102006_01	873	1083.66	1	873::1::1	18.0085	KJQYQJQ	163.143	4.47702	Incorrect	R.JGGJAGQVJQK.V
Rpal_Std_2d_FullMS_Orbi30k_MSMS_Orbi7k_Centroid_Run1_102006_01	873	1083.66	1	873::1::2	18.0089	KQJYQJQ	163.143	4.47009	Incorrect	R.JGGJAGQVJQK.V
Rpal_Std_2d_FullMS_Orbi30k_MSMS_Orbi7k_Centroid_Run1_102006_01	873	1083.66	1	873::1::3	146.105	JQYQJQ	163.142	3.76097	Incorrect	R.JGGJAGQVJQK.V
Rpal_Std_2d_FullMS_Orbi30k_MSMS_Orbi7k_Centroid_Run1_102006_01	878	687.878	2	878::1::1	598.347	VQYT	284.155	7.19449	Correct	R.VGGATYQVPVEVR.S
Rpal_Std_2d_FullMS_Orbi30k_MSMS_Orbi7k_Centroid_Run1_102006_01	878	687.878	2	878::1::2	598.347	VQY	385.203	6.30524	Correct	R.VGGATYQVPVEVR.S
Rpal_Std_2d_FullMS_Orbi30k_MSMS_Orbi7k_Centroid_Run1_102006_01	878	687.878	2	878::1::3	598.347	NJYT	284.155	5.5462	Incorrect	R.VGGATYQVPVEVR.S
Rpal_Std_2d_FullMS_Orbi30k_MSMS_Orbi7k_Centroid_Run1_102006_01	879	548.844	2	879::1::1	415.244	AQVJ	269.18	15.7494	Correct	K.JVGJVQAPATK.J
Rpal_Std_2d_FullMS_Orbi30k_MSMS_Orbi7k_Centroid_Run1_102006_01	879	548.844	2	879::1::2	415.244	AQV	382.265	13.9732	Correct	K.JVGJVQAPATK.J
Rpal_Std_2d_FullMS_Orbi30k_MSMS_Orbi7k_Centroid_Run1_102006_01	879	548.844	2	879::1::3	486.282	QVJ	269.179	11.2598	Correct	K.JVGJVQAPATK.J
Rpal_Std_2d_FullMS_Orbi30k_MSMS_Orbi7k_Centroid_Run1_102006_01	884	827.433	2	884::1::1	1027.54	SGYA	247.158	4.50271	Correct	K.SJANQAJQTTSGYATK.S
Rpal_Std_2d_FullMS_Orbi30k_MSMS_Orbi7k_Centroid_Run1_102006_01	884	827.433	2	884::1::2	1027.54	SGYT	217.148	3.99656	Incorrect	K.SJANQAJQTTSGYATK.S
Rpal_Std_2d_FullMS_Orbi30k_MSMS_Orbi7k_Centroid_Run1_102006_01	884	827.433	2	884::1::3	1027.54	SGY	318.195	3.86408	Correct	K.SJANQAJQTTSGYATK.S
Rpal_Std_2d_FullMS_Orbi30k_MSMS_Orbi7k_Centroid_Run1_102006_01	884	827.433	2	884::2::1	955.472	JAQNA	200.119	8.20397	Correct	K.SJANQAJQTTSGYATK.S
Rpal_Std_2d_FullMS_Orbi30k_MSMS_Orbi7k_Centroid_Run1_102006_01	884	827.433	2	884::2::2	955.472	JAQN	271.156	7.86398	Correct	K.SJANQAJQTTSGYATK.S
Rpal_Std_2d_FullMS_Orbi30k_MSMS_Orbi7k_Centroid_Run1_102006_01	884	827.433	2	884::2::3	955.472	JAQ	385.199	7.13647	Correct	K.SJANQAJQTTSGYATK.S
Rpal_Std_2d_FullMS_Orbi30k_MSMS_Orbi7k_Centroid_Run1_102006_01	896	1225.62	1	896::1::1	18.0132	KVVGDEV	480.212	7.47515	Correct	R.YSMVVEDGVVK.T
Rpal_Std_2d_FullMS_Orbi30k_MSMS_Orbi7k_Centroid_Run1_102006_01	896	1225.62	1	896::1::2	18.0135	KVVGDE	579.28	6.84542	Correct	R.YSMVVEDGVVK.T
Rpal_Std_2d_FullMS_Orbi30k_MSMS_Orbi7k_Centroid_Run1_102006_01	896	1225.62	1	896::1::3	480.209	VEDGVV	146.111	6.69336	Correct	R.YSMVVEDGVVK.T
Rpal_Std_2d_FullMS_Orbi30k_MSMS_Orbi7k_Centroid_Run1_102006_01	898	1195.57	1	898::1::1	18.0143	KAATAM	603.255	4.84459	Correct	R.NFNPMMATAAK.J
Rpal_Std_2d_FullMS_Orbi30k_MSMS_Orbi7k_Centroid_Run1_102006_01	898	1195.57	1	898::1::2	18.0143	KAATA	734.295	3.99528	Correct	R.NFNPMMATAAK.J
Rpal_Std_2d_FullMS_Orbi30k_MSMS_Orbi7k_Centroid_Run1_102006_01	898	1195.57	1	898::1::3	146.109	AATAM	603.255	3.9363	Correct	R.NFNPMMATAAK.J
Rpal_Std_2d_FullMS_Orbi30k_MSMS_Orbi7k_Centroid_Run1_102006_01	905	1053.55	2	905::1::1	988.522	SSTVD	627.353	6.34544	N/A	N/A
Rpal_Std_2d_FullMS_Orbi30k_MSMS_Orbi7k_Centroid_Run1_102006_01	905	1053.55	2	905::1::2	1075.54	STVD	627.365	6.28055	N/A	N/A
Rpal_Std_2d_FullMS_Orbi30k_MSMS_Orbi7k_Centroid_Run1_102006_01	905	1053.55	2	905::1::3	988.521	SSTV	742.381	5.32856	N/A	N/A
Rpal_Std_2d_FullMS_Orbi30k_MSMS_Orbi7k_Centroid_Run1_102006_01	916	437.766	2	916::1::1	260.16	JPVE	175.109	4.2703	N/A	N/A
Rpal_Std_2d_FullMS_Orbi30k_MSMS_Orbi7k_Centroid_Run1_102006_01	916	437.766	2	916::1::2	373.245	PVE	175.108	3.48403	N/A	N/A
Rpal_Std_2d_FullMS_Orbi30k_MSMS_Orbi7k_Centroid_Run1_102006_01	916	437.766	2	916::1::3	260.16	JPV	304.152	2.92483	N/A	N/A
Rpal_Std_2d_FullMS_Orbi30k_MSMS_Orbi7k_Centroid_Run1_102006_01	920	470.733	2	920::1::1	147.07	GEFS	372.217	6.35454	Correct	K.FGEFSPTR.T
Rpal_Std_2d_FullMS_Orbi30k_MSMS_Orbi7k_Centroid_Run1_102006_01	920	470.733	2	920::1::2	147.07	GEF	459.249	5.58422	Correct	K.FGEFSPTR.T
Rpal_Std_2d_FullMS_Orbi30k_MSMS_Orbi7k_Centroid_Run1_102006_01	920	470.733	2	920::1::3	204.092	EFS	372.216	5.52379	Correct	K.FGEFSPTR.T
Rpal_Std_2d_FullMS_Orbi30k_MSMS_Orbi7k_Centroid_Run1_102006_01	923	728.436	1	923::1::1	131.095	GGAJNAP	16.0371	5.39174	N/A	N/A
Rpal_Std_2d_FullMS_Orbi30k_MSMS_Orbi7k_Centroid_Run1_102006_01	923	728.436	1	923::1::2	131.094	GGJNAAP	16.0376	5.33984	N/A	N/A
Rpal_Std_2d_FullMS_Orbi30k_MSMS_Orbi7k_Centroid_Run1_102006_01	923	728.436	1	923::1::3	131.095	GGJANAP	16.0373	5.33861	N/A	N/A
Rpal_Std_2d_FullMS_Orbi30k_MSMS_Orbi7k_Centroid_Run1_102006_01	924	613.315	2	924::1::1	645.336	VVM	250.101	7.15031	N/A	N/A
Rpal_Std_2d_FullMS_Orbi30k_MSMS_Orbi7k_Centroid_Run1_102006_01	932	813.933	2	932::1::1	225.114	SVTNEQJEQVV	174.122	19.7884	Correct	R.GPASVTNEQJEQVVR.D
Rpal_Std_2d_FullMS_Orbi30k_MSMS_Orbi7k_Centroid_Run1_102006_01	932	813.933	2	932::1::2	312.147	VTNEQJEQVV	174.121	19.1648	Correct	R.GPASVTNEQJEQVVR.D
Rpal_Std_2d_FullMS_Orbi30k_MSMS_Orbi7k_Centroid_Run1_102006_01	932	813.933	2	932::1::3	225.116	SVTNEQJEQV	273.189	18.4081	Correct	R.GPASVTNEQJEQVVR.D
Rpal_Std_2d_FullMS_Orbi30k_MSMS_Orbi7k_Centroid_Run1_102006_01	948	555.799	2	948::1::1	576.332	AFDS	113.088	4.1545	Correct	K.JSDFAPYVAK.J
Rpal_Std_2d_FullMS_Orbi30k_MSMS_Orbi7k_Centroid_Run1_102006_01	948	555.799	2	948::1::2	576.332	AFD	200.12	3.54654	Correct	K.JSDFAPYVAK.J
Rpal_Std_2d_FullMS_Orbi30k_MSMS_Orbi7k_Centroid_Run1_102006_01	948	555.799	2	948::1::3	113.086	SDF	647.371	1.61765	Correct	K.JSDFAPYVAK.J
Rpal_Std_2d_FullMS_Orbi30k_MSMS_Orbi7k_Centroid_Run1_102006_01	951	421.761	2	951::1::1	174.066	VVVVP	174.116	5.8561	N/A	N/A
Rpal_Std_2d_FullMS_Orbi30k_MSMS_Orbi7k_Centroid_Run1_102006_01	951	421.761	2	951::1::2	172.122	AEVVP	174.117	5.35733	N/A	N/A
Rpal_Std_2d_FullMS_Orbi30k_MSMS_Orbi7k_Centroid_Run1_102006_01	951	421.761	2	951::1::3	273.135	VVVP	174.116	5.10796	N/A	N/A
Rpal_Std_2d_FullMS_Orbi30k_MSMS_Orbi7k_Centroid_Run1_102006_01	953	592.849	2	953::1::1	457.269	AJV	443.225	7.93257	Correct	R.JAQMVJAPVSR.A
Rpal_Std_2d_FullMS_Orbi30k_MSMS_Orbi7k_Centroid_Run1_102006_01	956	647.853	2	956::1::1	679.362	STEA	226.169	5.59967	Correct	K.JJAETSYADJAK.H
Rpal_Std_2d_FullMS_Orbi30k_MSMS_Orbi7k_Centroid_Run1_102006_01	956	647.853	2	956::1::2	766.394	TEA	226.169	4.81255	Correct	K.JJAETSYADJAK.H
Rpal_Std_2d_FullMS_Orbi30k_MSMS_Orbi7k_Centroid_Run1_102006_01	956	647.853	2	956::1::3	679.361	STE	297.208	4.71006	Correct	K.JJAETSYADJAK.H
Rpal_Std_2d_FullMS_Orbi30k_MSMS_Orbi7k_Centroid_Run1_102006_01	975	741.413	2	975::1::1	451.29	MAJSMVR	241.118	5.29074	N/A	N/A
Rpal_Std_2d_FullMS_Orbi30k_MSMS_Orbi7k_Centroid_Run1_102006_01	975	741.413	2	975::1::2	426.218	RAJSMVR	241.129	5.14007	N/A	N/A
Rpal_Std_2d_FullMS_Orbi30k_MSMS_Orbi7k_Centroid_Run1_102006_01	975	741.413	2	975::1::3	451.29	MAJSMV	397.218	4.916	N/A	N/A
Rpal_Std_2d_FullMS_Orbi30k_MSMS_Orbi7k_Centroid_Run1_102006_01	992	871.927	2	992::1::1	1016.44	EVV	398.221	8.87133	Correct	K.GVJEVVEPEADEAEEK.A
Rpal_Std_2d_FullMS_Orbi30k_MSMS_Orbi7k_Centroid_Run1_102006_01	992	871.927	2	992::1::2	398.218	VVT	1044.44	6.7804	Incorrect	K.GVJEVVEPEADEAEEK.A
Rpal_Std_2d_FullMS_Orbi30k_MSMS_Orbi7k_Centroid_Run1_102006_01	992	871.927	2	992::1::3	1016.44	JDV	398.221	4.51475	Incorrect	K.GVJEVVEPEADEAEEK.A
Rpal_Std_2d_FullMS_Orbi30k_MSMS_Orbi7k_Centroid_Run1_102006_01	993	974.472	2	993::1::1	1228.6	AYGAD	241.146	7.62626	Correct	R.AAVDAGYAPNDWQVGQTGK.V
Rpal_Std_2d_FullMS_Orbi30k_MSMS_Orbi7k_Centroid_Run1_102006_01	993	974.472	2	993::1::2	1228.6	AYQD	241.146	6.86134	Incorrect	R.AAVDAGYAPNDWQVGQTGK.V
Rpal_Std_2d_FullMS_Orbi30k_MSMS_Orbi7k_Centroid_Run1_102006_01	993	974.472	2	993::1::3	1228.6	AYGA	356.173	6.8422	Correct	R.AAVDAGYAPNDWQVGQTGK.V
Rpal_Std_2d_FullMS_Orbi30k_MSMS_Orbi7k_Centroid_Run1_102006_01	998	501.777	2	998::1::1	113.086	GQMVJW	174.102	6.52477	Incorrect	K.JGQMGEJVR.V
Rpal_Std_2d_FullMS_Orbi30k_MSMS_Orbi7k_Centroid_Run1_102006_01	998	501.777	2	998::1::2	113.086	GQMVJ	360.181	6.08151	Incorrect	K.JGQMGEJVR.V
Rpal_Std_2d_FullMS_Orbi30k_MSMS_Orbi7k_Centroid_Run1_102006_01	998	501.777	2	998::1::3	170.109	QMVJW	174.1	5.96665	Incorrect	K.JGQMGEJVR.V
Rpal_Std_2d_FullMS_Orbi30k_MSMS_Orbi7k_Centroid_Run1_102006_01	999	428.277	2	999::1::1	113.084	AGGVAV	287.202	11.2703	Correct	K.JAGGVAVJR.V
Rpal_Std_2d_FullMS_Orbi30k_MSMS_Orbi7k_Centroid_Run1_102006_01	999	428.277	2	999::1::2	113.084	ANVAV	287.202	10.3069	Incorrect	K.JAGGVAVJR.V
Rpal_Std_2d_FullMS_Orbi30k_MSMS_Orbi7k_Centroid_Run1_102006_01	999	428.277	2	999::1::3	184.121	GGVAV	287.202	10.2812	Correct	K.JAGGVAVJR.V
Rpal_Std_2d_FullMS_Orbi30k_MSMS_Orbi7k_Centroid_Run1_102006_01	1006	1022.05	2	1006::1::1	1353.67	JTQ	346.226	10.2348	Incorrect	K.JGQJTEJQGDNGQJTGATVK.J
Rpal_Std_2d_FullMS_Orbi30k_MSMS_Orbi7k_Centroid_Run1_102006_01	1006	1022.05	2	1006::2::1	411.253	TEJQGDNT	772.457	13.2866	Incorrect	K.JGQJTEJQGDNGQJTGATVK.J
Rpal_Std_2d_FullMS_Orbi30k_MSMS_Orbi7k_Centroid_Run1_102006_01	1006	1022.05	2	1006::2::2	873.502	NDGQJET	411.256	13.2356	Correct	K.JGQJTEJQGDNGQJTGATVK.J
Rpal_Std_2d_FullMS_Orbi30k_MSMS_Orbi7k_Centroid_Run1_102006_01	1006	1022.05	2	1006::2::3	512.301	EJQGDNT	772.456	12.4463	Incorrect	K.JGQJTEJQGDNGQJTGATVK.J
Rpal_Std_2d_FullMS_Orbi30k_MSMS_Orbi7k_Centroid_Run1_102006_01	1008	1041.52	2	1008::1::1	651.346	GSADDAJAJD	501.274	11.172	Correct	R.AGNQAPJGSADDAJAJDQQAR.N
Rpal_Std_2d_FullMS_Orbi30k_MSMS_Orbi7k_Centroid_Run1_102006_01	1008	1041.52	2	1008::1::2	708.368	SADDAJAJD	501.273	10.2015	Correct	R.AGNQAPJGSADDAJAJDQQAR.N
Rpal_Std_2d_FullMS_Orbi30k_MSMS_Orbi7k_Centroid_Run1_102006_01	1008	1041.52	2	1008::1::3	651.346	GSADDAJAJ	616.301	10.1424	Correct	R.AGNQAPJGSADDAJAJDQQAR.N
Rpal_Std_2d_FullMS_Orbi30k_MSMS_Orbi7k_Centroid_Run1_102006_01	1020	1222.66	1	1020::1::1	446.251	CGTJ	401.238	4.2699	Incorrect	R.AJAYMGJTPGTK.J
Rpal_Std_2d_FullMS_Orbi30k_MSMS_Orbi7k_Centroid_Run1_102006_01	1020	1222.66	1	1020::1::2	549.267	GTJ	401.231	4.19292	Incorrect	R.AJAYMGJTPGTK.J
Rpal_Std_2d_FullMS_Orbi30k_MSMS_Orbi7k_Centroid_Run1_102006_01	1020	1222.66	1	1020::1::3	446.251	CGT	514.322	1.81134	Incorrect	R.AJAYMGJTPGTK.J
Rpal_Std_2d_FullMS_Orbi30k_MSMS_Orbi7k_Centroid_Run1_102006_01	1029	891.434	2	1029::1::1	454.262	DTNDYGYQV	271.173	11.4354	Correct	K.QJNVDTNDYGYQVPR.A
Rpal_Std_2d_FullMS_Orbi30k_MSMS_Orbi7k_Centroid_Run1_102006_01	1029	891.434	2	1029::1::2	569.289	TNDYGYQV	271.172	10.5765	Correct	K.QJNVDTNDYGYQVPR.A
Rpal_Std_2d_FullMS_Orbi30k_MSMS_Orbi7k_Centroid_Run1_102006_01	1029	891.434	2	1029::1::3	670.338	NDYGYQV	271.171	9.68026	Correct	K.QJNVDTNDYGYQVPR.A
Rpal_Std_2d_FullMS_Orbi30k_MSMS_Orbi7k_Centroid_Run1_102006_01	1030	737.879	2	1030::1::1	499.269	VAJ	691.284	4.00886	N/A	N/A
Rpal_Std_2d_FullMS_Orbi30k_MSMS_Orbi7k_Centroid_Run1_102006_01	1035	771.934	2	1035::1::1	368.247	ANAGJDF	485.289	14.3305	Incorrect	K.VVGJANAGJDTANSJK.Q
Rpal_Std_2d_FullMS_Orbi30k_MSMS_Orbi7k_Centroid_Run1_102006_01	1035	771.934	2	1035::1::2	439.284	NAGJDF	485.289	13.4165	Incorrect	K.VVGJANAGJDTANSJK.Q
Rpal_Std_2d_FullMS_Orbi30k_MSMS_Orbi7k_Centroid_Run1_102006_01	1035	771.934	2	1035::1::3	553.328	AGJDF	485.288	12.7965	Incorrect	K.VVGJANAGJDTANSJK.Q
Rpal_Std_2d_FullMS_Orbi30k_MSMS_Orbi7k_Centroid_Run1_102006_01	1042	1430.72	1	1042::1::1	371.15	AJJD	646.334	4.31409	Correct	R.DGAQAJJDSGADAVK.V
Rpal_Std_2d_FullMS_Orbi30k_MSMS_Orbi7k_Centroid_Run1_102006_01	1042	1430.72	1	1042::1::2	442.188	JJD	646.333	3.81595	Correct	R.DGAQAJJDSGADAVK.V
Rpal_Std_2d_FullMS_Orbi30k_MSMS_Orbi7k_Centroid_Run1_102006_01	1042	1430.72	1	1042::1::3	761.366	JJA	371.145	2.95497	Correct	R.DGAQAJJDSGADAVK.V
Rpal_Std_2d_FullMS_Orbi30k_MSMS_Orbi7k_Centroid_Run1_102006_01	1044	636.356	2	1044::1::1	673.381	GJE	298.169	4.78418	N/A	N/A
Rpal_Std_2d_FullMS_Orbi30k_MSMS_Orbi7k_Centroid_Run1_102006_01	1052	587.82	2	1052::1::1	386.202	AGVJD	332.186	16.1334	Correct	K.VVGMAGVJDSAR.F
Rpal_Std_2d_FullMS_Orbi30k_MSMS_Orbi7k_Centroid_Run1_102006_01	1052	587.82	2	1052::1::2	447.211	JVGA	386.204	15.4112	Correct	K.VVGMAGVJDSAR.F
Rpal_Std_2d_FullMS_Orbi30k_MSMS_Orbi7k_Centroid_Run1_102006_01	1052	587.82	2	1052::1::3	560.296	VGA	386.203	13.5851	Correct	K.VVGMAGVJDSAR.F
Rpal_Std_2d_FullMS_Orbi30k_MSMS_Orbi7k_Centroid_Run1_102006_01	1058	782.41	2	1058::1::1	1003.47	QVVS	146.111	8.19233	Correct	K.AFAEQASEJGQVVSK.A
Rpal_Std_2d_FullMS_Orbi30k_MSMS_Orbi7k_Centroid_Run1_102006_01	1058	782.41	2	1058::1::2	1003.47	QVV	233.143	7.56055	Correct	K.AFAEQASEJGQVVSK.A
Rpal_Std_2d_FullMS_Orbi30k_MSMS_Orbi7k_Centroid_Run1_102006_01	1058	782.41	2	1058::1::3	1131.53	VVS	146.109	3.86216	Correct	K.AFAEQASEJGQVVSK.A
Rpal_Std_2d_FullMS_Orbi30k_MSMS_Orbi7k_Centroid_Run1_102006_01	1071	653.367	2	1071::1::1	297.21	NTVJE	451.223	9.53085	Correct	K.JJANTVJENYR.V
Rpal_Std_2d_FullMS_Orbi30k_MSMS_Orbi7k_Centroid_Run1_102006_01	1071	653.367	2	1071::1::2	225.174	WTVJE	451.222	9.43594	Incorrect	K.JJANTVJENYR.V
Rpal_Std_2d_FullMS_Orbi30k_MSMS_Orbi7k_Centroid_Run1_102006_01	1071	653.367	2	1071::1::3	411.253	TVJE	451.223	8.64408	Correct	K.JJANTVJENYR.V
Rpal_Std_2d_FullMS_Orbi30k_MSMS_Orbi7k_Centroid_Run1_102006_01	1078	1256.73	1	1078::1::1	201.079	JJJJG	545.285	4.12287	Correct	K.SNJJJJGPTGSGK.T
Rpal_Std_2d_FullMS_Orbi30k_MSMS_Orbi7k_Centroid_Run1_102006_01	1078	1256.73	1	1078::1::2	314.163	JJJG	545.285	3.67548	Correct	K.SNJJJJGPTGSGK.T
Rpal_Std_2d_FullMS_Orbi30k_MSMS_Orbi7k_Centroid_Run1_102006_01	1078	1256.73	1	1078::1::3	201.079	JJJJ	602.306	3.20647	Correct	K.SNJJJJGPTGSGK.T
Rpal_Std_2d_FullMS_Orbi30k_MSMS_Orbi7k_Centroid_Run1_102006_01	1082	612.856	2	1082::1::1	212.153	EJDAAQJ	271.173	12.8938	Correct	K.JVEJDAAQJPR.S
Rpal_Std_2d_FullMS_Orbi30k_MSMS_Orbi7k_Centroid_Run1_102006_01	1082	612.856	2	1082::1::2	194.132	FJDAAQJ	271.168	12.8221	Incorrect	K.JVEJDAAQJPR.S
Rpal_Std_2d_FullMS_Orbi30k_MSMS_Orbi7k_Centroid_Run1_102006_01	1082	612.856	2	1082::1::3	341.198	JDAAQJ	271.171	12.2838	Correct	K.JVEJDAAQJPR.S
Rpal_Std_2d_FullMS_Orbi30k_MSMS_Orbi7k_Centroid_Run1_102006_01	1083	485.306	2	1083::1::1	413.263	JJV	230.097	6.82362	N/A	N/A
Rpal_Std_2d_FullMS_Orbi30k_MSMS_Orbi7k_Centroid_Run1_102006_01	1090	595.319	2	1090::1::1	285.172	NFE	513.298	7.11119	Correct	K.AJTNFEPEJR.S
Rpal_Std_2d_FullMS_Orbi30k_MSMS_Orbi7k_Centroid_Run1_102006_01	1090	595.319	2	1090::1::2	285.171	NFJ	529.257	4.79423	Incorrect	K.AJTNFEPEJR.S
Rpal_Std_2d_FullMS_Orbi30k_MSMS_Orbi7k_Centroid_Run1_102006_01	1096	899.493	2	1096::1::1	469.269	VTTAVEA	656.353	10.8465	Correct	K.SPAJTVTTAVEAPAEAAAK.A
Rpal_Std_2d_FullMS_Orbi30k_MSMS_Orbi7k_Centroid_Run1_102006_01	1096	899.493	2	1096::1::2	568.336	TTAVEA	656.354	10.3063	Correct	K.SPAJTVTTAVEAPAEAAAK.A
Rpal_Std_2d_FullMS_Orbi30k_MSMS_Orbi7k_Centroid_Run1_102006_01	1096	899.493	2	1096::1::3	669.384	TAVEA	656.355	9.39225	Correct	K.SPAJTVTTAVEAPAEAAAK.A
Rpal_Std_2d_FullMS_Orbi30k_MSMS_Orbi7k_Centroid_Run1_102006_01	1102	1242.72	1	1102::1::1	18.0135	KTVGEVJNA	312.19	7.03436	Correct	R.AQJANJVEGVTK.G
Rpal_Std_2d_FullMS_Orbi30k_MSMS_Orbi7k_Centroid_Run1_102006_01	1102	1242.72	1	1102::1::2	146.114	TVGEVJNA	312.184	6.80321	Correct	R.AQJANJVEGVTK.G
Rpal_Std_2d_FullMS_Orbi30k_MSMS_Orbi7k_Centroid_Run1_102006_01	1102	1242.72	1	1102::1::3	18.0143	KTVGEVJN	383.226	6.79874	Correct	R.AQJANJVEGVTK.G
Rpal_Std_2d_FullMS_Orbi30k_MSMS_Orbi7k_Centroid_Run1_102006_01	1106	818.433	2	1106::1::1	444.202	FGSNJSJVQ	245.158	14.8167	Correct	R.SQASAFGSNJSJVQAR.Q
Rpal_Std_2d_FullMS_Orbi30k_MSMS_Orbi7k_Centroid_Run1_102006_01	1106	818.433	2	1106::1::2	444.202	FGSNJSJV	373.216	14.5183	Correct	R.SQASAFGSNJSJVQAR.Q
Rpal_Std_2d_FullMS_Orbi30k_MSMS_Orbi7k_Centroid_Run1_102006_01	1106	818.433	2	1106::1::3	591.272	GSNJSJVQ	245.157	13.1692	Correct	R.SQASAFGSNJSJVQAR.Q
Rpal_Std_2d_FullMS_Orbi30k_MSMS_Orbi7k_Centroid_Run1_102006_01	1118	953.612	1	1118::1::1	184.124	SJASJ	297.211	4.11569	N/A	N/A
Rpal_Std_2d_FullMS_Orbi30k_MSMS_Orbi7k_Centroid_Run1_102006_01	1118	953.612	1	1118::1::2	271.157	JASJJ	184.126	4.09326	N/A	N/A
Rpal_Std_2d_FullMS_Orbi30k_MSMS_Orbi7k_Centroid_Run1_102006_01	1118	953.612	1	1118::1::3	259.194	PGEJJ	184.125	4.0385	N/A	N/A
Rpal_Std_2d_FullMS_Orbi30k_MSMS_Orbi7k_Centroid_Run1_102006_01	1124	866.451	2	1124::1::1	768.374	ADYG	556.365	9.73091	Correct	K.JGPSTDPTADYGPJVTK.E
Rpal_Std_2d_FullMS_Orbi30k_MSMS_Orbi7k_Centroid_Run1_102006_01	1124	866.451	2	1124::1::2	839.41	DYG	556.365	8.90721	Correct	K.JGPSTDPTADYGPJVTK.E
Rpal_Std_2d_FullMS_Orbi30k_MSMS_Orbi7k_Centroid_Run1_102006_01	1124	866.451	2	1124::1::3	768.374	ADY	613.386	6.6995	Correct	K.JGPSTDPTADYGPJVTK.E
Rpal_Std_2d_FullMS_Orbi30k_MSMS_Orbi7k_Centroid_Run1_102006_01	1136	755.4	2	1136::1::1	186.103	JDSADVTNYVV	146.116	27.2468	Correct	R.SVJDSADVTNYVVK.T
Rpal_Std_2d_FullMS_Orbi30k_MSMS_Orbi7k_Centroid_Run1_102006_01	1136	755.4	2	1136::1::2	186.104	JDSADVTNYV	245.184	26.4141	Correct	R.SVJDSADVTNYVVK.T
Rpal_Std_2d_FullMS_Orbi30k_MSMS_Orbi7k_Centroid_Run1_102006_01	1136	755.4	2	1136::1::3	299.187	DSADVTNYVV	146.116	26.2718	Correct	R.SVJDSADVTNYVVK.T
Rpal_Std_2d_FullMS_Orbi30k_MSMS_Orbi7k_Centroid_Run1_102006_01	1137	792.442	2	1137::1::1	597.388	DJESAA	399.222	15.9859	Correct	K.QJSAAASEJDPQJJK.F
Rpal_Std_2d_FullMS_Orbi30k_MSMS_Orbi7k_Centroid_Run1_102006_01	1137	792.442	2	1137::1::2	597.388	DJESA	470.259	15.0605	Correct	K.QJSAAASEJDPQJJK.F
Rpal_Std_2d_FullMS_Orbi30k_MSMS_Orbi7k_Centroid_Run1_102006_01	1137	792.442	2	1137::1::3	597.389	DJES	541.296	13.4717	Correct	K.QJSAAASEJDPQJJK.F
Rpal_Std_2d_FullMS_Orbi30k_MSMS_Orbi7k_Centroid_Run1_102006_01	1140	1509.79	1	1140::1::1	572.287	DVT	621.356	4.25909	Correct	R.SVJDSADVTNYVVK.T
Rpal_Std_2d_FullMS_Orbi30k_MSMS_Orbi7k_Centroid_Run1_102006_01	1143	623.352	2	1143::1::1	319.159	JVAEVVJ	202.077	5.12503	N/A	N/A
Rpal_Std_2d_FullMS_Orbi30k_MSMS_Orbi7k_Centroid_Run1_102006_01	1143	623.352	2	1143::1::2	432.245	VAEVVJ	202.075	4.80569	N/A	N/A
Rpal_Std_2d_FullMS_Orbi30k_MSMS_Orbi7k_Centroid_Run1_102006_01	1143	623.352	2	1143::1::3	319.159	JVEAVVJ	202.077	4.44507	N/A	N/A
Rpal_Std_2d_FullMS_Orbi30k_MSMS_Orbi7k_Centroid_Run1_102006_01	1146	971.988	2	1146::1::1	946.451	JWAAY	391.21	4.82864	N/A	N/A
Rpal_Std_2d_FullMS_Orbi30k_MSMS_Orbi7k_Centroid_Run1_102006_01	1146	971.988	2	1146::1::2	946.451	JWAA	554.273	4.02472	N/A	N/A
Rpal_Std_2d_FullMS_Orbi30k_MSMS_Orbi7k_Centroid_Run1_102006_01	1146	971.988	2	1146::1::3	1059.53	WAAY	391.21	3.88031	N/A	N/A
Rpal_Std_2d_FullMS_Orbi30k_MSMS_Orbi7k_Centroid_Run1_102006_01	1149	1029.61	1	1149::1::1	186.105	JJEPMJK	18.0154	6.4847	Incorrect	K.SVJJEPJMK.V
Rpal_Std_2d_FullMS_Orbi30k_MSMS_Orbi7k_Centroid_Run1_102006_01	1149	1029.61	1	1149::1::2	186.106	JJEPMJ	146.11	6.36727	Incorrect	K.SVJJEPJMK.V
Rpal_Std_2d_FullMS_Orbi30k_MSMS_Orbi7k_Centroid_Run1_102006_01	1149	1029.61	1	1149::1::3	186.106	JJEPM	259.194	5.71214	Incorrect	K.SVJJEPJMK.V
Rpal_Std_2d_FullMS_Orbi30k_MSMS_Orbi7k_Centroid_Run1_102006_01	1150	1314.76	1	1150::1::1	340.221	QMJA	530.31	4.20145	Correct	K.JGAVQMJAPSJSK.F
Rpal_Std_2d_FullMS_Orbi30k_MSMS_Orbi7k_Centroid_Run1_102006_01	1150	1314.76	1	1150::1::2	468.278	MJA	530.311	3.61666	Correct	K.JGAVQMJAPSJSK.F
Rpal_Std_2d_FullMS_Orbi30k_MSMS_Orbi7k_Centroid_Run1_102006_01	1150	1314.76	1	1150::1::3	340.221	QMAJ	530.309	3.18589	Incorrect	K.JGAVQMJAPSJSK.F
Rpal_Std_2d_FullMS_Orbi30k_MSMS_Orbi7k_Centroid_Run1_102006_01	1151	1211.62	1	1151::1::1	524.261	DAWA	243.168	4.26586	Incorrect	R.DAGGPJEAWAPK.K
Rpal_Std_2d_FullMS_Orbi30k_MSMS_Orbi7k_Centroid_Run1_102006_01	1151	1211.62	1	1151::1::2	525.25	NAWA	243.163	4.18622	Incorrect	R.DAGGPJEAWAPK.K
Rpal_Std_2d_FullMS_Orbi30k_MSMS_Orbi7k_Centroid_Run1_102006_01	1151	1211.62	1	1151::1::3	243.168	AWA	639.288	3.9819	Correct	R.DAGGPJEAWAPK.K
Rpal_Std_2d_FullMS_Orbi30k_MSMS_Orbi7k_Centroid_Run1_102006_01	1154	1041.55	2	1154::1::1	1222.71	AGTDT	413.199	5.79851	Correct	R.GQEVTDTGAPJSVPVGAGTJGR.J
Rpal_Std_2d_FullMS_Orbi30k_MSMS_Orbi7k_Centroid_Run1_102006_01	1154	1041.55	2	1154::1::2	1222.71	AGTD	514.247	5.03018	Correct	R.GQEVTDTGAPJSVPVGAGTJGR.J
Rpal_Std_2d_FullMS_Orbi30k_MSMS_Orbi7k_Centroid_Run1_102006_01	1154	1041.55	2	1154::1::3	1222.71	QTDT	413.199	4.77624	Incorrect	R.GQEVTDTGAPJSVPVGAGTJGR.J
Rpal_Std_2d_FullMS_Orbi30k_MSMS_Orbi7k_Centroid_Run1_102006_01	1156	825.904	2	1156::1::1	863.412	SSEA	412.237	15.373	Correct	K.AJDJAESSPVDGFDSK.J
Rpal_Std_2d_FullMS_Orbi30k_MSMS_Orbi7k_Centroid_Run1_102006_01	1156	825.904	2	1156::1::2	863.413	SSE	483.274	11.8179	Correct	K.AJDJAESSPVDGFDSK.J
Rpal_Std_2d_FullMS_Orbi30k_MSMS_Orbi7k_Centroid_Run1_102006_01	1156	825.904	2	1156::1::3	950.446	SEA	412.236	11.608	Correct	K.AJDJAESSPVDGFDSK.J
Rpal_Std_2d_FullMS_Orbi30k_MSMS_Orbi7k_Centroid_Run1_102006_01	1161	1474.73	1	1161::1::1	698.356	EVT	446.213	6.88231	Incorrect	R.GYJSPYFVTNADK.M
Rpal_Std_2d_FullMS_Orbi30k_MSMS_Orbi7k_Centroid_Run1_102006_01	1163	1165.74	1	1163::1::1	145.127	DJAVGA	493.331	5.79964	Incorrect	K.AAGVPJJVAJNK.J
Rpal_Std_2d_FullMS_Orbi30k_MSMS_Orbi7k_Centroid_Run1_102006_01	1163	1165.74	1	1163::1::2	146.113	NJAVGA	493.33	5.62099	Incorrect	K.AAGVPJJVAJNK.J
Rpal_Std_2d_FullMS_Orbi30k_MSMS_Orbi7k_Centroid_Run1_102006_01	1163	1165.74	1	1163::1::3	145.128	DVJAGA	493.33	5.36668	Incorrect	K.AAGVPJJVAJNK.J
Rpal_Std_2d_FullMS_Orbi30k_MSMS_Orbi7k_Centroid_Run1_102006_01	1167	1650.8	1	1167::1::1	863.404	SSEAJD	184.132	5.51324	Correct	K.AJDJAESSPVDGFDSK.J
Rpal_Std_2d_FullMS_Orbi30k_MSMS_Orbi7k_Centroid_Run1_102006_01	1167	1650.8	1	1167::1::2	863.404	SSEAJ	299.159	4.87034	Correct	K.AJDJAESSPVDGFDSK.J
Rpal_Std_2d_FullMS_Orbi30k_MSMS_Orbi7k_Centroid_Run1_102006_01	1167	1650.8	1	1167::1::3	863.404	SSEA	412.243	4.40558	Correct	K.AJDJAESSPVDGFDSK.J
Rpal_Std_2d_FullMS_Orbi30k_MSMS_Orbi7k_Centroid_Run1_102006_01	1169	828.501	0	1169::1::1	-1	SSEAJ	-1	4.44194	N/A	N/A
Rpal_Std_2d_FullMS_Orbi30k_MSMS_Orbi7k_Centroid_Run1_102006_01	1169	828.501	0	1169::1::2	-1	SSEA	-1	3.51191	N/A	N/A
Rpal_Std_2d_FullMS_Orbi30k_MSMS_Orbi7k_Centroid_Run1_102006_01	1169	828.501	0	1169::1::3	-1	SEAJ	-1	3.44546	N/A	N/A
Rpal_Std_2d_FullMS_Orbi30k_MSMS_Orbi7k_Centroid_Run1_102006_01	1174	428.277	2	1174::1::1	386.265	AVNA	113.089	11.1085	N/A	N/A
Rpal_Std_2d_FullMS_Orbi30k_MSMS_Orbi7k_Centroid_Run1_102006_01	1174	428.277	2	1174::1::2	386.265	AVN	184.126	9.69871	N/A	N/A
Rpal_Std_2d_FullMS_Orbi30k_MSMS_Orbi7k_Centroid_Run1_102006_01	1174	428.277	2	1174::1::3	386.267	AVW	112.088	7.54691	N/A	N/A
Rpal_Std_2d_FullMS_Orbi30k_MSMS_Orbi7k_Centroid_Run1_102006_01	1178	737.87	2	1178::1::1	420.204	PYFVTN	332.179	17.1424	Correct	R.GYJSPYFVTNADK.M
Rpal_Std_2d_FullMS_Orbi30k_MSMS_Orbi7k_Centroid_Run1_102006_01	1178	737.87	2	1178::1::2	517.257	YFVTN	332.178	16.1683	Correct	R.GYJSPYFVTNADK.M
Rpal_Std_2d_FullMS_Orbi30k_MSMS_Orbi7k_Centroid_Run1_102006_01	1178	737.87	2	1178::1::3	446.216	TVFYP	420.209	15.5136	Correct	R.GYJSPYFVTNADK.M
Rpal_Std_2d_FullMS_Orbi30k_MSMS_Orbi7k_Centroid_Run1_102006_01	1181	861.938	2	1181::1::1	300.149	ADAGEE	849.504	4.61542	Correct	R.AQTADAGEETYAAJJAK.W
Rpal_Std_2d_FullMS_Orbi30k_MSMS_Orbi7k_Centroid_Run1_102006_01	1181	861.938	2	1181::1::2	371.186	DAGEE	849.504	3.9755	Correct	R.AQTADAGEETYAAJJAK.W
Rpal_Std_2d_FullMS_Orbi30k_MSMS_Orbi7k_Centroid_Run1_102006_01	1181	861.938	2	1181::1::3	300.149	ADAGE	978.547	3.76314	Correct	R.AQTADAGEETYAAJJAK.W
Rpal_Std_2d_FullMS_Orbi30k_MSMS_Orbi7k_Centroid_Run1_102006_01	1182	946.986	2	1182::1::1	699.315	VGEJYE	502.321	10.2366	Correct	K.SJASDPEVGEJYEGTVVK.V
Rpal_Std_2d_FullMS_Orbi30k_MSMS_Orbi7k_Centroid_Run1_102006_01	1182	946.986	2	1182::1::2	699.315	VGEJY	631.363	9.49409	Correct	K.SJASDPEVGEJYEGTVVK.V
Rpal_Std_2d_FullMS_Orbi30k_MSMS_Orbi7k_Centroid_Run1_102006_01	1182	946.986	2	1182::1::3	697.332	TGEJYE	502.324	8.81879	Incorrect	K.SJASDPEVGEJYEGTVVK.V
Rpal_Std_2d_FullMS_Orbi30k_MSMS_Orbi7k_Centroid_Run1_102006_01	1198	822.969	2	1198::1::1	886.525	TAST	397.233	6.89867	Correct	K.NJGJTSATGTGPJTJTK.Q
Rpal_Std_2d_FullMS_Orbi30k_MSMS_Orbi7k_Centroid_Run1_102006_01	1198	822.969	2	1198::1::2	886.525	TAS	498.281	6.15066	Correct	K.NJGJTSATGTGPJTJTK.Q
Rpal_Std_2d_FullMS_Orbi30k_MSMS_Orbi7k_Centroid_Run1_102006_01	1198	822.969	2	1198::1::3	987.57	AST	397.236	3.52536	Correct	K.NJGJTSATGTGPJTJTK.Q
Rpal_Std_2d_FullMS_Orbi30k_MSMS_Orbi7k_Centroid_Run1_102006_01	1202	1061.54	2	1202::1::1	582.271	AYJGNTAAS	690.384	6.022	Correct	K.SSGANYAYJGNTAASNJSVMK.A
Rpal_Std_2d_FullMS_Orbi30k_MSMS_Orbi7k_Centroid_Run1_102006_01	1202	1061.54	2	1202::1::2	582.271	AYJGNTAA	777.416	5.72408	Correct	K.SSGANYAYJGNTAASNJSVMK.A
Rpal_Std_2d_FullMS_Orbi30k_MSMS_Orbi7k_Centroid_Run1_102006_01	1202	1061.54	2	1202::1::3	582.27	AYJGNTA	848.454	5.43089	Correct	K.SSGANYAYJGNTAASNJSVMK.A
Rpal_Std_2d_FullMS_Orbi30k_MSMS_Orbi7k_Centroid_Run1_102006_01	1204	1067.08	2	1204::1::1	651.346	AJDP	1084.6	5.49779	N/A	N/A
Rpal_Std_2d_FullMS_Orbi30k_MSMS_Orbi7k_Centroid_Run1_102006_01	1204	1067.08	2	1204::1::2	722.384	JDP	1084.6	4.63372	N/A	N/A
Rpal_Std_2d_FullMS_Orbi30k_MSMS_Orbi7k_Centroid_Run1_102006_01	1204	1067.08	2	1204::1::3	1181.66	DJA	651.336	4.46552	N/A	N/A
Rpal_Std_2d_FullMS_Orbi30k_MSMS_Orbi7k_Centroid_Run1_102006_01	1208	1644.93	1	1208::1::1	671.428	GTGTASTJGJP	-0.0036252	7.78931	Incorrect	K.NJGJTSATGTGPJTJTK.Q
Rpal_Std_2d_FullMS_Orbi30k_MSMS_Orbi7k_Centroid_Run1_102006_01	1208	1644.93	1	1208::1::2	114.052	JGJTSATGTG	671.428	7.71726	Correct	K.NJGJTSATGTGPJTJTK.Q
Rpal_Std_2d_FullMS_Orbi30k_MSMS_Orbi7k_Centroid_Run1_102006_01	1208	1644.93	1	1208::1::3	227.136	GJTSATGTG	671.428	7.39274	Correct	K.NJGJTSATGTGPJTJTK.Q
Rpal_Std_2d_FullMS_Orbi30k_MSMS_Orbi7k_Centroid_Run1_102006_01	1214	1088.64	1	1214::1::1	198.142	DJJA	477.263	4.61279	Correct	K.VVDJJAPYAK.G
Rpal_Std_2d_FullMS_Orbi30k_MSMS_Orbi7k_Centroid_Run1_102006_01	1214	1088.64	1	1214::1::2	198.142	DJAJ	477.263	4.19899	Incorrect	K.VVDJJAPYAK.G
Rpal_Std_2d_FullMS_Orbi30k_MSMS_Orbi7k_Centroid_Run1_102006_01	1214	1088.64	1	1214::1::3	313.17	JJA	477.262	3.96607	Correct	K.VVDJJAPYAK.G
Rpal_Std_2d_FullMS_Orbi30k_MSMS_Orbi7k_Centroid_Run1_102006_01	1215	1007.02	2	1215::1::1	1109.58	TENSS	384.245	4.62213	Incorrect	K.TGJJSSGEGTPJPQJENDKG.-
Rpal_Std_2d_FullMS_Orbi30k_MSMS_Orbi7k_Centroid_Run1_102006_01	1215	1007.02	2	1215::1::2	1109.58	TENS	471.277	3.6781	Incorrect	K.TGJJSSGEGTPJPQJENDKG.-
Rpal_Std_2d_FullMS_Orbi30k_MSMS_Orbi7k_Centroid_Run1_102006_01	1215	1007.02	2	1215::1::3	1109.58	TENK	430.214	2.9341	Incorrect	K.TGJJSSGEGTPJPQJENDKG.-
Rpal_Std_2d_FullMS_Orbi30k_MSMS_Orbi7k_Centroid_Run1_102006_01	1217	757.408	2	1217::1::1	500.276	NVVEVA	401.198	4.50239	N/A	N/A
Rpal_Std_2d_FullMS_Orbi30k_MSMS_Orbi7k_Centroid_Run1_102006_01	1217	757.408	2	1217::1::2	500.276	NVVEV	472.235	4.16326	N/A	N/A
Rpal_Std_2d_FullMS_Orbi30k_MSMS_Orbi7k_Centroid_Run1_102006_01	1217	757.408	2	1217::1::3	614.319	VVEVA	401.198	3.59878	N/A	N/A
Rpal_Std_2d_FullMS_Orbi30k_MSMS_Orbi7k_Centroid_Run1_102006_01	1223	521.31	2	1223::1::1	271.154	JGWGPA	188.155	6.96349	Incorrect	R.JSAJGPGGJTR.E
Rpal_Std_2d_FullMS_Orbi30k_MSMS_Orbi7k_Centroid_Run1_102006_01	1223	521.31	2	1223::1::2	271.155	JGWGP	259.191	6.52647	Incorrect	R.JSAJGPGGJTR.E
Rpal_Std_2d_FullMS_Orbi30k_MSMS_Orbi7k_Centroid_Run1_102006_01	1223	521.31	2	1223::1::3	384.24	GWGPA	188.154	6.32023	Incorrect	R.JSAJGPGGJTR.E
Rpal_Std_2d_FullMS_Orbi30k_MSMS_Orbi7k_Centroid_Run1_102006_01	1226	657.882	2	1226::1::1	530.31	AJMQV	241.15	8.25869	Correct	K.JGAVQMJAPSJSK.F
Rpal_Std_2d_FullMS_Orbi30k_MSMS_Orbi7k_Centroid_Run1_102006_01	1226	657.882	2	1226::1::2	530.31	AJMQ	340.218	7.72295	Correct	K.JGAVQMJAPSJSK.F
Rpal_Std_2d_FullMS_Orbi30k_MSMS_Orbi7k_Centroid_Run1_102006_01	1226	657.882	2	1226::1::3	530.311	AJM	468.276	5.89055	Correct	K.JGAVQMJAPSJSK.F
Rpal_Std_2d_FullMS_Orbi30k_MSMS_Orbi7k_Centroid_Run1_102006_01	1227	1437.78	1	1227::1::1	288.19	JJAADA	594.281	6.31387	N/A	N/A
Rpal_Std_2d_FullMS_Orbi30k_MSMS_Orbi7k_Centroid_Run1_102006_01	1227	1437.78	1	1227::1::2	401.274	JAADA	594.28	5.35787	N/A	N/A
Rpal_Std_2d_FullMS_Orbi30k_MSMS_Orbi7k_Centroid_Run1_102006_01	1227	1437.78	1	1227::1::3	665.318	DAAJJ	288.19	4.91949	N/A	N/A
Rpal_Std_2d_FullMS_Orbi30k_MSMS_Orbi7k_Centroid_Run1_102006_01	1241	564.329	2	1241::1::1	171.069	GAEJV	486.321	4.15896	Correct	R.NGGAEJVNJJK.T
Rpal_Std_2d_FullMS_Orbi30k_MSMS_Orbi7k_Centroid_Run1_102006_01	1241	564.329	2	1241::1::2	228.091	AEJV	486.321	3.46388	Correct	R.NGGAEJVNJJK.T
Rpal_Std_2d_FullMS_Orbi30k_MSMS_Orbi7k_Centroid_Run1_102006_01	1241	564.329	2	1241::1::3	171.069	QEJV	486.321	3.29722	Incorrect	R.NGGAEJVNJJK.T
Rpal_Std_2d_FullMS_Orbi30k_MSMS_Orbi7k_Centroid_Run1_102006_01	1262	708.883	2	1262::1::1	803.437	TDVTP	99.0714	6.47391	Correct	R.VPTVDTSNPFJAR.W
Rpal_Std_2d_FullMS_Orbi30k_MSMS_Orbi7k_Centroid_Run1_102006_01	1262	708.883	2	1262::1::2	803.437	TVDTP	99.0714	6.46048	Incorrect	R.VPTVDTSNPFJAR.W
Rpal_Std_2d_FullMS_Orbi30k_MSMS_Orbi7k_Centroid_Run1_102006_01	1262	708.883	2	1262::1::3	803.437	TDVT	196.125	5.59897	Correct	R.VPTVDTSNPFJAR.W
Rpal_Std_2d_FullMS_Orbi30k_MSMS_Orbi7k_Centroid_Run1_102006_01	1270	879.451	2	1270::1::1	528.266	QTFJT	638.314	5.88441	N/A	N/A
Rpal_Std_2d_FullMS_Orbi30k_MSMS_Orbi7k_Centroid_Run1_102006_01	1270	879.451	2	1270::1::2	528.267	QTFJH	602.303	5.16485	N/A	N/A
Rpal_Std_2d_FullMS_Orbi30k_MSMS_Orbi7k_Centroid_Run1_102006_01	1270	879.451	2	1270::1::3	739.361	JFTQ	528.267	5.04813	N/A	N/A
Rpal_Std_2d_FullMS_Orbi30k_MSMS_Orbi7k_Centroid_Run1_102006_01	1274	623.35	2	1274::1::1	319.157	JVAEV	414.228	5.52427	N/A	N/A
Rpal_Std_2d_FullMS_Orbi30k_MSMS_Orbi7k_Centroid_Run1_102006_01	1274	623.35	2	1274::1::2	319.157	JVAE	513.297	4.9255	N/A	N/A
Rpal_Std_2d_FullMS_Orbi30k_MSMS_Orbi7k_Centroid_Run1_102006_01	1274	623.35	2	1274::1::3	432.242	VAEV	414.228	4.78981	N/A	N/A
Rpal_Std_2d_FullMS_Orbi30k_MSMS_Orbi7k_Centroid_Run1_102006_01	1286	585.841	2	1286::1::1	441.273	JTMGV	227.133	16.7612	Correct	K.GGJVGMTJPVAR.D
Rpal_Std_2d_FullMS_Orbi30k_MSMS_Orbi7k_Centroid_Run1_102006_01	1286	585.841	2	1286::1::2	441.273	JTMG	326.201	15.8237	Correct	K.GGJVGMTJPVAR.D
Rpal_Std_2d_FullMS_Orbi30k_MSMS_Orbi7k_Centroid_Run1_102006_01	1286	585.841	2	1286::1::3	441.273	JTM	383.222	14.079	Correct	K.GGJVGMTJPVAR.D
Rpal_Std_2d_FullMS_Orbi30k_MSMS_Orbi7k_Centroid_Run1_102006_01	1287	834.454	2	1287::1::1	941.525	SPA	470.246	4.52082	Correct	K.VJEEAPSPJJDEVTR.R
Rpal_Std_2d_FullMS_Orbi30k_MSMS_Orbi7k_Centroid_Run1_102006_01	1296	1323.8	1	1296::1::1	146.109	JVDGJVJ	467.246	4.68281	Incorrect	K.JVDAVVPAADJJK.T
Rpal_Std_2d_FullMS_Orbi30k_MSMS_Orbi7k_Centroid_Run1_102006_01	1296	1323.8	1	1296::1::2	146.109	VJDGJVJ	467.246	4.57102	Incorrect	K.JVDAVVPAADJJK.T
Rpal_Std_2d_FullMS_Orbi30k_MSMS_Orbi7k_Centroid_Run1_102006_01	1296	1323.8	1	1296::1::3	146.11	VVJEGVJ	467.245	4.22745	Incorrect	K.JVDAVVPAADJJK.T
Rpal_Std_2d_FullMS_Orbi30k_MSMS_Orbi7k_Centroid_Run1_102006_01	1296	1323.8	1	1296::2::1	598.339	KVVAD	212.158	8.34778	Incorrect	K.JVDAVVPAADJJK.T
Rpal_Std_2d_FullMS_Orbi30k_MSMS_Orbi7k_Centroid_Run1_102006_01	1296	1323.8	1	1296::2::2	598.339	KVVA	327.185	7.72653	Incorrect	K.JVDAVVPAADJJK.T
Rpal_Std_2d_FullMS_Orbi30k_MSMS_Orbi7k_Centroid_Run1_102006_01	1296	1323.8	1	1296::2::3	726.437	VVAD	212.155	7.27729	Correct	K.JVDAVVPAADJJK.T
Rpal_Std_2d_FullMS_Orbi30k_MSMS_Orbi7k_Centroid_Run1_102006_01	1317	740.366	2	1317::1::1	685.315	FVTD	331.191	4.55938	Incorrect	K.MAVEDFGGEVJGQK.J
Rpal_Std_2d_FullMS_Orbi30k_MSMS_Orbi7k_Centroid_Run1_102006_01	1317	740.366	2	1317::1::2	832.385	VTD	331.189	4.02053	Incorrect	K.MAVEDFGGEVJGQK.J
Rpal_Std_2d_FullMS_Orbi30k_MSMS_Orbi7k_Centroid_Run1_102006_01	1317	740.366	2	1317::1::3	685.316	FVTN	332.174	2.77736	Incorrect	K.MAVEDFGGEVJGQK.J
Rpal_Std_2d_FullMS_Orbi30k_MSMS_Orbi7k_Centroid_Run1_102006_01	1322	767.899	2	1322::1::1	146.104	JAAJQ	891.378	9.07437	N/A	N/A
Rpal_Std_2d_FullMS_Orbi30k_MSMS_Orbi7k_Centroid_Run1_102006_01	1322	767.899	2	1322::1::2	891.372	QJAAP	162.142	8.92064	N/A	N/A
Rpal_Std_2d_FullMS_Orbi30k_MSMS_Orbi7k_Centroid_Run1_102006_01	1322	767.899	2	1322::1::3	891.372	QJAA	259.195	8.52589	N/A	N/A
Rpal_Std_2d_FullMS_Orbi30k_MSMS_Orbi7k_Centroid_Run1_102006_01	1322	767.899	2	1322::2::1	870.526	SQMT	216.079	5.63799	N/A	N/A
Rpal_Std_2d_FullMS_Orbi30k_MSMS_Orbi7k_Centroid_Run1_102006_01	1322	767.899	2	1322::2::2	870.525	SQM	317.127	5.1278	N/A	N/A
Rpal_Std_2d_FullMS_Orbi30k_MSMS_Orbi7k_Centroid_Run1_102006_01	1322	767.899	2	1322::2::3	957.558	QMT	216.079	4.06555	N/A	N/A
Rpal_Std_2d_FullMS_Orbi30k_MSMS_Orbi7k_Centroid_Run1_102006_01	1329	923.99	2	1329::1::1	658.376	SQNSJPD	446.26	8.7974	Incorrect	K.JGYJDPJSGGGASVGEGGJK.T
Rpal_Std_2d_FullMS_Orbi30k_MSMS_Orbi7k_Centroid_Run1_102006_01	1329	923.99	2	1329::1::2	658.376	SQNSJPJ	448.202	8.70951	Incorrect	K.JGYJDPJSGGGASVGEGGJK.T
Rpal_Std_2d_FullMS_Orbi30k_MSMS_Orbi7k_Centroid_Run1_102006_01	1329	923.99	2	1329::1::3	446.26	DPJSNQ	745.407	8.60151	Incorrect	K.JGYJDPJSGGGASVGEGGJK.T
Rpal_Std_2d_FullMS_Orbi30k_MSMS_Orbi7k_Centroid_Run1_102006_01	1331	670.367	2	1331::1::1	638.347	JAG	459.23	7.66367	Correct	R.AAPAGTGJJAGGPMR.A
Rpal_Std_2d_FullMS_Orbi30k_MSMS_Orbi7k_Centroid_Run1_102006_01	1335	870.483	2	1335::1::1	685.409	DJQSJA	426.22	16.1483	Correct	R.JPDTAJSQJDPEJVTK.F
Rpal_Std_2d_FullMS_Orbi30k_MSMS_Orbi7k_Centroid_Run1_102006_01	1335	870.483	2	1335::1::2	685.409	DJQSJ	497.257	15.0328	Correct	R.JPDTAJSQJDPEJVTK.F
Rpal_Std_2d_FullMS_Orbi30k_MSMS_Orbi7k_Centroid_Run1_102006_01	1335	870.483	2	1335::1::3	697.426	CJQSJA	426.221	13.9019	Incorrect	R.JPDTAJSQJDPEJVTK.F
Rpal_Std_2d_FullMS_Orbi30k_MSMS_Orbi7k_Centroid_Run1_102006_01	1360	657.882	2	1360::1::1	340.217	QMJA	530.311	4.4522	N/A	N/A
Rpal_Std_2d_FullMS_Orbi30k_MSMS_Orbi7k_Centroid_Run1_102006_01	1360	657.882	2	1360::1::2	468.276	MJA	530.312	3.63711	N/A	N/A
Rpal_Std_2d_FullMS_Orbi30k_MSMS_Orbi7k_Centroid_Run1_102006_01	1360	657.882	2	1360::1::3	340.217	QMJ	601.349	2.33443	N/A	N/A
Rpal_Std_2d_FullMS_Orbi30k_MSMS_Orbi7k_Centroid_Run1_102006_01	1370	995.579	1	1370::1::1	342.207	JVMV	210.104	5.99074	N/A	N/A
Rpal_Std_2d_FullMS_Orbi30k_MSMS_Orbi7k_Centroid_Run1_102006_01	1370	995.579	1	1370::1::2	455.291	VMV	210.103	5.27727	N/A	N/A
Rpal_Std_2d_FullMS_Orbi30k_MSMS_Orbi7k_Centroid_Run1_102006_01	1370	995.579	1	1370::1::3	342.207	JVM	309.172	4.31591	N/A	N/A
Rpal_Std_2d_FullMS_Orbi30k_MSMS_Orbi7k_Centroid_Run1_102006_01	1382	627.326	2	1382::1::1	204.092	YANVMQV	243.166	16.4227	Correct	K.FGYANVMQVPK.J
Rpal_Std_2d_FullMS_Orbi30k_MSMS_Orbi7k_Centroid_Run1_102006_01	1382	627.326	2	1382::1::2	367.157	ANVMQV	243.165	14.8544	Correct	K.FGYANVMQVPK.J
Rpal_Std_2d_FullMS_Orbi30k_MSMS_Orbi7k_Centroid_Run1_102006_01	1382	627.326	2	1382::1::3	438.194	NVMQV	243.165	12.3892	Correct	K.FGYANVMQVPK.J
Rpal_Std_2d_FullMS_Orbi30k_MSMS_Orbi7k_Centroid_Run1_102006_01	1384	559.792	2	1384::1::1	200.119	EDAJS	402.228	9.9317	Correct	R.SJEDAJSDJR.E
Rpal_Std_2d_FullMS_Orbi30k_MSMS_Orbi7k_Centroid_Run1_102006_01	1384	559.792	2	1384::1::2	329.162	DAJS	402.227	9.08872	Correct	R.SJEDAJSDJR.E
Rpal_Std_2d_FullMS_Orbi30k_MSMS_Orbi7k_Centroid_Run1_102006_01	1384	559.792	2	1384::1::3	444.19	AJS	402.226	8.26454	Correct	R.SJEDAJSDJR.E
Rpal_Std_2d_FullMS_Orbi30k_MSMS_Orbi7k_Centroid_Run1_102006_01	1394	735.359	2	1394::1::1	760.387	EFVD	218.11	14.8507	Correct	R.FADVFEPMTGEVK.A
Rpal_Std_2d_FullMS_Orbi30k_MSMS_Orbi7k_Centroid_Run1_102006_01	1394	735.359	2	1394::1::2	760.387	EFV	333.136	13.2295	Correct	R.FADVFEPMTGEVK.A
Rpal_Std_2d_FullMS_Orbi30k_MSMS_Orbi7k_Centroid_Run1_102006_01	1394	735.359	2	1394::1::3	889.429	FVD	218.11	10.8055	Correct	R.FADVFEPMTGEVK.A
Rpal_Std_2d_FullMS_Orbi30k_MSMS_Orbi7k_Centroid_Run1_102006_01	1400	744.878	2	1400::1::1	460.232	TVFYPSJ	220.094	9.94799	Correct	R.GYJSPYFVTNAEK.M
Rpal_Std_2d_FullMS_Orbi30k_MSMS_Orbi7k_Centroid_Run1_102006_01	1400	744.878	2	1400::1::2	460.232	TVFYPS	333.177	9.64383	Correct	R.GYJSPYFVTNAEK.M
Rpal_Std_2d_FullMS_Orbi30k_MSMS_Orbi7k_Centroid_Run1_102006_01	1400	744.878	2	1400::1::3	331.179	WYFVT	460.236	8.91668	Incorrect	R.GYJSPYFVTNAEK.M
Rpal_Std_2d_FullMS_Orbi30k_MSMS_Orbi7k_Centroid_Run1_102006_01	1402	977.544	2	1402::1::1	1004.53	GAJQ	579.344	4.01972	Correct	K.VGVVPQQJAGGDJYPAJEK.G
Rpal_Std_2d_FullMS_Orbi30k_MSMS_Orbi7k_Centroid_Run1_102006_01	1402	977.544	2	1402::1::2	1004.53	GAJY	544.339	3.81225	Incorrect	K.VGVVPQQJAGGDJYPAJEK.G
Rpal_Std_2d_FullMS_Orbi30k_MSMS_Orbi7k_Centroid_Run1_102006_01	1402	977.544	2	1402::1::3	1061.54	AJQ	579.355	3.1561	Correct	K.VGVVPQQJAGGDJYPAJEK.G
Rpal_Std_2d_FullMS_Orbi30k_MSMS_Orbi7k_Centroid_Run1_102006_01	1410	689.854	2	1410::1::1	492.176	MWJ	455.312	4.09078	N/A	N/A
Rpal_Std_2d_FullMS_Orbi30k_MSMS_Orbi7k_Centroid_Run1_102006_01	1414	585.841	2	1414::1::1	441.273	JTMG	326.201	13.0696	Correct	K.GGJVGMTJPVAR.D
Rpal_Std_2d_FullMS_Orbi30k_MSMS_Orbi7k_Centroid_Run1_102006_01	1414	585.841	2	1414::1::2	441.274	JTM	383.222	8.97407	Correct	K.GGJVGMTJPVAR.D
Rpal_Std_2d_FullMS_Orbi30k_MSMS_Orbi7k_Centroid_Run1_102006_01	1414	585.841	2	1414::1::3	554.359	TMG	326.199	8.8645	Correct	K.GGJVGMTJPVAR.D
Rpal_Std_2d_FullMS_Orbi30k_MSMS_Orbi7k_Centroid_Run1_102006_01	1416	1138.07	2	1416::1::1	1237.64	EYDJV	417.202	10.0719	Correct	R.AGJSTJNENQPJEYDJVENR.G
Rpal_Std_2d_FullMS_Orbi30k_MSMS_Orbi7k_Centroid_Run1_102006_01	1416	1138.07	2	1416::1::2	1237.64	EYDJ	516.271	8.41887	Correct	R.AGJSTJNENQPJEYDJVENR.G
Rpal_Std_2d_FullMS_Orbi30k_MSMS_Orbi7k_Centroid_Run1_102006_01	1416	1138.07	2	1416::1::3	1366.69	YDJV	417.202	7.73874	Correct	R.AGJSTJNENQPJEYDJVENR.G
Rpal_Std_2d_FullMS_Orbi30k_MSMS_Orbi7k_Centroid_Run1_102006_01	1416	1138.07	2	1416::2::1	1246.63	QNEN	542.312	4.79932	Correct	R.AGJSTJNENQPJEYDJVENR.G
Rpal_Std_2d_FullMS_Orbi30k_MSMS_Orbi7k_Centroid_Run1_102006_01	1416	1138.07	2	1416::2::2	1246.63	QNE	656.355	3.84058	Correct	R.AGJSTJNENQPJEYDJVENR.G
Rpal_Std_2d_FullMS_Orbi30k_MSMS_Orbi7k_Centroid_Run1_102006_01	1416	1138.07	2	1416::2::3	1237.65	HNEN	542.294	2.83327	Incorrect	R.AGJSTJNENQPJEYDJVENR.G
Rpal_Std_2d_FullMS_Orbi30k_MSMS_Orbi7k_Centroid_Run1_102006_01	1420	708.396	2	1420::1::1	170.108	AEGJJQJTD	304.183	23.6683	Incorrect	R.VAAEGJJGAJTDGTK.G
Rpal_Std_2d_FullMS_Orbi30k_MSMS_Orbi7k_Centroid_Run1_102006_01	1420	708.396	2	1420::1::2	241.144	EGJJQJTD	304.185	23.1287	Incorrect	R.VAAEGJJGAJTDGTK.G
Rpal_Std_2d_FullMS_Orbi30k_MSMS_Orbi7k_Centroid_Run1_102006_01	1420	708.396	2	1420::1::3	370.187	GJJQJTD	304.183	22.4526	Incorrect	R.VAAEGJJGAJTDGTK.G
Rpal_Std_2d_FullMS_Orbi30k_MSMS_Orbi7k_Centroid_Run1_102006_01	1422	941.01	2	1422::1::1	736.384	JJAE	717.373	4.99588	Correct	K.JSVDPGPAJJAESVEQQK.J
Rpal_Std_2d_FullMS_Orbi30k_MSMS_Orbi7k_Centroid_Run1_102006_01	1422	941.01	2	1422::1::2	736.383	JJA	846.416	4.18085	Correct	K.JSVDPGPAJJAESVEQQK.J
Rpal_Std_2d_FullMS_Orbi30k_MSMS_Orbi7k_Centroid_Run1_102006_01	1422	941.01	2	1422::1::3	849.468	JAE	717.373	4.13659	Correct	K.JSVDPGPAJJAESVEQQK.J
Rpal_Std_2d_FullMS_Orbi30k_MSMS_Orbi7k_Centroid_Run1_102006_01	1424	773.418	2	1424::1::1	400.202	VENJ	689.381	4.17663	Correct	K.EJGTVENJPDFJAK.V
Rpal_Std_2d_FullMS_Orbi30k_MSMS_Orbi7k_Centroid_Run1_102006_01	1424	773.418	2	1424::1::2	499.27	ENJ	689.382	3.63179	Correct	K.EJGTVENJPDFJAK.V
Rpal_Std_2d_FullMS_Orbi30k_MSMS_Orbi7k_Centroid_Run1_102006_01	1424	773.418	2	1424::1::3	400.2	VENP	705.415	2.22657	Incorrect	K.EJGTVENJPDFJAK.V
Rpal_Std_2d_FullMS_Orbi30k_MSMS_Orbi7k_Centroid_Run1_102006_01	1426	629.848	2	1426::1::1	209.138	YANVMQV	243.164	5.83511	N/A	N/A
Rpal_Std_2d_FullMS_Orbi30k_MSMS_Orbi7k_Centroid_Run1_102006_01	1426	629.848	2	1426::1::2	372.202	ANVMQV	243.164	4.9919	N/A	N/A
Rpal_Std_2d_FullMS_Orbi30k_MSMS_Orbi7k_Centroid_Run1_102006_01	1426	629.848	2	1426::1::3	209.138	YANVMQ	342.233	4.98605	N/A	N/A
Rpal_Std_2d_FullMS_Orbi30k_MSMS_Orbi7k_Centroid_Run1_102006_01	1442	830.459	2	1442::1::1	667.358	AAAJAY	431.25	10.1655	Correct	R.JJNEPTAAAJAYGJDK.A
Rpal_Std_2d_FullMS_Orbi30k_MSMS_Orbi7k_Centroid_Run1_102006_01	1442	830.459	2	1442::1::2	738.402	AAJAY	431.244	9.75127	Correct	R.JJNEPTAAAJAYGJDK.A
Rpal_Std_2d_FullMS_Orbi30k_MSMS_Orbi7k_Centroid_Run1_102006_01	1442	830.459	2	1442::1::3	667.359	AAAJA	594.313	8.99457	Correct	R.JJNEPTAAAJAYGJDK.A
Rpal_Std_2d_FullMS_Orbi30k_MSMS_Orbi7k_Centroid_Run1_102006_01	1443	637.841	2	1443::1::1	500.265	WJAAE	203.123	8.12955	Incorrect	R.JJMDDVJAAEGK.A
Rpal_Std_2d_FullMS_Orbi30k_MSMS_Orbi7k_Centroid_Run1_102006_01	1443	637.841	2	1443::1::2	555.296	MJAAE	203.131	8.09705	Incorrect	R.JJMDDVJAAEGK.A
Rpal_Std_2d_FullMS_Orbi30k_MSMS_Orbi7k_Centroid_Run1_102006_01	1443	637.841	2	1443::1::3	203.126	EAAJ	686.341	7.66387	Correct	R.JJMDDVJAAEGK.A
Rpal_Std_2d_FullMS_Orbi30k_MSMS_Orbi7k_Centroid_Run1_102006_01	1444	804.467	2	1444::1::1	838.513	VJGEQ	242.132	7.06249	N/A	N/A
Rpal_Std_2d_FullMS_Orbi30k_MSMS_Orbi7k_Centroid_Run1_102006_01	1444	804.467	2	1444::1::2	838.513	VJGEE	241.148	6.96853	N/A	N/A
Rpal_Std_2d_FullMS_Orbi30k_MSMS_Orbi7k_Centroid_Run1_102006_01	1444	804.467	2	1444::1::3	838.513	VJGE	370.19	6.69251	N/A	N/A
Rpal_Std_2d_FullMS_Orbi30k_MSMS_Orbi7k_Centroid_Run1_102006_01	1445	884.949	2	1445::1::1	591.298	ADAYGDT	483.324	9.2933	Correct	R.VYESJADAYGDTPJVR.J
Rpal_Std_2d_FullMS_Orbi30k_MSMS_Orbi7k_Centroid_Run1_102006_01	1445	884.949	2	1445::1::2	717.357	MYGDT	483.326	8.37628	Incorrect	R.VYESJADAYGDTPJVR.J
Rpal_Std_2d_FullMS_Orbi30k_MSMS_Orbi7k_Centroid_Run1_102006_01	1445	884.949	2	1445::1::3	662.335	DAYGDT	483.324	8.34871	Correct	R.VYESJADAYGDTPJVR.J
Rpal_Std_2d_FullMS_Orbi30k_MSMS_Orbi7k_Centroid_Run1_102006_01	1454	564.821	2	1454::1::1	172.049	GAEJVNJJ	146.113	21.9999	N/A	N/A
Rpal_Std_2d_FullMS_Orbi30k_MSMS_Orbi7k_Centroid_Run1_102006_01	1454	564.821	2	1454::1::2	229.072	AEJVNJJ	146.111	21.4566	N/A	N/A
Rpal_Std_2d_FullMS_Orbi30k_MSMS_Orbi7k_Centroid_Run1_102006_01	1454	564.821	2	1454::1::3	172.049	QEJVNJJ	146.113	20.9876	N/A	N/A
Rpal_Std_2d_FullMS_Orbi30k_MSMS_Orbi7k_Centroid_Run1_102006_01	1455	670.368	2	1455::1::1	638.348	JAGG	402.209	8.08607	Correct	R.AAPAGTGJJAGGPMR.A
Rpal_Std_2d_FullMS_Orbi30k_MSMS_Orbi7k_Centroid_Run1_102006_01	1455	670.368	2	1455::1::2	638.348	JAG	459.23	6.74191	Correct	R.AAPAGTGJJAGGPMR.A
Rpal_Std_2d_FullMS_Orbi30k_MSMS_Orbi7k_Centroid_Run1_102006_01	1455	670.368	2	1455::1::3	751.426	AGG	402.216	6.17197	Correct	R.AAPAGTGJJAGGPMR.A
Rpal_Std_2d_FullMS_Orbi30k_MSMS_Orbi7k_Centroid_Run1_102006_01	1457	1085.58	2	1457::1::1	1152.62	TJG	745.372	9.02389	Correct	R.VAYSPDJGJTPVDPEVAAVTR.K
Rpal_Std_2d_FullMS_Orbi30k_MSMS_Orbi7k_Centroid_Run1_102006_01	1472	953.995	2	1472::1::1	1080.51	VTJ	512.264	11.2724	Correct	K.VDQAVJTVPAYFNDAQR.Q
Rpal_Std_2d_FullMS_Orbi30k_MSMS_Orbi7k_Centroid_Run1_102006_01	1473	717.866	2	1473::1::1	589.322	JRM	444.17	6.87092	N/A	N/A
Rpal_Std_2d_FullMS_Orbi30k_MSMS_Orbi7k_Centroid_Run1_102006_01	1478	1083.07	2	1478::1::1	1090.57	DYTV	595.343	6.27101	Correct	K.JVPASQVTYDPSJFGGEJGSK.D
Rpal_Std_2d_FullMS_Orbi30k_MSMS_Orbi7k_Centroid_Run1_102006_01	1478	1083.07	2	1478::1::2	1205.61	YTV	595.336	5.01147	Correct	K.JVPASQVTYDPSJFGGEJGSK.D
Rpal_Std_2d_FullMS_Orbi30k_MSMS_Orbi7k_Centroid_Run1_102006_01	1478	1083.07	2	1478::1::3	1090.57	DYT	694.412	4.79622	Correct	K.JVPASQVTYDPSJFGGEJGSK.D
Rpal_Std_2d_FullMS_Orbi30k_MSMS_Orbi7k_Centroid_Run1_102006_01	1484	813.438	2	1484::1::1	676.29	DVJAA	479.319	15.2234	Correct	R.JGJPVAAJVDTNCDPK.G
Rpal_Std_2d_FullMS_Orbi30k_MSMS_Orbi7k_Centroid_Run1_102006_01	1484	813.438	2	1484::1::2	676.289	DVJAV	451.288	15.2099	Incorrect	R.JGJPVAAJVDTNCDPK.G
Rpal_Std_2d_FullMS_Orbi30k_MSMS_Orbi7k_Centroid_Run1_102006_01	1484	813.438	2	1484::1::3	791.319	VJAA	479.317	13.9404	Correct	R.JGJPVAAJVDTNCDPK.G
Rpal_Std_2d_FullMS_Orbi30k_MSMS_Orbi7k_Centroid_Run1_102006_01	1487	642.866	2	1487::1::1	672.341	RJSA	184.122	4.87327	N/A	N/A
Rpal_Std_2d_FullMS_Orbi30k_MSMS_Orbi7k_Centroid_Run1_102006_01	1487	642.866	2	1487::1::2	828.44	JSA	184.125	4.24874	N/A	N/A
Rpal_Std_2d_FullMS_Orbi30k_MSMS_Orbi7k_Centroid_Run1_102006_01	1487	642.866	2	1487::1::3	672.341	RJS	255.16	3.99042	N/A	N/A
Rpal_Std_2d_FullMS_Orbi30k_MSMS_Orbi7k_Centroid_Run1_102006_01	1494	527.82	2	1494::1::1	441.272	JJAD	200.121	11.3893	Correct	K.SJDAJJPJGR.G
Rpal_Std_2d_FullMS_Orbi30k_MSMS_Orbi7k_Centroid_Run1_102006_01	1494	527.82	2	1494::1::2	441.273	JJA	315.147	10.7587	Correct	K.SJDAJJPJGR.G
Rpal_Std_2d_FullMS_Orbi30k_MSMS_Orbi7k_Centroid_Run1_102006_01	1494	527.82	2	1494::1::3	554.356	JAD	200.121	6.72927	Correct	K.SJDAJJPJGR.G
Rpal_Std_2d_FullMS_Orbi30k_MSMS_Orbi7k_Centroid_Run1_102006_01	1497	1097.05	2	1497::1::1	765.416	TEEAM	865.459	7.98592	Correct	K.STPVVNPATEEAMYEVAJGSK.A
Rpal_Std_2d_FullMS_Orbi30k_MSMS_Orbi7k_Centroid_Run1_102006_01	1497	1097.05	2	1497::1::2	866.464	EEAM	865.458	6.86776	Correct	K.STPVVNPATEEAMYEVAJGSK.A
Rpal_Std_2d_FullMS_Orbi30k_MSMS_Orbi7k_Centroid_Run1_102006_01	1497	1097.05	2	1497::1::3	993.511	MAM	865.456	6.10568	Incorrect	K.STPVVNPATEEAMYEVAJGSK.A
Rpal_Std_2d_FullMS_Orbi30k_MSMS_Orbi7k_Centroid_Run1_102006_01	1498	659.876	2	1498::1::1	369.232	KVC	618.332	6.82655	N/A	N/A
Rpal_Std_2d_FullMS_Orbi30k_MSMS_Orbi7k_Centroid_Run1_102006_01	1499	1031.57	2	1499::1::1	1272.66	JVJD	348.204	7.61353	N/A	N/A
Rpal_Std_2d_FullMS_Orbi30k_MSMS_Orbi7k_Centroid_Run1_102006_01	1499	1031.57	2	1499::1::2	1385.74	VJD	348.205	5.65453	N/A	N/A
Rpal_Std_2d_FullMS_Orbi30k_MSMS_Orbi7k_Centroid_Run1_102006_01	1499	1031.57	2	1499::1::3	1272.66	JVJ	463.23	5.64987	N/A	N/A
Rpal_Std_2d_FullMS_Orbi30k_MSMS_Orbi7k_Centroid_Run1_102006_01	1502	954.595	1	1502::1::1	18.0119	JJJDPAS	226.175	5.46348	Incorrect	K.JJSJAPEVJ.-
Rpal_Std_2d_FullMS_Orbi30k_MSMS_Orbi7k_Centroid_Run1_102006_01	1502	954.595	1	1502::1::2	18.0131	JVTAJJ	325.17	5.21369	Incorrect	K.JJSJAPEVJ.-
Rpal_Std_2d_FullMS_Orbi30k_MSMS_Orbi7k_Centroid_Run1_102006_01	1502	954.595	1	1502::1::3	18.013	JJSAJJ	325.17	5.17411	Incorrect	K.JJSJAPEVJ.-
Rpal_Std_2d_FullMS_Orbi30k_MSMS_Orbi7k_Centroid_Run1_102006_01	1504	954.595	1	1504::1::1	18.0124	JJSJAJ	325.17	5.28762	Incorrect	K.JJSJAPEVJ.-
Rpal_Std_2d_FullMS_Orbi30k_MSMS_Orbi7k_Centroid_Run1_102006_01	1504	954.595	1	1504::1::2	18.0125	JVTJAJ	325.17	5.28318	Incorrect	K.JJSJAPEVJ.-
Rpal_Std_2d_FullMS_Orbi30k_MSMS_Orbi7k_Centroid_Run1_102006_01	1504	954.595	1	1504::1::3	18.0124	JJSAJJ	325.17	5.10409	Incorrect	K.JJSJAPEVJ.-
Rpal_Std_2d_FullMS_Orbi30k_MSMS_Orbi7k_Centroid_Run1_102006_01	1504	954.595	1	1504::2::1	226.172	SJA	456.263	4.41956	Correct	K.JJSJAPEVJ.-
Rpal_Std_2d_FullMS_Orbi30k_MSMS_Orbi7k_Centroid_Run1_102006_01	1504	954.595	1	1504::2::2	456.263	JAS	226.172	4.32044	Incorrect	K.JJSJAPEVJ.-
Rpal_Std_2d_FullMS_Orbi30k_MSMS_Orbi7k_Centroid_Run1_102006_01	1504	954.595	1	1504::2::3	226.171	SAP	472.295	2.15614	Incorrect	K.JJSJAPEVJ.-
Rpal_Std_2d_FullMS_Orbi30k_MSMS_Orbi7k_Centroid_Run1_102006_01	1505	465.777	2	1505::1::1	113.087	FDVJA	271.168	11.4437	Correct	K.JFDVJAPR.Y
Rpal_Std_2d_FullMS_Orbi30k_MSMS_Orbi7k_Centroid_Run1_102006_01	1505	465.777	2	1505::1::2	113.088	FDVJNN	114.119	10.575	Incorrect	K.JFDVJAPR.Y
Rpal_Std_2d_FullMS_Orbi30k_MSMS_Orbi7k_Centroid_Run1_102006_01	1505	465.777	2	1505::1::3	260.156	DVJA	271.168	10.4893	Correct	K.JFDVJAPR.Y
Rpal_Std_2d_FullMS_Orbi30k_MSMS_Orbi7k_Centroid_Run1_102006_01	1526	757.895	2	1526::1::1	199.103	VEDAJDJJD	331.192	9.31583	Correct	R.QAVEDAJDJJDQGK.V
Rpal_Std_2d_FullMS_Orbi30k_MSMS_Orbi7k_Centroid_Run1_102006_01	1526	757.895	2	1526::1::2	298.171	EDAJDJJD	331.192	8.61571	Correct	R.QAVEDAJDJJDQGK.V
Rpal_Std_2d_FullMS_Orbi30k_MSMS_Orbi7k_Centroid_Run1_102006_01	1526	757.895	2	1526::1::3	427.214	DAJDJJD	331.192	7.81444	Correct	R.QAVEDAJDJJDQGK.V
Rpal_Std_2d_FullMS_Orbi30k_MSMS_Orbi7k_Centroid_Run1_102006_01	1538	1170.69	1	1538::1::1	658.339	APJVJ	18.0146	8.21859	N/A	N/A
Rpal_Std_2d_FullMS_Orbi30k_MSMS_Orbi7k_Centroid_Run1_102006_01	1538	1170.69	1	1538::1::2	658.339	APVJJ	18.0146	8.21749	N/A	N/A
Rpal_Std_2d_FullMS_Orbi30k_MSMS_Orbi7k_Centroid_Run1_102006_01	1538	1170.69	1	1538::1::3	446.187	AJVPJVJ	18.0137	8.15673	N/A	N/A
Rpal_Std_2d_FullMS_Orbi30k_MSMS_Orbi7k_Centroid_Run1_102006_01	1550	1202.62	1	1550::1::1	487.178	VJA	431.24	4.02856	N/A	N/A
Rpal_Std_2d_FullMS_Orbi30k_MSMS_Orbi7k_Centroid_Run1_102006_01	1553	664.867	2	1553::1::1	696.433	QQJ	262.085	4.13011	Correct	R.MMJQQPJVAAAR.A
Rpal_Std_2d_FullMS_Orbi30k_MSMS_Orbi7k_Centroid_Run1_102006_01	1553	664.867	2	1553::1::2	262.083	JQE	695.45	1.97757	Incorrect	R.MMJQQPJVAAAR.A
Rpal_Std_2d_FullMS_Orbi30k_MSMS_Orbi7k_Centroid_Run1_102006_01	1559	1063.07	2	1559::1::1	585.345	AYJGNTAA	777.415	4.78007	Incorrect	K.TGQSVAVVGAGPAGJACAQQJAR.A
Rpal_Std_2d_FullMS_Orbi30k_MSMS_Orbi7k_Centroid_Run1_102006_01	1559	1063.07	2	1559::1::2	585.344	AYJGNTA	848.453	4.65181	Incorrect	K.TGQSVAVVGAGPAGJACAQQJAR.A
Rpal_Std_2d_FullMS_Orbi30k_MSMS_Orbi7k_Centroid_Run1_102006_01	1559	1063.07	2	1559::1::3	656.382	YJGNTAA	777.415	4.16449	Incorrect	K.TGQSVAVVGAGPAGJACAQQJAR.A
Rpal_Std_2d_FullMS_Orbi30k_MSMS_Orbi7k_Centroid_Run1_102006_01	1562	804.469	2	1562::1::1	838.516	VJGEQ	242.132	9.37598	Incorrect	R.AAVEEGJVPGGGVAJJR.A
Rpal_Std_2d_FullMS_Orbi30k_MSMS_Orbi7k_Centroid_Run1_102006_01	1562	804.469	2	1562::1::2	838.516	VJGEM	239.15	9.02419	Incorrect	R.AAVEEGJVPGGGVAJJR.A
Rpal_Std_2d_FullMS_Orbi30k_MSMS_Orbi7k_Centroid_Run1_102006_01	1562	804.469	2	1562::1::3	838.516	VJGE	370.191	8.48049	Correct	R.AAVEEGJVPGGGVAJJR.A
Rpal_Std_2d_FullMS_Orbi30k_MSMS_Orbi7k_Centroid_Run1_102006_01	1565	1228.65	1	1565::1::1	36.0241	NVVPPV	586.267	4.46719	N/A	N/A
Rpal_Std_2d_FullMS_Orbi30k_MSMS_Orbi7k_Centroid_Run1_102006_01	1565	1228.65	1	1565::1::2	36.0231	NVVPJ	669.305	3.80037	N/A	N/A
Rpal_Std_2d_FullMS_Orbi30k_MSMS_Orbi7k_Centroid_Run1_102006_01	1565	1228.65	1	1565::1::3	585.246	FVPTPV	1.0327	3.78778	N/A	N/A
Rpal_Std_2d_FullMS_Orbi30k_MSMS_Orbi7k_Centroid_Run1_102006_01	1581	785.947	2	1581::1::1	739.446	VAQA	461.232	9.97721	Correct	R.AGGJYAQAVPNJJQR.T
Rpal_Std_2d_FullMS_Orbi30k_MSMS_Orbi7k_Centroid_Run1_102006_01	1581	785.947	2	1581::1::2	739.446	VAQ	532.269	8.67895	Correct	R.AGGJYAQAVPNJJQR.T
Rpal_Std_2d_FullMS_Orbi30k_MSMS_Orbi7k_Centroid_Run1_102006_01	1581	785.947	2	1581::1::3	838.515	AQA	461.231	7.05207	Correct	R.AGGJYAQAVPNJJQR.T
Rpal_Std_2d_FullMS_Orbi30k_MSMS_Orbi7k_Centroid_Run1_102006_01	1586	579.346	2	1586::1::1	558.325	CJVJ	170.108	5.4998	N/A	N/A
Rpal_Std_2d_FullMS_Orbi30k_MSMS_Orbi7k_Centroid_Run1_102006_01	1586	579.346	2	1586::1::2	558.325	CJV	283.192	5.12524	N/A	N/A
Rpal_Std_2d_FullMS_Orbi30k_MSMS_Orbi7k_Centroid_Run1_102006_01	1586	579.346	2	1586::1::3	661.333	JVJ	170.108	3.94482	N/A	N/A
Rpal_Std_2d_FullMS_Orbi30k_MSMS_Orbi7k_Centroid_Run1_102006_01	1592	880.454	2	1592::1::1	911.433	QAVE	420.254	4.96444	Correct	R.EQJJTDPDQAVEFVR.A
Rpal_Std_2d_FullMS_Orbi30k_MSMS_Orbi7k_Centroid_Run1_102006_01	1592	880.454	2	1592::1::2	1039.49	AVE	420.253	4.53589	Correct	R.EQJJTDPDQAVEFVR.A
Rpal_Std_2d_FullMS_Orbi30k_MSMS_Orbi7k_Centroid_Run1_102006_01	1592	880.454	2	1592::1::3	911.432	QAV	549.297	3.45651	Correct	R.EQJJTDPDQAVEFVR.A
Rpal_Std_2d_FullMS_Orbi30k_MSMS_Orbi7k_Centroid_Run1_102006_01	1600	670.366	2	1600::1::1	638.344	JAG	459.231	4.7193	N/A	N/A
Rpal_Std_2d_FullMS_Orbi30k_MSMS_Orbi7k_Centroid_Run1_102006_01	1601	600.338	2	1601::1::1	115.062	PATEJEVJ	231.14	11.5598	N/A	N/A
Rpal_Std_2d_FullMS_Orbi30k_MSMS_Orbi7k_Centroid_Run1_102006_01	1601	600.338	2	1601::1::2	115.062	PATEEJVJ	231.14	11.4764	N/A	N/A
Rpal_Std_2d_FullMS_Orbi30k_MSMS_Orbi7k_Centroid_Run1_102006_01	1601	600.338	2	1601::1::3	212.115	ATEJEVJ	231.14	10.5704	N/A	N/A
Rpal_Std_2d_FullMS_Orbi30k_MSMS_Orbi7k_Centroid_Run1_102006_01	1605	987.492	2	1605::1::1	1056.5	AQD	602.345	8.73718	Correct	K.TPQAAMDSJAAAQDSVJER.J
Rpal_Std_2d_FullMS_Orbi30k_MSMS_Orbi7k_Centroid_Run1_102006_01	1605	987.492	2	1605::2::1	1058.55	JSDMAA	326.166	4.36149	Correct	K.TPQAAMDSJAAAQDSVJER.J
Rpal_Std_2d_FullMS_Orbi30k_MSMS_Orbi7k_Centroid_Run1_102006_01	1605	987.492	2	1605::2::2	1171.63	SDMAA	326.163	4.18542	Correct	K.TPQAAMDSJAAAQDSVJER.J
Rpal_Std_2d_FullMS_Orbi30k_MSMS_Orbi7k_Centroid_Run1_102006_01	1605	987.492	2	1605::2::3	1058.55	JSDMA	397.204	4.13771	Correct	K.TPQAAMDSJAAAQDSVJER.J
Rpal_Std_2d_FullMS_Orbi30k_MSMS_Orbi7k_Centroid_Run1_102006_01	1612	526.843	2	1612::1::1	485.287	JVJ	241.148	14.0179	Correct	K.AJGJVJPEJK.G
Rpal_Std_2d_FullMS_Orbi30k_MSMS_Orbi7k_Centroid_Run1_102006_01	1612	526.843	2	1612::1::2	485.288	JJV	241.147	9.84097	Incorrect	K.AJGJVJPEJK.G
Rpal_Std_2d_FullMS_Orbi30k_MSMS_Orbi7k_Centroid_Run1_102006_01	1616	1097.05	2	1616::1::1	384.211	VNPATEEAMY	702.403	6.31599	Correct	K.STPVVNPATEEAMYEVAJGSK.A
Rpal_Std_2d_FullMS_Orbi30k_MSMS_Orbi7k_Centroid_Run1_102006_01	1616	1097.05	2	1616::1::2	483.281	NPATEEAMY	702.402	5.70383	Correct	K.STPVVNPATEEAMYEVAJGSK.A
Rpal_Std_2d_FullMS_Orbi30k_MSMS_Orbi7k_Centroid_Run1_102006_01	1616	1097.05	2	1616::1::3	384.211	VNPATEEAM	865.466	5.60326	Correct	K.STPVVNPATEEAMYEVAJGSK.A
Rpal_Std_2d_FullMS_Orbi30k_MSMS_Orbi7k_Centroid_Run1_102006_01	1622	1000.55	2	1622::1::1	527.301	AJNEM	913.529	6.34295	Incorrect	K.VJSDJAJNEPAAFQAJAEK.A
Rpal_Std_2d_FullMS_Orbi30k_MSMS_Orbi7k_Centroid_Run1_102006_01	1622	1000.55	2	1622::1::2	598.338	JNEM	913.529	5.42329	Incorrect	K.VJSDJAJNEPAAFQAJAEK.A
Rpal_Std_2d_FullMS_Orbi30k_MSMS_Orbi7k_Centroid_Run1_102006_01	1622	1000.55	2	1622::1::3	1044.57	ENJA	527.302	5.31722	Correct	K.VJSDJAJNEPAAFQAJAEK.A
Rpal_Std_2d_FullMS_Orbi30k_MSMS_Orbi7k_Centroid_Run1_102006_01	1623	465.777	2	1623::1::1	271.167	AJVDF	113.088	20.4303	Correct	K.JFDVJAPR.Y
Rpal_Std_2d_FullMS_Orbi30k_MSMS_Orbi7k_Centroid_Run1_102006_01	1623	465.777	2	1623::1::2	271.167	AJVD	260.156	18.4909	Correct	K.JFDVJAPR.Y
Rpal_Std_2d_FullMS_Orbi30k_MSMS_Orbi7k_Centroid_Run1_102006_01	1623	465.777	2	1623::1::3	342.205	JVDF	113.088	15.9054	Correct	K.JFDVJAPR.Y
Rpal_Std_2d_FullMS_Orbi30k_MSMS_Orbi7k_Centroid_Run1_102006_01	1635	613.841	2	1635::1::1	569.267	JGRV	231.126	4.92241	Incorrect	K.NMVGPAJGGVVGR.K
Rpal_Std_2d_FullMS_Orbi30k_MSMS_Orbi7k_Centroid_Run1_102006_01	1635	613.841	2	1635::1::2	569.266	JGR	330.194	4.13406	Incorrect	K.NMVGPAJGGVVGR.K
Rpal_Std_2d_FullMS_Orbi30k_MSMS_Orbi7k_Centroid_Run1_102006_01	1635	613.841	2	1635::1::3	682.351	GRV	231.125	3.42647	Incorrect	K.NMVGPAJGGVVGR.K
Rpal_Std_2d_FullMS_Orbi30k_MSMS_Orbi7k_Centroid_Run1_102006_01	1638	1052.68	1	1638::1::1	354.231	VJD	370.263	7.07119	Incorrect	K.AJGJVJPEJK.G
Rpal_Std_2d_FullMS_Orbi30k_MSMS_Orbi7k_Centroid_Run1_102006_01	1649	1239.2	2	1649::1::1	1449.8	AAAJ	700.39	4.43331	Correct	K.JVAANPDAJJVGASGTAAAJPQTSJR.E
Rpal_Std_2d_FullMS_Orbi30k_MSMS_Orbi7k_Centroid_Run1_102006_01	1649	1239.2	2	1649::1::2	1520.85	AAJ	700.386	4.12667	Correct	K.JVAANPDAJJVGASGTAAAJPQTSJR.E
Rpal_Std_2d_FullMS_Orbi30k_MSMS_Orbi7k_Centroid_Run1_102006_01	1649	1239.2	2	1649::1::3	1449.8	AAA	813.476	3.32245	Correct	K.JVAANPDAJJVGASGTAAAJPQTSJR.E
Rpal_Std_2d_FullMS_Orbi30k_MSMS_Orbi7k_Centroid_Run1_102006_01	1670	646.334	2	1670::1::1	260.084	NVTJQMJG	174.121	17.3912	Correct	K.MENVTJQMJGR.A
Rpal_Std_2d_FullMS_Orbi30k_MSMS_Orbi7k_Centroid_Run1_102006_01	1670	646.334	2	1670::1::2	260.084	NVTJQMJ	231.143	15.999	Correct	K.MENVTJQMJGR.A
Rpal_Std_2d_FullMS_Orbi30k_MSMS_Orbi7k_Centroid_Run1_102006_01	1670	646.334	2	1670::1::3	259.098	DVTJQMJG	174.124	15.6266	Incorrect	K.MENVTJQMJGR.A
Rpal_Std_2d_FullMS_Orbi30k_MSMS_Orbi7k_Centroid_Run1_102006_01	1671	664.867	2	1671::1::1	696.433	QQJ	262.086	4.11307	N/A	N/A
Rpal_Std_2d_FullMS_Orbi30k_MSMS_Orbi7k_Centroid_Run1_102006_01	1679	952.965	2	1679::1::1	995.465	DAVF	476.248	5.67015	Correct	R.JEEAEGNGPVDAVFNCJK.A
Rpal_Std_2d_FullMS_Orbi30k_MSMS_Orbi7k_Centroid_Run1_102006_01	1679	952.965	2	1679::1::2	1110.49	AVF	476.247	5.21922	Correct	R.JEEAEGNGPVDAVFNCJK.A
Rpal_Std_2d_FullMS_Orbi30k_MSMS_Orbi7k_Centroid_Run1_102006_01	1679	952.965	2	1679::1::3	995.465	DAV	623.317	4.15487	Correct	R.JEEAEGNGPVDAVFNCJK.A
Rpal_Std_2d_FullMS_Orbi30k_MSMS_Orbi7k_Centroid_Run1_102006_01	1682	804.469	2	1682::1::1	838.516	VJGEQ	242.132	5.19195	Incorrect	R.AAVEEGJVPGGGVAJJR.A
Rpal_Std_2d_FullMS_Orbi30k_MSMS_Orbi7k_Centroid_Run1_102006_01	1682	804.469	2	1682::1::2	838.516	VJGE	370.191	4.834	Correct	R.AAVEEGJVPGGGVAJJR.A
Rpal_Std_2d_FullMS_Orbi30k_MSMS_Orbi7k_Centroid_Run1_102006_01	1682	804.469	2	1682::1::3	838.516	VJG	499.233	3.91897	Correct	R.AAVEEGJVPGGGVAJJR.A
Rpal_Std_2d_FullMS_Orbi30k_MSMS_Orbi7k_Centroid_Run1_102006_01	1688	765.936	2	1688::1::1	875.443	JAP	373.242	4.11864	Correct	K.JJFPAJNVNDSVTK.S
Rpal_Std_2d_FullMS_Orbi30k_MSMS_Orbi7k_Centroid_Run1_102006_01	1689	736.928	2	1689::1::1	780.482	JGAV	351.148	4.20741	Correct	K.YSTVAGJPJPDJVK.M
Rpal_Std_2d_FullMS_Orbi30k_MSMS_Orbi7k_Centroid_Run1_102006_01	1689	736.928	2	1689::1::2	780.482	JQV	351.148	3.78131	Incorrect	K.YSTVAGJPJPDJVK.M
Rpal_Std_2d_FullMS_Orbi30k_MSMS_Orbi7k_Centroid_Run1_102006_01	1689	736.928	2	1689::1::3	780.482	JGA	450.216	3.48071	Correct	K.YSTVAGJPJPDJVK.M
Rpal_Std_2d_FullMS_Orbi30k_MSMS_Orbi7k_Centroid_Run1_102006_01	1690	830.961	2	1690::1::1	661.348	AGDNJGAJ	287.204	6.66713	N/A	N/A
Rpal_Std_2d_FullMS_Orbi30k_MSMS_Orbi7k_Centroid_Run1_102006_01	1690	830.961	2	1690::1::2	732.386	GDNJGAJ	287.203	5.8641	N/A	N/A
Rpal_Std_2d_FullMS_Orbi30k_MSMS_Orbi7k_Centroid_Run1_102006_01	1690	830.961	2	1690::1::3	661.347	AGDNJGA	400.288	5.86203	N/A	N/A
Rpal_Std_2d_FullMS_Orbi30k_MSMS_Orbi7k_Centroid_Run1_102006_01	1692	1235.75	1	1692::1::1	99.075	AGEJVJ	553.328	5.06688	N/A	N/A
Rpal_Std_2d_FullMS_Orbi30k_MSMS_Orbi7k_Centroid_Run1_102006_01	1692	1235.75	1	1692::1::2	113.091	GGEJVJ	553.328	4.78952	N/A	N/A
Rpal_Std_2d_FullMS_Orbi30k_MSMS_Orbi7k_Centroid_Run1_102006_01	1692	1235.75	1	1692::1::3	99.0748	AGEJV	666.412	4.62598	N/A	N/A
Rpal_Std_2d_FullMS_Orbi30k_MSMS_Orbi7k_Centroid_Run1_102006_01	1694	542.285	2	1694::1::1	569.328	SMPPG	44.0283	7.26	N/A	N/A
Rpal_Std_2d_FullMS_Orbi30k_MSMS_Orbi7k_Centroid_Run1_102006_01	1694	542.285	2	1694::1::2	44.028	GPPM	656.36	6.43896	N/A	N/A
Rpal_Std_2d_FullMS_Orbi30k_MSMS_Orbi7k_Centroid_Run1_102006_01	1694	542.285	2	1694::1::3	569.328	SMPP	101.05	6.33943	N/A	N/A
Rpal_Std_2d_FullMS_Orbi30k_MSMS_Orbi7k_Centroid_Run1_102006_01	1696	1008.02	2	1696::1::1	363.192	QGNGSSVAGAJ	709.372	7.30105	Correct	R.YVTQGNGSSVAGAJSDFJTK.Y
Rpal_Std_2d_FullMS_Orbi30k_MSMS_Orbi7k_Centroid_Run1_102006_01	1696	1008.02	2	1696::1::2	363.192	QGNGSSVQAJ	709.372	6.94116	Incorrect	R.YVTQGNGSSVAGAJSDFJTK.Y
Rpal_Std_2d_FullMS_Orbi30k_MSMS_Orbi7k_Centroid_Run1_102006_01	1696	1008.02	2	1696::1::3	491.251	GNGSSVAGAJ	709.372	6.80421	Correct	R.YVTQGNGSSVAGAJSDFJTK.Y
Rpal_Std_2d_FullMS_Orbi30k_MSMS_Orbi7k_Centroid_Run1_102006_01	1700	1067.51	2	1700::1::1	1047.53	YTE	692.329	6.77633	Incorrect	R.YGFEPVETPAFEYTDAJGK.F
Rpal_Std_2d_FullMS_Orbi30k_MSMS_Orbi7k_Centroid_Run1_102006_01	1702	996.525	2	1702::1::1	1070.61	AFDT	486.249	8.79407	Correct	K.JNTSATDFAPVSQJQJMR.F
Rpal_Std_2d_FullMS_Orbi30k_MSMS_Orbi7k_Centroid_Run1_102006_01	1702	996.525	2	1702::1::2	1070.61	AFD	587.297	8.11709	Correct	K.JNTSATDFAPVSQJQJMR.F
Rpal_Std_2d_FullMS_Orbi30k_MSMS_Orbi7k_Centroid_Run1_102006_01	1702	996.525	2	1702::1::3	1141.64	FDT	486.25	5.29418	Correct	K.JNTSATDFAPVSQJQJMR.F
Rpal_Std_2d_FullMS_Orbi30k_MSMS_Orbi7k_Centroid_Run1_102006_01	1706	577.312	2	1706::1::1	558.323	NDM	234.175	7.32979	Incorrect	R.JGYFNPJMAK.D
Rpal_Std_2d_FullMS_Orbi30k_MSMS_Orbi7k_Centroid_Run1_102006_01	1707	996.524	2	1707::1::1	950.394	ATVJAQ	457.307	4.32625	Correct	K.SADAAGDGTTTATVJAQAJVR.E
Rpal_Std_2d_FullMS_Orbi30k_MSMS_Orbi7k_Centroid_Run1_102006_01	1707	996.524	2	1707::1::2	1021.43	TVJAQ	457.307	3.51961	Correct	K.SADAAGDGTTTATVJAQAJVR.E
Rpal_Std_2d_FullMS_Orbi30k_MSMS_Orbi7k_Centroid_Run1_102006_01	1707	996.524	2	1707::1::3	950.394	ATVJA	585.366	3.50924	Correct	K.SADAAGDGTTTATVJAQAJVR.E
Rpal_Std_2d_FullMS_Orbi30k_MSMS_Orbi7k_Centroid_Run1_102006_01	1712	1292.75	1	1712::1::1	259.193	VQAJPQV	297.12	13.4888	N/A	N/A
Rpal_Std_2d_FullMS_Orbi30k_MSMS_Orbi7k_Centroid_Run1_102006_01	1712	1292.75	1	1712::1::2	358.263	QAJPQV	297.118	12.7011	N/A	N/A
Rpal_Std_2d_FullMS_Orbi30k_MSMS_Orbi7k_Centroid_Run1_102006_01	1712	1292.75	1	1712::1::3	259.193	VQAJPQ	396.188	12.1071	N/A	N/A
Rpal_Std_2d_FullMS_Orbi30k_MSMS_Orbi7k_Centroid_Run1_102006_01	1722	600.339	2	1722::1::1	400.163	JEJV	344.222	4.99223	Correct	K.VGDEJEJVGJR.D
Rpal_Std_2d_FullMS_Orbi30k_MSMS_Orbi7k_Centroid_Run1_102006_01	1722	600.339	2	1722::1::2	513.248	EJV	344.222	4.05399	Correct	K.VGDEJEJVGJR.D
Rpal_Std_2d_FullMS_Orbi30k_MSMS_Orbi7k_Centroid_Run1_102006_01	1722	600.339	2	1722::1::3	400.164	JEJ	443.29	2.59606	Correct	K.VGDEJEJVGJR.D
Rpal_Std_2d_FullMS_Orbi30k_MSMS_Orbi7k_Centroid_Run1_102006_01	1731	526.843	2	1731::1::1	485.29	JVJG	184.124	10.7992	Correct	K.AJGJVJPEJK.G
Rpal_Std_2d_FullMS_Orbi30k_MSMS_Orbi7k_Centroid_Run1_102006_01	1731	526.843	2	1731::1::2	485.291	JVJ	241.145	9.95465	Correct	K.AJGJVJPEJK.G
Rpal_Std_2d_FullMS_Orbi30k_MSMS_Orbi7k_Centroid_Run1_102006_01	1731	526.843	2	1731::1::3	598.375	VJG	184.123	6.99537	Correct	K.AJGJVJPEJK.G
Rpal_Std_2d_FullMS_Orbi30k_MSMS_Orbi7k_Centroid_Run1_102006_01	1738	801.905	2	1738::1::1	483.26	JDEJAQM	318.161	9.08073	Incorrect	R.MJAPAJDEJAGAMGDK.V
Rpal_Std_2d_FullMS_Orbi30k_MSMS_Orbi7k_Centroid_Run1_102006_01	1738	801.905	2	1738::1::2	483.26	JDEJAEM	317.177	8.85357	Incorrect	R.MJAPAJDEJAGAMGDK.V
Rpal_Std_2d_FullMS_Orbi30k_MSMS_Orbi7k_Centroid_Run1_102006_01	1738	801.905	2	1738::1::3	483.26	JDEJAQ	449.201	8.50047	Incorrect	R.MJAPAJDEJAGAMGDK.V
Rpal_Std_2d_FullMS_Orbi30k_MSMS_Orbi7k_Centroid_Run1_102006_01	1740	720.872	2	1740::1::1	755.334	JJA	387.191	5.93319	N/A	N/A
Rpal_Std_2d_FullMS_Orbi30k_MSMS_Orbi7k_Centroid_Run1_102006_01	1742	1169.6	2	1742::1::1	313.175	AQYGSSDSQTJ	886.524	10.0918	Incorrect	K.EAJAQYGSSDSGATJGDJJGTAJK.Q
Rpal_Std_2d_FullMS_Orbi30k_MSMS_Orbi7k_Centroid_Run1_102006_01	1742	1169.6	2	1742::1::2	384.212	QYGSSDSQTJ	886.524	9.2867	Incorrect	K.EAJAQYGSSDSGATJGDJJGTAJK.Q
Rpal_Std_2d_FullMS_Orbi30k_MSMS_Orbi7k_Centroid_Run1_102006_01	1742	1169.6	2	1742::1::3	512.271	YGSSDSQTJ	886.523	8.77407	Incorrect	K.EAJAQYGSSDSGATJGDJJGTAJK.Q
Rpal_Std_2d_FullMS_Orbi30k_MSMS_Orbi7k_Centroid_Run1_102006_01	1758	586.342	2	1758::1::1	215.092	ADVJA	486.324	9.13791	Correct	K.SGAADVJAAJGVK.J
Rpal_Std_2d_FullMS_Orbi30k_MSMS_Orbi7k_Centroid_Run1_102006_01	1758	586.342	2	1758::1::2	286.13	DVJA	486.323	8.48282	Correct	K.SGAADVJAAJGVK.J
Rpal_Std_2d_FullMS_Orbi30k_MSMS_Orbi7k_Centroid_Run1_102006_01	1758	586.342	2	1758::1::3	401.158	VJA	486.322	7.72882	Correct	K.SGAADVJAAJGVK.J
Rpal_Std_2d_FullMS_Orbi30k_MSMS_Orbi7k_Centroid_Run1_102006_01	1760	935.014	2	1760::1::1	1199.64	DVJ	341.199	9.36858	Correct	R.JJDJVDPTPQTVDAJMK.J
Rpal_Std_2d_FullMS_Orbi30k_MSMS_Orbi7k_Centroid_Run1_102006_01	1760	935.014	2	1760::1::2	1199.64	DJV	341.199	6.8645	Correct	R.JJDJVDPTPQTVDAJMK.J
Rpal_Std_2d_FullMS_Orbi30k_MSMS_Orbi7k_Centroid_Run1_102006_01	1764	1054.08	2	1764::1::1	1101.6	PNVV	595.304	11.043	Correct	K.AAPGVEAVVNPGFGQGPAJVTR.N
Rpal_Std_2d_FullMS_Orbi30k_MSMS_Orbi7k_Centroid_Run1_102006_01	1764	1054.08	2	1764::1::2	1101.6	PNV	694.373	9.92728	Correct	K.AAPGVEAVVNPGFGQGPAJVTR.N
Rpal_Std_2d_FullMS_Orbi30k_MSMS_Orbi7k_Centroid_Run1_102006_01	1764	1054.08	2	1764::1::3	1198.66	NVV	595.304	9.61144	Correct	K.AAPGVEAVVNPGFGQGPAJVTR.N
Rpal_Std_2d_FullMS_Orbi30k_MSMS_Orbi7k_Centroid_Run1_102006_01	1766	827.457	2	1766::1::1	654.34	AGDNJGA	400.287	15.6859	Correct	K.JJDQGQAGDNJGAJJR.G
Rpal_Std_2d_FullMS_Orbi30k_MSMS_Orbi7k_Centroid_Run1_102006_01	1766	827.457	2	1766::1::2	654.34	AGDNJQ	400.288	15.637	Incorrect	K.JJDQGQAGDNJGAJJR.G
Rpal_Std_2d_FullMS_Orbi30k_MSMS_Orbi7k_Centroid_Run1_102006_01	1766	827.457	2	1766::1::3	725.378	GDNJGA	400.287	13.9357	Correct	K.JJDQGQAGDNJGAJJR.G
Rpal_Std_2d_FullMS_Orbi30k_MSMS_Orbi7k_Centroid_Run1_102006_01	1768	1239.2	2	1768::1::1	1449.8	AAAJ	700.392	10.5771	Correct	K.JVAANPDAJJVGASGTAAAJPQTSJR.E
Rpal_Std_2d_FullMS_Orbi30k_MSMS_Orbi7k_Centroid_Run1_102006_01	1768	1239.2	2	1768::1::2	1520.84	AAJ	700.391	9.30443	Correct	K.JVAANPDAJJVGASGTAAAJPQTSJR.E
Rpal_Std_2d_FullMS_Orbi30k_MSMS_Orbi7k_Centroid_Run1_102006_01	1768	1239.2	2	1768::1::3	1449.8	AAAP	716.425	8.95922	Incorrect	K.JVAANPDAJJVGASGTAAAJPQTSJR.E
Rpal_Std_2d_FullMS_Orbi30k_MSMS_Orbi7k_Centroid_Run1_102006_01	1770	1135.09	2	1770::1::1	1037.54	ADTJ	830.432	4.68359	Correct	R.ANPGAQJGDTJADTJPPJEYGR.J
Rpal_Std_2d_FullMS_Orbi30k_MSMS_Orbi7k_Centroid_Run1_102006_01	1770	1135.09	2	1770::1::2	1037.53	ADTP	846.465	4.05012	Incorrect	R.ANPGAQJGDTJADTJPPJEYGR.J
Rpal_Std_2d_FullMS_Orbi30k_MSMS_Orbi7k_Centroid_Run1_102006_01	1770	1135.09	2	1770::1::3	1108.57	DTJ	830.435	3.31039	Correct	R.ANPGAQJGDTJADTJPPJEYGR.J
Rpal_Std_2d_FullMS_Orbi30k_MSMS_Orbi7k_Centroid_Run1_102006_01	1775	733.918	2	1775::1::1	656.369	VVJ	498.231	9.63148	N/A	N/A
Rpal_Std_2d_FullMS_Orbi30k_MSMS_Orbi7k_Centroid_Run1_102006_01	1776	891.911	2	1776::1::1	859.35	AFVA	534.246	8.595	Correct	R.DAFENDPAAFVADWSK.E
Rpal_Std_2d_FullMS_Orbi30k_MSMS_Orbi7k_Centroid_Run1_102006_01	1776	891.911	2	1776::1::2	930.385	FVA	534.248	8.11142	Correct	R.DAFENDPAAFVADWSK.E
Rpal_Std_2d_FullMS_Orbi30k_MSMS_Orbi7k_Centroid_Run1_102006_01	1776	891.911	2	1776::1::3	859.35	AFV	605.283	6.2367	Correct	R.DAFENDPAAFVADWSK.E
Rpal_Std_2d_FullMS_Orbi30k_MSMS_Orbi7k_Centroid_Run1_102006_01	1790	646.334	2	1790::1::1	374.129	VTJQMJ	231.141	14.8295	Correct	K.MENVTJQMJGR.A
Rpal_Std_2d_FullMS_Orbi30k_MSMS_Orbi7k_Centroid_Run1_102006_01	1790	646.334	2	1790::1::2	374.13	VTJQMP	247.171	13.7259	Incorrect	K.MENVTJQMJGR.A
Rpal_Std_2d_FullMS_Orbi30k_MSMS_Orbi7k_Centroid_Run1_102006_01	1790	646.334	2	1790::1::3	374.13	VTJQM	344.224	13.2184	Correct	K.MENVTJQMJGR.A
Rpal_Std_2d_FullMS_Orbi30k_MSMS_Orbi7k_Centroid_Run1_102006_01	1800	1011.49	2	1800::1::1	726.286	SSVAQJSD	507.315	6.10884	N/A	N/A
Rpal_Std_2d_FullMS_Orbi30k_MSMS_Orbi7k_Centroid_Run1_102006_01	1800	1011.49	2	1800::1::2	813.318	SVAQJSD	507.315	5.68515	N/A	N/A
Rpal_Std_2d_FullMS_Orbi30k_MSMS_Orbi7k_Centroid_Run1_102006_01	1800	1011.49	2	1800::1::3	726.286	SSVAQJS	622.342	5.40674	N/A	N/A
Rpal_Std_2d_FullMS_Orbi30k_MSMS_Orbi7k_Centroid_Run1_102006_01	1802	804.467	2	1802::1::1	488.386	JDEJAGA	449.2	5.03895	N/A	N/A
Rpal_Std_2d_FullMS_Orbi30k_MSMS_Orbi7k_Centroid_Run1_102006_01	1802	804.467	2	1802::1::2	601.47	DEJAGA	449.2	4.57464	N/A	N/A
Rpal_Std_2d_FullMS_Orbi30k_MSMS_Orbi7k_Centroid_Run1_102006_01	1802	804.467	2	1802::1::3	599.473	DMJAGA	449.199	4.3856	N/A	N/A
Rpal_Std_2d_FullMS_Orbi30k_MSMS_Orbi7k_Centroid_Run1_102006_01	1814	698.401	2	1814::1::1	840.478	JJA	257.105	6.88837	Correct	R.GAEAJJPJVDEJR.A
Rpal_Std_2d_FullMS_Orbi30k_MSMS_Orbi7k_Centroid_Run1_102006_01	1816	1009.04	2	1816::1::1	711.35	PSVAQJ	709.385	4.01104	N/A	N/A
Rpal_Std_2d_FullMS_Orbi30k_MSMS_Orbi7k_Centroid_Run1_102006_01	1816	1009.04	2	1816::1::2	808.416	SVAQJ	709.371	3.65513	N/A	N/A
Rpal_Std_2d_FullMS_Orbi30k_MSMS_Orbi7k_Centroid_Run1_102006_01	1816	1009.04	2	1816::1::3	895.449	VAQJ	709.371	3.14995	N/A	N/A
Rpal_Std_2d_FullMS_Orbi30k_MSMS_Orbi7k_Centroid_Run1_102006_01	1821	774.924	2	1821::1::1	386.187	YEGAJQ	500.338	5.73873	Correct	K.JSADYEGAJQGJJAK.F
Rpal_Std_2d_FullMS_Orbi30k_MSMS_Orbi7k_Centroid_Run1_102006_01	1821	774.924	2	1821::1::2	386.187	YEQJQ	500.339	5.73554	Incorrect	K.JSADYEGAJQGJJAK.F
Rpal_Std_2d_FullMS_Orbi30k_MSMS_Orbi7k_Centroid_Run1_102006_01	1821	774.924	2	1821::1::3	549.25	EGAJQ	500.339	5.11847	Correct	K.JSADYEGAJQGJJAK.F
Rpal_Std_2d_FullMS_Orbi30k_MSMS_Orbi7k_Centroid_Run1_102006_01	1826	995.026	2	1826::1::1	745.3	TTATVJAQ	457.309	11.3214	Correct	K.SADAAGDGTTTATVJAQAJVR.E
Rpal_Std_2d_FullMS_Orbi30k_MSMS_Orbi7k_Centroid_Run1_102006_01	1826	995.026	2	1826::1::2	846.347	TATVJAQ	457.309	10.4608	Correct	K.SADAAGDGTTTATVJAQAJVR.E
Rpal_Std_2d_FullMS_Orbi30k_MSMS_Orbi7k_Centroid_Run1_102006_01	1826	995.026	2	1826::1::3	947.396	ATVJAQ	457.307	10.0524	Correct	K.SADAAGDGTTTATVJAQAJVR.E
Rpal_Std_2d_FullMS_Orbi30k_MSMS_Orbi7k_Centroid_Run1_102006_01	1845	1091.58	2	1845::1::1	947.537	VJD	906.422	10.316	Correct	K.VJPDJAEPJVJDGFDADGTPK.T
Rpal_Std_2d_FullMS_Orbi30k_MSMS_Orbi7k_Centroid_Run1_102006_01	1845	1091.58	2	1845::1::2	947.537	VJN	907.406	6.94159	Incorrect	K.VJPDJAEPJVJDGFDADGTPK.T
Rpal_Std_2d_FullMS_Orbi30k_MSMS_Orbi7k_Centroid_Run1_102006_01	1854	877.438	2	1854::1::1	942.535	EEFQ	277.115	4.38805	Correct	K.NYQFEEPJGSAMJVR.E
Rpal_Std_2d_FullMS_Orbi30k_MSMS_Orbi7k_Centroid_Run1_102006_01	1854	877.438	2	1854::1::2	942.535	EEF	405.173	3.40219	Correct	K.NYQFEEPJGSAMJVR.E
Rpal_Std_2d_FullMS_Orbi30k_MSMS_Orbi7k_Centroid_Run1_102006_01	1854	877.438	2	1854::1::3	277.106	QFEG	1014.56	2.80356	Incorrect	K.NYQFEEPJGSAMJVR.E
Rpal_Std_2d_FullMS_Orbi30k_MSMS_Orbi7k_Centroid_Run1_102006_01	1857	1348.71	2	1857::1::1	1705.92	NAAAV	563.256	9.16943	N/A	N/A
Rpal_Std_2d_FullMS_Orbi30k_MSMS_Orbi7k_Centroid_Run1_102006_01	1857	1348.71	2	1857::1::2	1705.92	NAAA	662.325	8.29088	N/A	N/A
Rpal_Std_2d_FullMS_Orbi30k_MSMS_Orbi7k_Centroid_Run1_102006_01	1857	1348.71	2	1857::1::3	1705.92	NAA	733.362	7.37298	N/A	N/A
Rpal_Std_2d_FullMS_Orbi30k_MSMS_Orbi7k_Centroid_Run1_102006_01	1862	1466.27	2	1862::1::1	1194.61	AAADJJKDK	810.396	6.78691	N/A	N/A
Rpal_Std_2d_FullMS_Orbi30k_MSMS_Orbi7k_Centroid_Run1_102006_01	1862	1466.27	2	1862::1::2	1194.61	AAADJJKD	938.491	5.95006	N/A	N/A
Rpal_Std_2d_FullMS_Orbi30k_MSMS_Orbi7k_Centroid_Run1_102006_01	1862	1466.27	2	1862::1::3	1265.65	AADJJKDK	810.396	5.80056	N/A	N/A
Rpal_Std_2d_FullMS_Orbi30k_MSMS_Orbi7k_Centroid_Run1_102006_01	1874	587.358	2	1874::1::1	283.193	NFAS	470.329	4.21561	Incorrect	K.AJVNFANAJJK.S
Rpal_Std_2d_FullMS_Orbi30k_MSMS_Orbi7k_Centroid_Run1_102006_01	1874	587.358	2	1874::1::2	283.194	NFA	557.36	4.06009	Correct	K.AJVNFANAJJK.S
Rpal_Std_2d_FullMS_Orbi30k_MSMS_Orbi7k_Centroid_Run1_102006_01	1874	587.358	2	1874::1::3	397.237	FAS	470.328	3.44762	Incorrect	K.AJVNFANAJJK.S
Rpal_Std_2d_FullMS_Orbi30k_MSMS_Orbi7k_Centroid_Run1_102006_01	1892	892.446	2	1892::1::1	719.34	NFJDV	475.246	6.80782	Correct	K.JYGMSPANFJDVGGGASK.E
Rpal_Std_2d_FullMS_Orbi30k_MSMS_Orbi7k_Centroid_Run1_102006_01	1892	892.446	2	1892::1::2	833.384	FJDV	475.246	6.04145	Correct	K.JYGMSPANFJDVGGGASK.E
Rpal_Std_2d_FullMS_Orbi30k_MSMS_Orbi7k_Centroid_Run1_102006_01	1892	892.446	2	1892::1::3	980.453	JDV	475.245	5.28247	Correct	K.JYGMSPANFJDVGGGASK.E
Rpal_Std_2d_FullMS_Orbi30k_MSMS_Orbi7k_Centroid_Run1_102006_01	1895	733.915	2	1895::1::1	656.357	VVJ	498.237	7.3557	N/A	N/A
Rpal_Std_2d_FullMS_Orbi30k_MSMS_Orbi7k_Centroid_Run1_102006_01	1898	673.88	2	1898::1::1	99.0763	PTMJTRS	460.263	4.16383	Incorrect	R.VJADJQNGJFTR.N
Rpal_Std_2d_FullMS_Orbi30k_MSMS_Orbi7k_Centroid_Run1_102006_01	1898	673.88	2	1898::1::2	706.382	QJD	283.193	3.96373	Correct	R.VJADJQNGJFTR.N
Rpal_Std_2d_FullMS_Orbi30k_MSMS_Orbi7k_Centroid_Run1_102006_01	1898	673.88	2	1898::1::3	283.191	DJMRS	460.269	3.77819	Incorrect	R.VJADJQNGJFTR.N
Rpal_Std_2d_FullMS_Orbi30k_MSMS_Orbi7k_Centroid_Run1_102006_01	1904	859.985	2	1904::1::1	792.447	FVJA	495.251	4.05124	Incorrect	R.JVPGYEAPVJJAYSAR.N
Rpal_Std_2d_FullMS_Orbi30k_MSMS_Orbi7k_Centroid_Run1_102006_01	1904	859.985	2	1904::1::2	778.439	FJJA	495.243	3.94902	Incorrect	R.JVPGYEAPVJJAYSAR.N
Rpal_Std_2d_FullMS_Orbi30k_MSMS_Orbi7k_Centroid_Run1_102006_01	1904	859.985	2	1904::1::3	939.509	VJA	495.258	3.74778	Incorrect	R.JVPGYEAPVJJAYSAR.N
Rpal_Std_2d_FullMS_Orbi30k_MSMS_Orbi7k_Centroid_Run1_102006_01	1905	977.504	2	1905::1::1	737.315	VETJJ	660.352	7.20065	Correct	R.APMPDPEVETJJNDTJAK.J
Rpal_Std_2d_FullMS_Orbi30k_MSMS_Orbi7k_Centroid_Run1_102006_01	1905	977.504	2	1905::1::2	737.314	VETJ	773.437	6.15648	Correct	R.APMPDPEVETJJNDTJAK.J
Rpal_Std_2d_FullMS_Orbi30k_MSMS_Orbi7k_Centroid_Run1_102006_01	1905	977.504	2	1905::1::3	836.384	ETJJ	660.352	5.25011	Correct	R.APMPDPEVETJJNDTJAK.J
Rpal_Std_2d_FullMS_Orbi30k_MSMS_Orbi7k_Centroid_Run1_102006_01	1906	628.869	2	1906::1::1	350.255	TWDFJ	243.162	4.20784	Incorrect	R.SJFTNAVAAMTK.K
Rpal_Std_2d_FullMS_Orbi30k_MSMS_Orbi7k_Centroid_Run1_102006_01	1906	628.869	2	1906::1::2	262.164	YJVDFJ	243.164	4.18456	Incorrect	R.SJFTNAVAAMTK.K
Rpal_Std_2d_FullMS_Orbi30k_MSMS_Orbi7k_Centroid_Run1_102006_01	1906	628.869	2	1906::1::3	425.229	JVDFJ	243.163	3.86995	Incorrect	R.SJFTNAVAAMTK.K
Rpal_Std_2d_FullMS_Orbi30k_MSMS_Orbi7k_Centroid_Run1_102006_01	1910	665.883	2	1910::1::1	733.419	JJN	256.121	7.35557	Incorrect	K.FGVJDQJJAEPK.G
Rpal_Std_2d_FullMS_Orbi30k_MSMS_Orbi7k_Centroid_Run1_102006_01	1912	646.334	2	1912::1::1	603.323	JTV	374.131	12.5909	Correct	K.MENVTJQMJGR.A
Rpal_Std_2d_FullMS_Orbi30k_MSMS_Orbi7k_Centroid_Run1_102006_01	1916	568.35	2	1916::1::1	339.255	AGAJ	483.249	7.64603	Correct	R.JJJAGAJPDPR.A
Rpal_Std_2d_FullMS_Orbi30k_MSMS_Orbi7k_Centroid_Run1_102006_01	1916	568.35	2	1916::1::2	339.256	AQJ	483.249	7.5825	Incorrect	R.JJJAGAJPDPR.A
Rpal_Std_2d_FullMS_Orbi30k_MSMS_Orbi7k_Centroid_Run1_102006_01	1916	568.35	2	1916::1::3	339.255	QAJ	483.249	6.98931	Incorrect	R.JJJAGAJPDPR.A
Rpal_Std_2d_FullMS_Orbi30k_MSMS_Orbi7k_Centroid_Run1_102006_01	1917	932.495	2	1917::1::1	511.31	TQGYH	765.416	4.37096	Incorrect	R.JDVJATQGYPPFGVQMK.J
Rpal_Std_2d_FullMS_Orbi30k_MSMS_Orbi7k_Centroid_Run1_102006_01	1917	932.495	2	1917::1::2	612.355	QGYH	765.419	4.23119	Incorrect	R.JDVJATQGYPPFGVQMK.J
Rpal_Std_2d_FullMS_Orbi30k_MSMS_Orbi7k_Centroid_Run1_102006_01	1917	932.495	2	1917::1::3	902.478	YGQT	511.307	4.23013	Correct	R.JDVJATQGYPPFGVQMK.J
Rpal_Std_2d_FullMS_Orbi30k_MSMS_Orbi7k_Centroid_Run1_102006_01	1920	536.272	2	1920::1::1	174.114	RFJYDAN	-0.0114283	12.6771	Incorrect	K.MADYJFGVR.N
Rpal_Std_2d_FullMS_Orbi30k_MSMS_Orbi7k_Centroid_Run1_102006_01	1920	536.272	2	1920::1::2	330.203	FJYDAN	0.000616884	12.6209	Incorrect	K.MADYJFGVR.N
Rpal_Std_2d_FullMS_Orbi30k_MSMS_Orbi7k_Centroid_Run1_102006_01	1920	536.272	2	1920::1::3	131.044	ADYJFR	174.105	12.149	Incorrect	K.MADYJFGVR.N
Rpal_Std_2d_FullMS_Orbi30k_MSMS_Orbi7k_Centroid_Run1_102006_01	1946	995.025	2	1946::1::1	745.301	TTATVJAQ	457.307	8.30812	Correct	K.SADAAGDGTTTATVJAQAJVR.E
Rpal_Std_2d_FullMS_Orbi30k_MSMS_Orbi7k_Centroid_Run1_102006_01	1946	995.025	2	1946::1::2	745.301	TTATVJA	585.365	7.63295	Correct	K.SADAAGDGTTTATVJAQAJVR.E
Rpal_Std_2d_FullMS_Orbi30k_MSMS_Orbi7k_Centroid_Run1_102006_01	1946	995.025	2	1946::1::3	846.348	TATVJAQ	457.307	7.58079	Correct	K.SADAAGDGTTTATVJAQAJVR.E
Rpal_Std_2d_FullMS_Orbi30k_MSMS_Orbi7k_Centroid_Run1_102006_01	1948	577.312	2	1948::1::1	558.325	NDM	234.174	5.8721	Incorrect	R.JGYFNPJMAK.D
Rpal_Std_2d_FullMS_Orbi30k_MSMS_Orbi7k_Centroid_Run1_102006_01	1952	962.002	2	1952::1::1	1100.54	SAYRJ	231.128	5.71432	Incorrect	R.JGNJMPYSGPASAYGVJGR.T
Rpal_Std_2d_FullMS_Orbi30k_MSMS_Orbi7k_Centroid_Run1_102006_01	1952	962.002	2	1952::1::2	1187.58	AYRJ	231.125	5.17853	Incorrect	R.JGNJMPYSGPASAYGVJGR.T
Rpal_Std_2d_FullMS_Orbi30k_MSMS_Orbi7k_Centroid_Run1_102006_01	1952	962.002	2	1952::1::3	231.14	JRY	1258.6	4.28958	Incorrect	R.JGNJMPYSGPASAYGVJGR.T
Rpal_Std_2d_FullMS_Orbi30k_MSMS_Orbi7k_Centroid_Run1_102006_01	1952	962.002	2	1952::2::1	989.535	GSYPJ	415.2	5.05215	Incorrect	R.JGNJMPYSGPASAYGVJGR.T
Rpal_Std_2d_FullMS_Orbi30k_MSMS_Orbi7k_Centroid_Run1_102006_01	1952	962.002	2	1952::2::2	989.535	GSYP	528.284	4.10229	Correct	R.JGNJMPYSGPASAYGVJGR.T
Rpal_Std_2d_FullMS_Orbi30k_MSMS_Orbi7k_Centroid_Run1_102006_01	1952	962.002	2	1952::2::3	989.533	GSY	625.339	3.74443	Correct	R.JGNJMPYSGPASAYGVJGR.T
Rpal_Std_2d_FullMS_Orbi30k_MSMS_Orbi7k_Centroid_Run1_102006_01	1960	695.858	2	1960::1::1	509.324	FAAC	488.225	7.1453	Incorrect	R.TFVPJVAACPGCGR.T
Rpal_Std_2d_FullMS_Orbi30k_MSMS_Orbi7k_Centroid_Run1_102006_01	1960	695.858	2	1960::1::2	591.233	AAF	509.325	5.99575	Incorrect	R.TFVPJVAACPGCGR.T
Rpal_Std_2d_FullMS_Orbi30k_MSMS_Orbi7k_Centroid_Run1_102006_01	1960	695.858	2	1960::1::3	656.393	AAC	488.224	5.38699	Correct	R.TFVPJVAACPGCGR.T
Rpal_Std_2d_FullMS_Orbi30k_MSMS_Orbi7k_Centroid_Run1_102006_01	1977	971.532	2	1977::1::1	885.47	GTJJ	671.343	4.72624	N/A	N/A
Rpal_Std_2d_FullMS_Orbi30k_MSMS_Orbi7k_Centroid_Run1_102006_01	1977	971.532	2	1977::1::2	885.47	GTJ	784.426	4.59086	N/A	N/A
Rpal_Std_2d_FullMS_Orbi30k_MSMS_Orbi7k_Centroid_Run1_102006_01	1977	971.532	2	1977::1::3	897.516	TGTJ	671.333	4.37977	N/A	N/A
Rpal_Std_2d_FullMS_Orbi30k_MSMS_Orbi7k_Centroid_Run1_102006_01	1979	944.028	2	1979::1::1	879.502	YJEAA	459.275	5.90409	Incorrect	K.JVDDJSSJTVJEAAEJAK.J
Rpal_Std_2d_FullMS_Orbi30k_MSMS_Orbi7k_Centroid_Run1_102006_01	1979	944.028	2	1979::1::2	1042.57	JEAA	459.276	5.17277	Correct	K.JVDDJSSJTVJEAAEJAK.J
Rpal_Std_2d_FullMS_Orbi30k_MSMS_Orbi7k_Centroid_Run1_102006_01	1979	944.028	2	1979::1::3	1155.65	EAA	459.274	4.52545	Correct	K.JVDDJSSJTVJEAAEJAK.J
Rpal_Std_2d_FullMS_Orbi30k_MSMS_Orbi7k_Centroid_Run1_102006_01	1988	1025.52	2	1988::1::1	1102.57	AFD	613.317	7.19641	Correct	K.JNTSPTDFAPJSQJQMMR.F
Rpal_Std_2d_FullMS_Orbi30k_MSMS_Orbi7k_Centroid_Run1_102006_01	1989	653.846	2	1989::1::1	491.281	DVJE	358.175	17.8724	Correct	K.MGAVEJVDTMJK.D
Rpal_Std_2d_FullMS_Orbi30k_MSMS_Orbi7k_Centroid_Run1_102006_01	1989	653.846	2	1989::1::2	491.282	DVJ	487.217	13.449	Correct	K.MGAVEJVDTMJK.D
Rpal_Std_2d_FullMS_Orbi30k_MSMS_Orbi7k_Centroid_Run1_102006_01	1989	653.846	2	1989::1::3	606.308	VJE	358.175	13.449	Correct	K.MGAVEJVDTMJK.D
Rpal_Std_2d_FullMS_Orbi30k_MSMS_Orbi7k_Centroid_Run1_102006_01	1996	706.437	2	1996::1::1	113.085	PYVVDAAJ	469.335	13.8358	Correct	R.JPYVVDAAJPJJK.Q
Rpal_Std_2d_FullMS_Orbi30k_MSMS_Orbi7k_Centroid_Run1_102006_01	1996	706.437	2	1996::1::2	210.14	YVVDAAJ	469.334	13.339	Correct	R.JPYVVDAAJPJJK.Q
Rpal_Std_2d_FullMS_Orbi30k_MSMS_Orbi7k_Centroid_Run1_102006_01	1996	706.437	2	1996::1::3	469.324	JAADVJ	359.197	12.7696	Incorrect	R.JPYVVDAAJPJJK.Q
Rpal_Std_2d_FullMS_Orbi30k_MSMS_Orbi7k_Centroid_Run1_102006_01	2008	944.028	2	2008::1::1	879.501	YJEAAE	330.234	16.5019	Incorrect	K.JVDDJSSJTVJEAAEJAK.J
Rpal_Std_2d_FullMS_Orbi30k_MSMS_Orbi7k_Centroid_Run1_102006_01	2008	944.028	2	2008::1::2	879.501	YJEAAM	328.236	16.2991	Incorrect	K.JVDDJSSJTVJEAAEJAK.J
Rpal_Std_2d_FullMS_Orbi30k_MSMS_Orbi7k_Centroid_Run1_102006_01	2008	944.028	2	2008::1::3	1042.56	JEAAE	330.234	15.6299	Correct	K.JVDDJSSJTVJEAAEJAK.J
Rpal_Std_2d_FullMS_Orbi30k_MSMS_Orbi7k_Centroid_Run1_102006_01	2009	946.53	2	2009::1::1	884.506	YJEAA	459.275	4.10575	N/A	N/A
Rpal_Std_2d_FullMS_Orbi30k_MSMS_Orbi7k_Centroid_Run1_102006_01	2009	946.53	2	2009::1::2	1047.57	JEAA	459.275	3.34048	N/A	N/A
Rpal_Std_2d_FullMS_Orbi30k_MSMS_Orbi7k_Centroid_Run1_102006_01	2009	946.53	2	2009::1::3	884.505	YJEA	530.313	3.24391	N/A	N/A
Rpal_Std_2d_FullMS_Orbi30k_MSMS_Orbi7k_Centroid_Run1_102006_01	2012	1216.58	2	2012::1::1	939.415	YGTDAJ	871.449	4.53283	Correct	R.WGSJYDAFYGTDAJPQEATQAK.G
Rpal_Std_2d_FullMS_Orbi30k_MSMS_Orbi7k_Centroid_Run1_102006_01	2012	1216.58	2	2012::1::2	1102.48	GTDAJ	871.448	3.79811	Correct	R.WGSJYDAFYGTDAJPQEATQAK.G
Rpal_Std_2d_FullMS_Orbi30k_MSMS_Orbi7k_Centroid_Run1_102006_01	2012	1216.58	2	2012::1::3	939.415	YGTDAP	887.48	3.51474	Incorrect	R.WGSJYDAFYGTDAJPQEATQAK.G
Rpal_Std_2d_FullMS_Orbi30k_MSMS_Orbi7k_Centroid_Run1_102006_01	2014	1366.82	1	2014::1::1	373.237	FVVJAPVG	210.108	18.2768	N/A	N/A
Rpal_Std_2d_FullMS_Orbi30k_MSMS_Orbi7k_Centroid_Run1_102006_01	2014	1366.82	1	2014::1::2	373.237	FVVJAPV	267.129	17.5474	N/A	N/A
Rpal_Std_2d_FullMS_Orbi30k_MSMS_Orbi7k_Centroid_Run1_102006_01	2014	1366.82	1	2014::1::3	373.237	FVVJAP	366.198	16.8704	N/A	N/A
Rpal_Std_2d_FullMS_Orbi30k_MSMS_Orbi7k_Centroid_Run1_102006_01	2030	859.985	2	2030::1::1	366.228	YEAPVJJA	495.259	17.3309	Correct	R.JVPGYEAPVJJAYSAR.N
Rpal_Std_2d_FullMS_Orbi30k_MSMS_Orbi7k_Centroid_Run1_102006_01	2030	859.985	2	2030::1::2	529.296	EAPVJJA	495.254	17.28	Correct	R.JVPGYEAPVJJAYSAR.N
Rpal_Std_2d_FullMS_Orbi30k_MSMS_Orbi7k_Centroid_Run1_102006_01	2030	859.985	2	2030::1::3	366.227	YEAPJVJA	495.26	16.5663	Incorrect	R.JVPGYEAPVJJAYSAR.N
Rpal_Std_2d_FullMS_Orbi30k_MSMS_Orbi7k_Centroid_Run1_102006_01	2036	758.928	2	2036::1::1	404.21	PJVEEJVS	245.158	20.2815	Correct	R.AAVYPJVEEJVSAR.K
Rpal_Std_2d_FullMS_Orbi30k_MSMS_Orbi7k_Centroid_Run1_102006_01	2036	758.928	2	2036::1::2	501.266	JVEEJVS	245.154	19.9	Correct	R.AAVYPJVEEJVSAR.K
Rpal_Std_2d_FullMS_Orbi30k_MSMS_Orbi7k_Centroid_Run1_102006_01	2036	758.928	2	2036::1::3	404.21	PJVEEJV	332.19	19.244	Correct	R.AAVYPJVEEJVSAR.K
Rpal_Std_2d_FullMS_Orbi30k_MSMS_Orbi7k_Centroid_Run1_102006_01	2038	646.334	2	2038::1::1	374.131	VTJQMJ	231.139	13.2743	Correct	K.MENVTJQMJGR.A
Rpal_Std_2d_FullMS_Orbi30k_MSMS_Orbi7k_Centroid_Run1_102006_01	2038	646.334	2	2038::1::2	374.132	VTJQMP	247.17	12.4819	Incorrect	K.MENVTJQMJGR.A
Rpal_Std_2d_FullMS_Orbi30k_MSMS_Orbi7k_Centroid_Run1_102006_01	2038	646.334	2	2038::1::3	473.199	TJQMJ	231.139	12.2897	Correct	K.MENVTJQMJGR.A
Rpal_Std_2d_FullMS_Orbi30k_MSMS_Orbi7k_Centroid_Run1_102006_01	2039	536.272	2	2039::1::1	378.204	VJYDAN	-0.000524049	10.9127	N/A	N/A
Rpal_Std_2d_FullMS_Orbi30k_MSMS_Orbi7k_Centroid_Run1_102006_01	2039	536.272	2	2039::1::2	131.042	ADYJV	378.207	10.5096	N/A	N/A
Rpal_Std_2d_FullMS_Orbi30k_MSMS_Orbi7k_Centroid_Run1_102006_01	2039	536.272	2	2039::1::3	39.0198	YDYJV	378.203	9.6061	N/A	N/A
Rpal_Std_2d_FullMS_Orbi30k_MSMS_Orbi7k_Centroid_Run1_102006_01	2048	796.932	2	2048::1::1	877.445	GJNA	359.218	6.45737	Correct	K.VFJANJGTPADFTAR.A
Rpal_Std_2d_FullMS_Orbi30k_MSMS_Orbi7k_Centroid_Run1_102006_01	2048	796.932	2	2048::1::2	877.445	GJN	430.255	5.55119	Correct	K.VFJANJGTPADFTAR.A
Rpal_Std_2d_FullMS_Orbi30k_MSMS_Orbi7k_Centroid_Run1_102006_01	2048	796.932	2	2048::1::3	934.461	JNA	359.224	3.88265	Correct	K.VFJANJGTPADFTAR.A
Rpal_Std_2d_FullMS_Orbi30k_MSMS_Orbi7k_Centroid_Run1_102006_01	2051	762.396	2	2051::1::1	508.201	JVEEJV	332.186	4.5201	N/A	N/A
Rpal_Std_2d_FullMS_Orbi30k_MSMS_Orbi7k_Centroid_Run1_102006_01	2051	762.396	2	2051::1::2	621.285	VEEJV	332.186	4.08522	N/A	N/A
Rpal_Std_2d_FullMS_Orbi30k_MSMS_Orbi7k_Centroid_Run1_102006_01	2051	762.396	2	2051::1::3	508.2	JVEEJ	431.255	3.59083	N/A	N/A
Rpal_Std_2d_FullMS_Orbi30k_MSMS_Orbi7k_Centroid_Run1_102006_01	2056	895.461	2	2056::1::1	263.147	JJNQDYSF	545.3	5.11714	Correct	K.VYJJNQDYSFGQSVR.T
Rpal_Std_2d_FullMS_Orbi30k_MSMS_Orbi7k_Centroid_Run1_102006_01	2056	895.461	2	2056::1::2	263.146	JJNQDYS	692.369	4.57822	Correct	K.VYJJNQDYSFGQSVR.T
Rpal_Std_2d_FullMS_Orbi30k_MSMS_Orbi7k_Centroid_Run1_102006_01	2056	895.461	2	2056::1::3	376.231	JNQDYSF	545.3	4.35702	Correct	K.VYJJNQDYSFGQSVR.T
Rpal_Std_2d_FullMS_Orbi30k_MSMS_Orbi7k_Centroid_Run1_102006_01	2062	1279.64	2	2062::1::1	1133.57	YQVQA	834.408	9.24806	Incorrect	K.AAGADVVGAEDJVEQVQAGNJNFDR.C
Rpal_Std_2d_FullMS_Orbi30k_MSMS_Orbi7k_Centroid_Run1_102006_01	2062	1279.64	2	2062::1::2	1167.59	EQVQA	834.406	8.91238	Correct	K.AAGADVVGAEDJVEQVQAGNJNFDR.C
Rpal_Std_2d_FullMS_Orbi30k_MSMS_Orbi7k_Centroid_Run1_102006_01	2062	1279.64	2	2062::1::3	1296.63	QVQA	834.41	8.61811	Correct	K.AAGADVVGAEDJVEQVQAGNJNFDR.C
Rpal_Std_2d_FullMS_Orbi30k_MSMS_Orbi7k_Centroid_Run1_102006_01	2064	556.321	2	2064::1::1	188.19	FDVMA	359.197	4.21514	N/A	N/A
Rpal_Std_2d_FullMS_Orbi30k_MSMS_Orbi7k_Centroid_Run1_102006_01	2064	556.321	2	2064::1::2	335.259	DVMA	359.196	3.36726	N/A	N/A
Rpal_Std_2d_FullMS_Orbi30k_MSMS_Orbi7k_Centroid_Run1_102006_01	2064	556.321	2	2064::1::3	188.19	FDVM	430.234	3.35542	N/A	N/A
Rpal_Std_2d_FullMS_Orbi30k_MSMS_Orbi7k_Centroid_Run1_102006_01	2066	995.025	2	2066::1::1	745.298	TTATVJA	585.367	7.37962	Correct	K.SADAAGDGTTTATVJAQAJVR.E
Rpal_Std_2d_FullMS_Orbi30k_MSMS_Orbi7k_Centroid_Run1_102006_01	2066	995.025	2	2066::1::2	846.347	TATVJA	585.367	6.63271	Correct	K.SADAAGDGTTTATVJAQAJVR.E
Rpal_Std_2d_FullMS_Orbi30k_MSMS_Orbi7k_Centroid_Run1_102006_01	2066	995.025	2	2066::1::3	745.298	TTATVJ	656.405	6.45767	Correct	K.SADAAGDGTTTATVJAQAJVR.E
Rpal_Std_2d_FullMS_Orbi30k_MSMS_Orbi7k_Centroid_Run1_102006_01	2072	962.003	2	2072::1::1	989.539	GSYPJ	415.198	5.83933	Incorrect	R.JGNJMPYSGPASAYGVJGR.T
Rpal_Std_2d_FullMS_Orbi30k_MSMS_Orbi7k_Centroid_Run1_102006_01	2072	962.003	2	2072::1::2	989.539	GSYP	528.282	4.90724	Correct	R.JGNJMPYSGPASAYGVJGR.T
Rpal_Std_2d_FullMS_Orbi30k_MSMS_Orbi7k_Centroid_Run1_102006_01	2072	962.003	2	2072::1::3	989.537	GSY	625.336	3.99258	Correct	R.JGNJMPYSGPASAYGVJGR.T
Rpal_Std_2d_FullMS_Orbi30k_MSMS_Orbi7k_Centroid_Run1_102006_01	2076	488.288	2	2076::1::1	430.258	NFJG	113.087	4.9055	N/A	N/A
Rpal_Std_2d_FullMS_Orbi30k_MSMS_Orbi7k_Centroid_Run1_102006_01	2076	488.288	2	2076::1::2	544.301	FJG	113.087	4.40406	N/A	N/A
Rpal_Std_2d_FullMS_Orbi30k_MSMS_Orbi7k_Centroid_Run1_102006_01	2076	488.288	2	2076::1::3	430.258	NFJ	170.108	3.94465	N/A	N/A
Rpal_Std_2d_FullMS_Orbi30k_MSMS_Orbi7k_Centroid_Run1_102006_01	2084	1006.07	2	2084::1::1	847.496	PFPNAQ	508.313	12.4682	Incorrect	K.JQVPAGAANPSPPJGPAJGQR.G
Rpal_Std_2d_FullMS_Orbi30k_MSMS_Orbi7k_Centroid_Run1_102006_01	2084	1006.07	2	2084::1::2	944.553	FPNAQ	508.309	12.4138	Incorrect	K.JQVPAGAANPSPPJGPAJGQR.G
Rpal_Std_2d_FullMS_Orbi30k_MSMS_Orbi7k_Centroid_Run1_102006_01	2084	1006.07	2	2084::1::3	1091.62	PNAQ	508.31	11.8835	Incorrect	K.JQVPAGAANPSPPJGPAJGQR.G
Rpal_Std_2d_FullMS_Orbi30k_MSMS_Orbi7k_Centroid_Run1_102006_01	2096	1204.18	2	2096::1::1	1480.77	QRJ	528.332	6.19459	Incorrect	R.NJPDEAJACDVGADJYFAJJQR.J
Rpal_Std_2d_FullMS_Orbi30k_MSMS_Orbi7k_Centroid_Run1_102006_01	2096	1204.18	2	2096::2::1	1140.67	QNA	952.534	4.43726	Incorrect	R.NJPDEAJACDVGADJYFAJJQR.J
Rpal_Std_2d_FullMS_Orbi30k_MSMS_Orbi7k_Centroid_Run1_102006_01	2098	898.927	2	2098::1::1	368.152	KNQDYSF	545.3	4.99191	N/A	N/A
Rpal_Std_2d_FullMS_Orbi30k_MSMS_Orbi7k_Centroid_Run1_102006_01	2098	898.927	2	2098::1::2	496.246	NQDYSF	545.3	4.53103	N/A	N/A
Rpal_Std_2d_FullMS_Orbi30k_MSMS_Orbi7k_Centroid_Run1_102006_01	2098	898.927	2	2098::1::3	368.151	KNQDYS	692.369	4.41396	N/A	N/A
Rpal_Std_2d_FullMS_Orbi30k_MSMS_Orbi7k_Centroid_Run1_102006_01	2102	971.532	2	2102::1::1	671.337	TJGTJ	784.428	5.75307	Correct	K.FGQPEJTJGTJPGJGGTQR.J
Rpal_Std_2d_FullMS_Orbi30k_MSMS_Orbi7k_Centroid_Run1_102006_01	2102	971.532	2	2102::1::2	772.384	JGTJJ	671.345	5.15519	Incorrect	K.FGQPEJTJGTJPGJGGTQR.J
Rpal_Std_2d_FullMS_Orbi30k_MSMS_Orbi7k_Centroid_Run1_102006_01	2102	971.532	2	2102::1::3	772.384	JGTJ	784.428	4.89989	Correct	K.FGQPEJTJGTJPGJGGTQR.J
Rpal_Std_2d_FullMS_Orbi30k_MSMS_Orbi7k_Centroid_Run1_102006_01	2103	784.904	2	2103::1::1	676.28	YJJJ	389.198	9.1487	Correct	R.VEFDDAYJJJNEK.K
Rpal_Std_2d_FullMS_Orbi30k_MSMS_Orbi7k_Centroid_Run1_102006_01	2103	784.904	2	2103::1::2	676.28	YJJK	374.186	8.03089	Incorrect	R.VEFDDAYJJJNEK.K
Rpal_Std_2d_FullMS_Orbi30k_MSMS_Orbi7k_Centroid_Run1_102006_01	2103	784.904	2	2103::1::3	676.28	YJJ	502.281	7.956	Correct	R.VEFDDAYJJJNEK.K
Rpal_Std_2d_FullMS_Orbi30k_MSMS_Orbi7k_Centroid_Run1_102006_01	2106	944.028	2	2106::1::1	879.501	YJEAA	459.276	10.1208	Incorrect	K.JVDDJSSJTVJEAAEJAK.J
Rpal_Std_2d_FullMS_Orbi30k_MSMS_Orbi7k_Centroid_Run1_102006_01	2106	944.028	2	2106::1::2	1042.57	JEAA	459.276	9.29737	Correct	K.JVDDJSSJTVJEAAEJAK.J
Rpal_Std_2d_FullMS_Orbi30k_MSMS_Orbi7k_Centroid_Run1_102006_01	2106	944.028	2	2106::1::3	879.501	YJEA	530.314	8.15552	Incorrect	K.JVDDJSSJTVJEAAEJAK.J
Rpal_Std_2d_FullMS_Orbi30k_MSMS_Orbi7k_Centroid_Run1_102006_01	2114	706.437	2	2114::1::1	113.087	PYVVDAAJ	469.336	23.2627	Correct	R.JPYVVDAAJPJJK.Q
Rpal_Std_2d_FullMS_Orbi30k_MSMS_Orbi7k_Centroid_Run1_102006_01	2114	706.437	2	2114::1::2	210.14	YVVDAAJ	469.335	22.4401	Correct	R.JPYVVDAAJPJJK.Q
Rpal_Std_2d_FullMS_Orbi30k_MSMS_Orbi7k_Centroid_Run1_102006_01	2114	706.437	2	2114::1::3	469.327	JAADVJ	359.196	21.8042	Incorrect	R.JPYVVDAAJPJJK.Q
Rpal_Std_2d_FullMS_Orbi30k_MSMS_Orbi7k_Centroid_Run1_102006_01	2117	789.401	2	2117::1::1	643.354	GFDTTA	341.184	15.2546	Correct	R.MPJATTDFGPJMQR.J
Rpal_Std_2d_FullMS_Orbi30k_MSMS_Orbi7k_Centroid_Run1_102006_01	2117	789.401	2	2117::1::2	700.372	FDTTA	341.188	13.55	Correct	R.MPJATTDFGPJMQR.J
Rpal_Std_2d_FullMS_Orbi30k_MSMS_Orbi7k_Centroid_Run1_102006_01	2117	789.401	2	2117::1::3	643.354	GFDTT	412.222	10.8554	Correct	R.MPJATTDFGPJMQR.J
Rpal_Std_2d_FullMS_Orbi30k_MSMS_Orbi7k_Centroid_Run1_102006_01	2118	708.352	2	2118::1::1	116.916	PYVVDA	653.456	4.54768	N/A	N/A
Rpal_Std_2d_FullMS_Orbi30k_MSMS_Orbi7k_Centroid_Run1_102006_01	2118	708.352	2	2118::1::2	213.97	YVVDA	653.456	3.75556	N/A	N/A
Rpal_Std_2d_FullMS_Orbi30k_MSMS_Orbi7k_Centroid_Run1_102006_01	2118	708.352	2	2118::1::3	116.916	PYVVD	724.494	3.61433	N/A	N/A
Rpal_Std_2d_FullMS_Orbi30k_MSMS_Orbi7k_Centroid_Run1_102006_01	2138	944.028	2	2138::1::1	879.499	YJEAAE	330.235	16.1856	Incorrect	K.JVDDJSSJTVJEAAEJAK.J
Rpal_Std_2d_FullMS_Orbi30k_MSMS_Orbi7k_Centroid_Run1_102006_01	2138	944.028	2	2138::1::2	879.5	YJEAAM	328.237	15.6279	Incorrect	K.JVDDJSSJTVJEAAEJAK.J
Rpal_Std_2d_FullMS_Orbi30k_MSMS_Orbi7k_Centroid_Run1_102006_01	2138	944.028	2	2138::1::3	1042.56	JEAAE	330.234	15.4291	Correct	K.JVDDJSSJTVJEAAEJAK.J
Rpal_Std_2d_FullMS_Orbi30k_MSMS_Orbi7k_Centroid_Run1_102006_01	2144	1030.53	1	2144::1::1	146.111	AJQWJ	272.07	6.12986	N/A	N/A
Rpal_Std_2d_FullMS_Orbi30k_MSMS_Orbi7k_Centroid_Run1_102006_01	2144	1030.53	1	2144::1::2	217.148	JQWJ	272.07	5.19874	N/A	N/A
Rpal_Std_2d_FullMS_Orbi30k_MSMS_Orbi7k_Centroid_Run1_102006_01	2144	1030.53	1	2144::1::3	146.111	AJQW	385.154	4.66188	N/A	N/A
Rpal_Std_2d_FullMS_Orbi30k_MSMS_Orbi7k_Centroid_Run1_102006_01	2156	1196.13	2	2156::1::1	1263.63	DJGG	784.455	9.42244	Correct	K.JGVJNDMSSJYADJGGPNSVVAAK.M
Rpal_Std_2d_FullMS_Orbi30k_MSMS_Orbi7k_Centroid_Run1_102006_01	2156	1196.13	2	2156::1::2	1263.63	DJG	841.476	7.67206	Correct	K.JGVJNDMSSJYADJGGPNSVVAAK.M
Rpal_Std_2d_FullMS_Orbi30k_MSMS_Orbi7k_Centroid_Run1_102006_01	2156	1196.13	2	2156::1::3	1378.66	JGG	784.456	7.24957	Correct	K.JGVJNDMSSJYADJGGPNSVVAAK.M
Rpal_Std_2d_FullMS_Orbi30k_MSMS_Orbi7k_Centroid_Run1_102006_01	2162	758.928	2	2162::1::1	501.27	JVE	673.377	5.66496	Correct	R.AAVYPJVEEJVSAR.K
Rpal_Std_2d_FullMS_Orbi30k_MSMS_Orbi7k_Centroid_Run1_102006_01	2163	646.334	2	2163::1::1	374.132	VTJQMJ	231.138	8.598	Correct	K.MENVTJQMJGR.A
Rpal_Std_2d_FullMS_Orbi30k_MSMS_Orbi7k_Centroid_Run1_102006_01	2163	646.334	2	2163::1::2	374.132	VTJQMP	247.17	8.36764	Incorrect	K.MENVTJQMJGR.A
Rpal_Std_2d_FullMS_Orbi30k_MSMS_Orbi7k_Centroid_Run1_102006_01	2163	646.334	2	2163::1::3	374.132	VTJQM	344.222	7.67421	Correct	K.MENVTJQMJGR.A
Rpal_Std_2d_FullMS_Orbi30k_MSMS_Orbi7k_Centroid_Run1_102006_01	2164	536.272	2	2164::1::1	174.112	RFJYDAN	-0.00956515	7.334	N/A	N/A
Rpal_Std_2d_FullMS_Orbi30k_MSMS_Orbi7k_Centroid_Run1_102006_01	2164	536.272	2	2164::1::2	330.203	FJYDAN	0.000952503	7.26165	N/A	N/A
Rpal_Std_2d_FullMS_Orbi30k_MSMS_Orbi7k_Centroid_Run1_102006_01	2164	536.272	2	2164::1::3	131.042	ADYJFR	174.106	6.99305	N/A	N/A
Rpal_Std_2d_FullMS_Orbi30k_MSMS_Orbi7k_Centroid_Run1_102006_01	2181	894.957	2	2181::1::1	845.438	YSF	545.297	4.12153	Correct	K.VYJJNQDYSFGQSVR.T
Rpal_Std_2d_FullMS_Orbi30k_MSMS_Orbi7k_Centroid_Run1_102006_01	2186	774.924	2	2186::1::1	386.188	YEQJQ	500.338	7.55906	Incorrect	K.JSADYEGAJQGJJAK.F
Rpal_Std_2d_FullMS_Orbi30k_MSMS_Orbi7k_Centroid_Run1_102006_01	2186	774.924	2	2186::1::2	549.252	EQJQ	500.338	6.63093	Incorrect	K.JSADYEGAJQGJJAK.F
Rpal_Std_2d_FullMS_Orbi30k_MSMS_Orbi7k_Centroid_Run1_102006_01	2186	774.924	2	2186::1::3	386.188	YEQJE	499.354	5.99678	Incorrect	K.JSADYEGAJQGJJAK.F
Rpal_Std_2d_FullMS_Orbi30k_MSMS_Orbi7k_Centroid_Run1_102006_01	2187	555.333	2	2187::1::1	186.214	FDVMA	359.197	4.02189	Correct	R.AJFDVMANAR.H
Rpal_Std_2d_FullMS_Orbi30k_MSMS_Orbi7k_Centroid_Run1_102006_01	2187	555.333	2	2187::1::2	333.283	DVMA	359.196	3.20945	Correct	R.AJFDVMANAR.H
Rpal_Std_2d_FullMS_Orbi30k_MSMS_Orbi7k_Centroid_Run1_102006_01	2187	555.333	2	2187::1::3	186.213	FDVM	430.234	3.15974	Correct	R.AJFDVMANAR.H
Rpal_Std_2d_FullMS_Orbi30k_MSMS_Orbi7k_Centroid_Run1_102006_01	2192	1229.58	2	2192::1::1	1267.61	GJGM	831.371	9.98572	Correct	K.VSGDSJSGEMGJGPMGSFPFTGTRA.-
Rpal_Std_2d_FullMS_Orbi30k_MSMS_Orbi7k_Centroid_Run1_102006_01	2192	1229.58	2	2192::1::2	1267.61	GJG	962.411	8.39089	Correct	K.VSGDSJSGEMGJGPMGSFPFTGTRA.-
Rpal_Std_2d_FullMS_Orbi30k_MSMS_Orbi7k_Centroid_Run1_102006_01	2192	1229.58	2	2192::1::3	1324.64	JGM	831.368	5.98252	Correct	K.VSGDSJSGEMGJGPMGSFPFTGTRA.-
Rpal_Std_2d_FullMS_Orbi30k_MSMS_Orbi7k_Centroid_Run1_102006_01	2206	1014.5	1	2206::1::1	146.111	AJQW	369.123	4.6052	N/A	N/A
Rpal_Std_2d_FullMS_Orbi30k_MSMS_Orbi7k_Centroid_Run1_102006_01	2206	1014.5	1	2206::1::2	217.148	JQW	369.123	3.67877	N/A	N/A
Rpal_Std_2d_FullMS_Orbi30k_MSMS_Orbi7k_Centroid_Run1_102006_01	2206	1014.5	1	2206::1::3	146.11	AJQ	555.202	2.46833	N/A	N/A
Rpal_Std_2d_FullMS_Orbi30k_MSMS_Orbi7k_Centroid_Run1_102006_01	2210	1006.07	2	2210::1::1	847.497	PFPNAQ	508.309	12.5497	Incorrect	K.JQVPAGAANPSPPJGPAJGQR.G
Rpal_Std_2d_FullMS_Orbi30k_MSMS_Orbi7k_Centroid_Run1_102006_01	2210	1006.07	2	2210::1::2	944.552	FPNAQ	508.307	12.2871	Incorrect	K.JQVPAGAANPSPPJGPAJGQR.G
Rpal_Std_2d_FullMS_Orbi30k_MSMS_Orbi7k_Centroid_Run1_102006_01	2210	1006.07	2	2210::1::3	1091.62	PNAQ	508.309	12.0349	Incorrect	K.JQVPAGAANPSPPJGPAJGQR.G
Rpal_Std_2d_FullMS_Orbi30k_MSMS_Orbi7k_Centroid_Run1_102006_01	2222	1359.77	1	2222::1::1	165.081	JVPPJVE	446.226	9.1719	N/A	N/A
Rpal_Std_2d_FullMS_Orbi30k_MSMS_Orbi7k_Centroid_Run1_102006_01	2222	1359.77	1	2222::1::2	165.082	VJPPJVE	446.226	9.07907	N/A	N/A
Rpal_Std_2d_FullMS_Orbi30k_MSMS_Orbi7k_Centroid_Run1_102006_01	2222	1359.77	1	2222::1::3	446.223	EVJPPV	278.169	8.49617	N/A	N/A
Rpal_Std_2d_FullMS_Orbi30k_MSMS_Orbi7k_Centroid_Run1_102006_01	2228	1359.77	1	2228::1::1	674.334	JPPVJ	165.085	6.41284	N/A	N/A
Rpal_Std_2d_FullMS_Orbi30k_MSMS_Orbi7k_Centroid_Run1_102006_01	2228	1359.77	1	2228::1::2	674.334	JPPJV	165.085	6.34031	N/A	N/A
Rpal_Std_2d_FullMS_Orbi30k_MSMS_Orbi7k_Centroid_Run1_102006_01	2228	1359.77	1	2228::1::3	674.335	JPPV	278.168	5.47697	N/A	N/A
Rpal_Std_2d_FullMS_Orbi30k_MSMS_Orbi7k_Centroid_Run1_102006_01	2234	784.904	2	2234::1::1	676.281	YJJJ	389.196	7.0243	Correct	R.VEFDDAYJJJNEK.K
Rpal_Std_2d_FullMS_Orbi30k_MSMS_Orbi7k_Centroid_Run1_102006_01	2234	784.904	2	2234::1::2	839.347	JJJ	389.193	5.64135	Correct	R.VEFDDAYJJJNEK.K
Rpal_Std_2d_FullMS_Orbi30k_MSMS_Orbi7k_Centroid_Run1_102006_01	2234	784.904	2	2234::1::3	676.281	YJJ	502.28	4.28311	Correct	R.VEFDDAYJJJNEK.K
Rpal_Std_2d_FullMS_Orbi30k_MSMS_Orbi7k_Centroid_Run1_102006_01	2241	897.817	3	2241::1::1	1262.74	KNQDYSF	545.299	5.79247	N/A	N/A
Rpal_Std_2d_FullMS_Orbi30k_MSMS_Orbi7k_Centroid_Run1_102006_01	2241	897.817	3	2241::1::2	1390.84	NQDYSF	545.299	5.12039	N/A	N/A
Rpal_Std_2d_FullMS_Orbi30k_MSMS_Orbi7k_Centroid_Run1_102006_01	2241	897.817	3	2241::1::3	1262.74	KNQDYS	692.368	5.08023	N/A	N/A
Rpal_Std_2d_FullMS_Orbi30k_MSMS_Orbi7k_Centroid_Run1_102006_01	2243	495.775	2	2243::1::1	98.08	DVJM	433.236	4.06414	Incorrect	K.VGGVJAFGDR.G
Rpal_Std_2d_FullMS_Orbi30k_MSMS_Orbi7k_Centroid_Run1_102006_01	2243	495.775	2	2243::1::2	433.239	MJV	213.104	3.81858	Incorrect	K.VGGVJAFGDR.G
Rpal_Std_2d_FullMS_Orbi30k_MSMS_Orbi7k_Centroid_Run1_102006_01	2243	495.775	2	2243::1::3	564.268	JVD	98.088	3.7111	Incorrect	K.VGGVJAFGDR.G
Rpal_Std_2d_FullMS_Orbi30k_MSMS_Orbi7k_Centroid_Run1_102006_01	2247	820.896	2	2247::1::1	245.151	FADAFQDPN	389.207	23.7243	Correct	R.FJENPDQFADAFAR.A
Rpal_Std_2d_FullMS_Orbi30k_MSMS_Orbi7k_Centroid_Run1_102006_01	2247	820.896	2	2247::1::2	503.238	PDQFADAF	245.163	22.8615	Correct	R.FJENPDQFADAFAR.A
Rpal_Std_2d_FullMS_Orbi30k_MSMS_Orbi7k_Centroid_Run1_102006_01	2247	820.896	2	2247::1::3	600.298	DQFADAF	245.156	22.2984	Correct	R.FJENPDQFADAFAR.A
Rpal_Std_2d_FullMS_Orbi30k_MSMS_Orbi7k_Centroid_Run1_102006_01	2249	1085.03	2	2249::1::1	1248.54	FGS	628.383	4.20762	Correct	R.GVTEPTPEFSTCFGSPFJPR.D
Rpal_Std_2d_FullMS_Orbi30k_MSMS_Orbi7k_Centroid_Run1_102006_01	2264	944.028	2	2264::1::1	879.501	YJEAAE	330.234	17.1288	Incorrect	K.JVDDJSSJTVJEAAEJAK.J
Rpal_Std_2d_FullMS_Orbi30k_MSMS_Orbi7k_Centroid_Run1_102006_01	2264	944.028	2	2264::1::2	1042.56	JEAAE	330.234	16.266	Correct	K.JVDDJSSJTVJEAAEJAK.J
Rpal_Std_2d_FullMS_Orbi30k_MSMS_Orbi7k_Centroid_Run1_102006_01	2264	944.028	2	2264::1::3	1155.65	EAAE	330.233	14.6993	Correct	K.JVDDJSSJTVJEAAEJAK.J
Rpal_Std_2d_FullMS_Orbi30k_MSMS_Orbi7k_Centroid_Run1_102006_01	2270	1046.09	2	2270::1::1	755.468	SGTYA	855.492	6.66431	Correct	K.VGJJJPYSGTYAPJGEAJTR.G
Rpal_Std_2d_FullMS_Orbi30k_MSMS_Orbi7k_Centroid_Run1_102006_01	2270	1046.09	2	2270::1::2	842.498	GTYA	855.494	6.14235	Correct	K.VGJJJPYSGTYAPJGEAJTR.G
Rpal_Std_2d_FullMS_Orbi30k_MSMS_Orbi7k_Centroid_Run1_102006_01	2270	1046.09	2	2270::1::3	855.489	AYTE	770.481	5.2827	Incorrect	K.VGJJJPYSGTYAPJGEAJTR.G
Rpal_Std_2d_FullMS_Orbi30k_MSMS_Orbi7k_Centroid_Run1_102006_01	2271	1043.04	2	2271::1::1	1097.59	VMQC	525.295	5.6977	Incorrect	R.VATFPVESPJGVMQGYAYR.S
Rpal_Std_2d_FullMS_Orbi30k_MSMS_Orbi7k_Centroid_Run1_102006_01	2271	1043.04	2	2271::1::2	1097.59	VMQ	628.304	4.68691	Correct	R.VATFPVESPJGVMQGYAYR.S
Rpal_Std_2d_FullMS_Orbi30k_MSMS_Orbi7k_Centroid_Run1_102006_01	2271	1043.04	2	2271::1::3	1196.66	MQC	525.294	4.46517	Incorrect	R.VATFPVESPJGVMQGYAYR.S
Rpal_Std_2d_FullMS_Orbi30k_MSMS_Orbi7k_Centroid_Run1_102006_01	2282	1196.13	2	2282::1::1	1263.63	DJGG	784.454	7.06634	Correct	K.JGVJNDMSSJYADJGGPNSVVAAK.M
Rpal_Std_2d_FullMS_Orbi30k_MSMS_Orbi7k_Centroid_Run1_102006_01	2282	1196.13	2	2282::1::2	1378.65	JGG	784.459	6.41524	Correct	K.JGVJNDMSSJYADJGGPNSVVAAK.M
Rpal_Std_2d_FullMS_Orbi30k_MSMS_Orbi7k_Centroid_Run1_102006_01	2282	1196.13	2	2282::1::3	1263.63	DJG	841.475	5.74779	Correct	K.JGVJNDMSSJYADJGGPNSVVAAK.M
Rpal_Std_2d_FullMS_Orbi30k_MSMS_Orbi7k_Centroid_Run1_102006_01	2284	859.985	2	2284::1::1	988.582	AEP	432.242	7.43075	N/A	N/A
Rpal_Std_2d_FullMS_Orbi30k_MSMS_Orbi7k_Centroid_Run1_102006_01	2289	536.272	2	2289::1::1	330.204	FJYDAN	-0.000196454	10.9334	Incorrect	K.MADYJFGVR.N
Rpal_Std_2d_FullMS_Orbi30k_MSMS_Orbi7k_Centroid_Run1_102006_01	2289	536.272	2	2289::1::2	131.043	ADYJF	330.206	10.4187	Correct	K.MADYJFGVR.N
Rpal_Std_2d_FullMS_Orbi30k_MSMS_Orbi7k_Centroid_Run1_102006_01	2289	536.272	2	2289::1::3	39.0206	YDYJF	330.203	9.55825	Incorrect	K.MADYJFGVR.N
Rpal_Std_2d_FullMS_Orbi30k_MSMS_Orbi7k_Centroid_Run1_102006_01	2306	892.975	2	2306::1::1	683.353	EVJD	644.361	9.49647	Correct	K.SGEVTPJEVJDVJEER.J
Rpal_Std_2d_FullMS_Orbi30k_MSMS_Orbi7k_Centroid_Run1_102006_01	2306	892.975	2	2306::1::2	759.383	JVE	683.358	7.94055	Correct	K.SGEVTPJEVJDVJEER.J
Rpal_Std_2d_FullMS_Orbi30k_MSMS_Orbi7k_Centroid_Run1_102006_01	2306	892.975	2	2306::1::3	571.263	JQVJD	644.351	7.89931	Incorrect	K.SGEVTPJEVJDVJEER.J
Rpal_Std_2d_FullMS_Orbi30k_MSMS_Orbi7k_Centroid_Run1_102006_01	2314	777.919	2	2314::1::1	392.178	YEGAJQGJ	330.232	6.18542	N/A	N/A
Rpal_Std_2d_FullMS_Orbi30k_MSMS_Orbi7k_Centroid_Run1_102006_01	2314	777.919	2	2314::1::2	555.242	EGAJQGJ	330.232	5.6209	N/A	N/A
Rpal_Std_2d_FullMS_Orbi30k_MSMS_Orbi7k_Centroid_Run1_102006_01	2314	777.919	2	2314::1::3	392.178	YEQJQGJ	330.232	5.36319	N/A	N/A
Rpal_Std_2d_FullMS_Orbi30k_MSMS_Orbi7k_Centroid_Run1_102006_01	2318	1174.59	2	2318::1::1	1410.69	AJQ	624.3	6.02297	N/A	N/A
Rpal_Std_2d_FullMS_Orbi30k_MSMS_Orbi7k_Centroid_Run1_102006_01	2319	1229.58	2	2319::1::1	1267.61	GJGM	831.373	9.77137	Correct	K.VSGDSJSGEMGJGPMGSFPFTGTRA.-
Rpal_Std_2d_FullMS_Orbi30k_MSMS_Orbi7k_Centroid_Run1_102006_01	2319	1229.58	2	2319::1::2	1267.61	GJG	962.413	7.90042	Correct	K.VSGDSJSGEMGJGPMGSFPFTGTRA.-
Rpal_Std_2d_FullMS_Orbi30k_MSMS_Orbi7k_Centroid_Run1_102006_01	2319	1229.58	2	2319::1::3	1324.64	JGM	831.369	5.48191	Correct	K.VSGDSJSGEMGJGPMGSFPFTGTRA.-
Rpal_Std_2d_FullMS_Orbi30k_MSMS_Orbi7k_Centroid_Run1_102006_01	2332	1194.07	2	2332::1::1	1253.61	JGM	831.365	4.03338	Correct	K.VSGDSJSGEMGJGPMGSFPFTGTR.A
Rpal_Std_2d_FullMS_Orbi30k_MSMS_Orbi7k_Centroid_Run1_102006_01	2336	1006.07	2	2336::1::1	847.497	PFPNAQ	508.31	11.1854	Incorrect	K.JQVPAGAANPSPPJGPAJGQR.G
Rpal_Std_2d_FullMS_Orbi30k_MSMS_Orbi7k_Centroid_Run1_102006_01	2336	1006.07	2	2336::1::2	944.552	FPNAQ	508.307	11.0714	Incorrect	K.JQVPAGAANPSPPJGPAJGQR.G
Rpal_Std_2d_FullMS_Orbi30k_MSMS_Orbi7k_Centroid_Run1_102006_01	2336	1006.07	2	2336::1::3	1091.62	PNAQ	508.31	10.9292	Incorrect	K.JQVPAGAANPSPPJGPAJGQR.G
Rpal_Std_2d_FullMS_Orbi30k_MSMS_Orbi7k_Centroid_Run1_102006_01	2366	1315.7	2	2366::1::1	1195.56	AJP	1152.65	4.55939	Correct	R.TDPYFGFAVPTAJPGVPSEJJDPVK.T
Rpal_Std_2d_FullMS_Orbi30k_MSMS_Orbi7k_Centroid_Run1_102006_01	2370	898.925	2	2370::1::1	1019.45	SGW	446.255	4.79649	N/A	N/A
Rpal_Std_2d_FullMS_Orbi30k_MSMS_Orbi7k_Centroid_Run1_102006_01	2373	820.896	2	2373::1::1	503.239	PDQFADAF	245.162	15.138	Correct	R.FJENPDQFADAFAR.A
Rpal_Std_2d_FullMS_Orbi30k_MSMS_Orbi7k_Centroid_Run1_102006_01	2373	820.896	2	2373::1::2	600.298	DQFADAF	245.155	14.2873	Correct	R.FJENPDQFADAFAR.A
Rpal_Std_2d_FullMS_Orbi30k_MSMS_Orbi7k_Centroid_Run1_102006_01	2373	820.896	2	2373::1::3	503.238	PDQFADA	392.231	13.5519	Correct	R.FJENPDQFADAFAR.A
Rpal_Std_2d_FullMS_Orbi30k_MSMS_Orbi7k_Centroid_Run1_102006_01	2375	1086.07	2	2375::1::1	1147.6	AJJ	725.311	9.24304	N/A	N/A
Rpal_Std_2d_FullMS_Orbi30k_MSMS_Orbi7k_Centroid_Run1_102006_01	2387	934.441	2	2387::1::1	1080.44	AVE	487.28	4.79952	N/A	N/A
Rpal_Std_2d_FullMS_Orbi30k_MSMS_Orbi7k_Centroid_Run1_102006_01	2390	944.028	2	2390::1::1	879.501	YJEAAM	328.236	14.7901	Incorrect	K.JVDDJSSJTVJEAAEJAK.J
Rpal_Std_2d_FullMS_Orbi30k_MSMS_Orbi7k_Centroid_Run1_102006_01	2390	944.028	2	2390::1::2	879.501	YJEAAE	330.234	14.5759	Incorrect	K.JVDDJSSJTVJEAAEJAK.J
Rpal_Std_2d_FullMS_Orbi30k_MSMS_Orbi7k_Centroid_Run1_102006_01	2390	944.028	2	2390::1::3	1042.56	JEAAM	328.236	13.8459	Incorrect	K.JVDDJSSJTVJEAAEJAK.J
Rpal_Std_2d_FullMS_Orbi30k_MSMS_Orbi7k_Centroid_Run1_102006_01	2390	944.028	2	2390::2::1	1043.6	JSS	555.298	5.98822	Correct	K.JVDDJSSJTVJEAAEJAK.J
Rpal_Std_2d_FullMS_Orbi30k_MSMS_Orbi7k_Centroid_Run1_102006_01	2396	1046.09	2	2396::1::1	855.492	AYTGSV	656.401	4.42848	Incorrect	K.VGJJJPYSGTYAPJGEAJTR.G
Rpal_Std_2d_FullMS_Orbi30k_MSMS_Orbi7k_Centroid_Run1_102006_01	2396	1046.09	2	2396::1::2	926.53	YTGSV	656.4	3.51372	Incorrect	K.VGJJJPYSGTYAPJGEAJTR.G
Rpal_Std_2d_FullMS_Orbi30k_MSMS_Orbi7k_Centroid_Run1_102006_01	2396	1046.09	2	2396::1::3	755.471	SGTYA	855.491	3.43629	Correct	K.VGJJJPYSGTYAPJGEAJTR.G
Rpal_Std_2d_FullMS_Orbi30k_MSMS_Orbi7k_Centroid_Run1_102006_01	2399	827.454	2	2399::1::1	654.335	ANJGDG	471.324	5.31491	Incorrect	K.JJDQGQAGDNJGAJJR.G
Rpal_Std_2d_FullMS_Orbi30k_MSMS_Orbi7k_Centroid_Run1_102006_01	2399	827.454	2	2399::1::2	725.372	NJGDG	471.324	4.40074	Incorrect	K.JJDQGQAGDNJGAJJR.G
Rpal_Std_2d_FullMS_Orbi30k_MSMS_Orbi7k_Centroid_Run1_102006_01	2399	827.454	2	2399::1::3	839.416	JGDG	471.323	3.81527	Incorrect	K.JJDQGQAGDNJGAJJR.G
Rpal_Std_2d_FullMS_Orbi30k_MSMS_Orbi7k_Centroid_Run1_102006_01	2405	822.946	2	2405::1::1	719.426	QFADA	392.223	4.17109	N/A	N/A
Rpal_Std_2d_FullMS_Orbi30k_MSMS_Orbi7k_Centroid_Run1_102006_01	2405	822.946	2	2405::1::2	847.485	FADA	392.223	3.42256	N/A	N/A
Rpal_Std_2d_FullMS_Orbi30k_MSMS_Orbi7k_Centroid_Run1_102006_01	2405	822.946	2	2405::1::3	719.426	QFAD	463.261	3.27477	N/A	N/A
Rpal_Std_2d_FullMS_Orbi30k_MSMS_Orbi7k_Centroid_Run1_102006_01	2408	1616.93	1	2408::1::1	472.274	TJACAJT	470.3	4.32507	N/A	N/A
Rpal_Std_2d_FullMS_Orbi30k_MSMS_Orbi7k_Centroid_Run1_102006_01	2408	1616.93	1	2408::1::2	472.274	TJACAJ	571.347	4.25933	N/A	N/A
Rpal_Std_2d_FullMS_Orbi30k_MSMS_Orbi7k_Centroid_Run1_102006_01	2408	1616.93	1	2408::1::3	472.277	TFTJA	610.359	3.69467	N/A	N/A
Rpal_Std_2d_FullMS_Orbi30k_MSMS_Orbi7k_Centroid_Run1_102006_01	2409	808.968	2	2409::1::1	782.442	FJT	472.28	12.8237	N/A	N/A
Rpal_Std_2d_FullMS_Orbi30k_MSMS_Orbi7k_Centroid_Run1_102006_01	2421	536.273	2	2421::1::1	330.207	FJYDAN	-0.00106321	6.62371	Incorrect	K.MADYJFGVR.N
Rpal_Std_2d_FullMS_Orbi30k_MSMS_Orbi7k_Centroid_Run1_102006_01	2421	536.273	2	2421::1::2	131.044	ADYJF	330.207	6.17446	Correct	K.MADYJFGVR.N
Rpal_Std_2d_FullMS_Orbi30k_MSMS_Orbi7k_Centroid_Run1_102006_01	2421	536.273	2	2421::1::3	202.082	DYJF	330.206	5.50603	Correct	K.MADYJFGVR.N
Rpal_Std_2d_FullMS_Orbi30k_MSMS_Orbi7k_Centroid_Run1_102006_01	2422	730.344	2	2422::1::1	579.27	WYA	459.223	11.7347	Correct	K.GMTGJAYWDNGFK.J
Rpal_Std_2d_FullMS_Orbi30k_MSMS_Orbi7k_Centroid_Run1_102006_01	2433	892.976	2	2433::1::1	683.357	EVJDVJ	432.205	11.3633	Correct	K.SGEVTPJEVJDVJEER.J
Rpal_Std_2d_FullMS_Orbi30k_MSMS_Orbi7k_Centroid_Run1_102006_01	2433	892.976	2	2433::1::2	812.402	VJDVJ	432.203	9.90112	Correct	K.SGEVTPJEVJDVJEER.J
Rpal_Std_2d_FullMS_Orbi30k_MSMS_Orbi7k_Centroid_Run1_102006_01	2433	892.976	2	2433::1::3	683.357	EVJDV	545.29	9.60929	Correct	K.SGEVTPJEVJDVJEER.J
Rpal_Std_2d_FullMS_Orbi30k_MSMS_Orbi7k_Centroid_Run1_102006_02	2	944.026	2	2::1::1	879.497	YJEAAM	328.237	11.1901	Incorrect	K.JVDDJSSJTVJEAAEJAK.J
Rpal_Std_2d_FullMS_Orbi30k_MSMS_Orbi7k_Centroid_Run1_102006_02	2	944.026	2	2::1::2	1042.56	JEAAM	328.235	10.7069	Incorrect	K.JVDDJSSJTVJEAAEJAK.J
Rpal_Std_2d_FullMS_Orbi30k_MSMS_Orbi7k_Centroid_Run1_102006_02	2	944.026	2	2::1::3	879.496	YJEAAE	330.235	10.5384	Incorrect	K.JVDDJSSJTVJEAAEJAK.J
Rpal_Std_2d_FullMS_Orbi30k_MSMS_Orbi7k_Centroid_Run1_102006_02	5	1006.06	2	5::1::1	847.498	PFPNAQ	508.304	10.314	Incorrect	K.JQVPAGAANPSPPJGPAJGQR.G
Rpal_Std_2d_FullMS_Orbi30k_MSMS_Orbi7k_Centroid_Run1_102006_02	5	1006.06	2	5::1::2	944.552	FPNAQ	508.303	9.72709	Incorrect	K.JQVPAGAANPSPPJGPAJGQR.G
Rpal_Std_2d_FullMS_Orbi30k_MSMS_Orbi7k_Centroid_Run1_102006_02	5	1006.06	2	5::1::3	847.498	PFPNA	636.363	9.31874	Incorrect	K.JQVPAGAANPSPPJGPAJGQR.G
Rpal_Std_2d_FullMS_Orbi30k_MSMS_Orbi7k_Centroid_Run1_102006_02	12	928.99	2	12::1::1	1151.61	SSGV	374.198	5.73267	Correct	K.AVGFVGSSPJAQYJYER.A
Rpal_Std_2d_FullMS_Orbi30k_MSMS_Orbi7k_Centroid_Run1_102006_02	12	928.99	2	12::1::2	1151.61	SSG	473.266	4.36846	Correct	K.AVGFVGSSPJAQYJYER.A
Rpal_Std_2d_FullMS_Orbi30k_MSMS_Orbi7k_Centroid_Run1_102006_02	12	928.99	2	12::1::3	1238.64	SGV	374.203	3.81232	Correct	K.AVGFVGSSPJAQYJYER.A
Rpal_Std_2d_FullMS_Orbi30k_MSMS_Orbi7k_Centroid_Run1_102006_02	21	602.41	0	21::1::1	-1	JTAAJD	-1	5.23771	Correct	R.AJJTAAJDGSJR.N
Rpal_Std_2d_FullMS_Orbi30k_MSMS_Orbi7k_Centroid_Run1_102006_02	21	602.41	0	21::1::2	-1	STAAJD	-1	4.51555	Incorrect	R.AJJTAAJDGSJR.N
Rpal_Std_2d_FullMS_Orbi30k_MSMS_Orbi7k_Centroid_Run1_102006_02	21	602.41	0	21::1::3	-1	WAAJD	-1	4.36539	Incorrect	R.AJJTAAJDGSJR.N
Rpal_Std_2d_FullMS_Orbi30k_MSMS_Orbi7k_Centroid_Run1_102006_02	23	765.937	2	23::1::1	385.23	JJEAN	604.339	4.14159	Correct	R.JJGTJJEANPYJGR.J
Rpal_Std_2d_FullMS_Orbi30k_MSMS_Orbi7k_Centroid_Run1_102006_02	23	765.937	2	23::1::2	498.315	JEAN	604.339	3.53381	Correct	R.JJGTJJEANPYJGR.J
Rpal_Std_2d_FullMS_Orbi30k_MSMS_Orbi7k_Centroid_Run1_102006_02	23	765.937	2	23::1::3	385.23	JJEA	718.382	3.2191	Correct	R.JJGTJJEANPYJGR.J
Rpal_Std_2d_FullMS_Orbi30k_MSMS_Orbi7k_Centroid_Run1_102006_02	36	1171.11	2	36::1::1	912.383	AAQTJJGP	676.391	5.6749	Incorrect	R.NFQGYTSDAAQTJJGJGATSJGR.T
Rpal_Std_2d_FullMS_Orbi30k_MSMS_Orbi7k_Centroid_Run1_102006_02	36	1171.11	2	36::1::2	912.383	AAQTJJGJ	660.36	5.59465	Correct	R.NFQGYTSDAAQTJJGJGATSJGR.T
Rpal_Std_2d_FullMS_Orbi30k_MSMS_Orbi7k_Centroid_Run1_102006_02	36	1171.11	2	36::1::3	983.418	AQTJJGP	676.394	5.44387	Incorrect	R.NFQGYTSDAAQTJJGJGATSJGR.T
Rpal_Std_2d_FullMS_Orbi30k_MSMS_Orbi7k_Centroid_Run1_102006_02	52	1068.53	2	52::1::1	865.407	SSAJAMA	638.336	10.047	Correct	K.TGSAFYAPASSAJAMAESYJK.D
Rpal_Std_2d_FullMS_Orbi30k_MSMS_Orbi7k_Centroid_Run1_102006_02	52	1068.53	2	52::1::2	952.441	SAJAMA	638.334	9.53944	Correct	K.TGSAFYAPASSAJAMAESYJK.D
Rpal_Std_2d_FullMS_Orbi30k_MSMS_Orbi7k_Centroid_Run1_102006_02	52	1068.53	2	52::1::3	1039.47	AJAMA	638.333	8.82332	Correct	K.TGSAFYAPASSAJAMAESYJK.D
Rpal_Std_2d_FullMS_Orbi30k_MSMS_Orbi7k_Centroid_Run1_102006_02	59	681.388	2	59::1::1	394.225	AJEHAJ	332.192	12.1059	N/A	N/A
Rpal_Std_2d_FullMS_Orbi30k_MSMS_Orbi7k_Centroid_Run1_102006_02	59	681.388	2	59::1::2	465.268	JEHAJ	332.186	10.7166	N/A	N/A
Rpal_Std_2d_FullMS_Orbi30k_MSMS_Orbi7k_Centroid_Run1_102006_02	59	681.388	2	59::1::3	578.352	EHAJ	332.186	9.12638	N/A	N/A
Rpal_Std_2d_FullMS_Orbi30k_MSMS_Orbi7k_Centroid_Run1_102006_02	110	944.029	2	110::1::1	879.503	YJEAA	459.277	11.2752	Incorrect	K.JVDDJSSJTVJEAAEJAK.J
Rpal_Std_2d_FullMS_Orbi30k_MSMS_Orbi7k_Centroid_Run1_102006_02	110	944.029	2	110::1::2	1042.57	JEAA	459.276	10.5125	Correct	K.JVDDJSSJTVJEAAEJAK.J
Rpal_Std_2d_FullMS_Orbi30k_MSMS_Orbi7k_Centroid_Run1_102006_02	110	944.029	2	110::1::3	1155.65	EAA	459.275	9.02075	Correct	K.JVDDJSSJTVJEAAEJAK.J
Rpal_Std_2d_FullMS_Orbi30k_MSMS_Orbi7k_Centroid_Run1_102006_02	116	928.988	2	116::1::1	1151.61	SSGV	374.2	10.1065	Correct	K.AVGFVGSSPJAQYJYER.A
Rpal_Std_2d_FullMS_Orbi30k_MSMS_Orbi7k_Centroid_Run1_102006_02	116	928.988	2	116::1::2	1238.64	SGV	374.201	7.49218	Correct	K.AVGFVGSSPJAQYJYER.A
Rpal_Std_2d_FullMS_Orbi30k_MSMS_Orbi7k_Centroid_Run1_102006_02	116	928.988	2	116::1::3	1151.61	SSG	473.268	5.7588	Correct	K.AVGFVGSSPJAQYJYER.A
Rpal_Std_2d_FullMS_Orbi30k_MSMS_Orbi7k_Centroid_Run1_102006_02	129	765.445	2	129::1::1	384.243	JJEAN	604.34	4.78876	Correct	R.JJGTJJEANPYJGR.J
Rpal_Std_2d_FullMS_Orbi30k_MSMS_Orbi7k_Centroid_Run1_102006_02	129	765.445	2	129::1::2	497.328	JEAN	604.34	4.53362	Correct	R.JJGTJJEANPYJGR.J
Rpal_Std_2d_FullMS_Orbi30k_MSMS_Orbi7k_Centroid_Run1_102006_02	129	765.445	2	129::1::3	610.414	EAN	604.338	4.2741	Correct	R.JJGTJJEANPYJGR.J
Rpal_Std_2d_FullMS_Orbi30k_MSMS_Orbi7k_Centroid_Run1_102006_02	140	730.422	2	140::1::1	802.433	SJJ	343.195	11.3382	Correct	R.VFPJJSPMJDSJK.V
Rpal_Std_2d_FullMS_Orbi30k_MSMS_Orbi7k_Centroid_Run1_102006_02	176	1068.53	2	176::1::1	865.407	SSAJAMA	638.336	12.9635	Correct	K.TGSAFYAPASSAJAMAESYJK.D
Rpal_Std_2d_FullMS_Orbi30k_MSMS_Orbi7k_Centroid_Run1_102006_02	176	1068.53	2	176::1::2	952.438	SAJAMA	638.337	12.3019	Correct	K.TGSAFYAPASSAJAMAESYJK.D
Rpal_Std_2d_FullMS_Orbi30k_MSMS_Orbi7k_Centroid_Run1_102006_02	176	1068.53	2	176::1::3	1039.47	AJAMA	638.335	11.7563	Correct	K.TGSAFYAPASSAJAMAESYJK.D
Rpal_Std_2d_FullMS_Orbi30k_MSMS_Orbi7k_Centroid_Run1_102006_02	186	681.386	2	186::1::1	295.161	VAJEHAJ	332.185	18.6194	N/A	N/A
Rpal_Std_2d_FullMS_Orbi30k_MSMS_Orbi7k_Centroid_Run1_102006_02	186	681.386	2	186::1::2	394.224	AJEHAJ	332.19	18.2278	N/A	N/A
Rpal_Std_2d_FullMS_Orbi30k_MSMS_Orbi7k_Centroid_Run1_102006_02	186	681.386	2	186::1::3	465.264	JEHAJ	332.187	16.4761	N/A	N/A
Rpal_Std_2d_FullMS_Orbi30k_MSMS_Orbi7k_Centroid_Run1_102006_02	218	872.47	2	218::1::1	920.494	YFAG	384.241	7.01901	Correct	K.AVJTGAFYPVJCGSAFK.N
Rpal_Std_2d_FullMS_Orbi30k_MSMS_Orbi7k_Centroid_Run1_102006_02	218	872.47	2	218::1::2	920.494	YFQ	384.241	6.17507	Incorrect	K.AVJTGAFYPVJCGSAFK.N
Rpal_Std_2d_FullMS_Orbi30k_MSMS_Orbi7k_Centroid_Run1_102006_02	218	872.47	2	218::1::3	920.494	YFA	441.263	6.10231	Correct	K.AVJTGAFYPVJCGSAFK.N
Rpal_Std_2d_FullMS_Orbi30k_MSMS_Orbi7k_Centroid_Run1_102006_02	231	899.924	2	231::1::1	771.244	JAJQEJA	288.161	5.47161	N/A	N/A
Rpal_Std_2d_FullMS_Orbi30k_MSMS_Orbi7k_Centroid_Run1_102006_02	231	899.924	2	231::1::2	797.299	SAJQEJA	288.159	5.01406	N/A	N/A
Rpal_Std_2d_FullMS_Orbi30k_MSMS_Orbi7k_Centroid_Run1_102006_02	231	899.924	2	231::1::3	884.329	AJQEJA	288.161	4.93492	N/A	N/A
Rpal_Std_2d_FullMS_Orbi30k_MSMS_Orbi7k_Centroid_Run1_102006_02	233	934.439	2	233::1::1	805.306	YAGQGG	528.335	4.07806	N/A	N/A
Rpal_Std_2d_FullMS_Orbi30k_MSMS_Orbi7k_Centroid_Run1_102006_02	233	934.439	2	233::1::2	968.369	AGQGG	528.335	3.90241	N/A	N/A
Rpal_Std_2d_FullMS_Orbi30k_MSMS_Orbi7k_Centroid_Run1_102006_02	233	934.439	2	233::1::3	1039.41	GQGG	528.334	3.50586	N/A	N/A
Rpal_Std_2d_FullMS_Orbi30k_MSMS_Orbi7k_Centroid_Run1_102006_02	236	944.029	2	236::1::1	879.502	YJEAAE	330.235	12.8765	Incorrect	K.JVDDJSSJTVJEAAEJAK.J
Rpal_Std_2d_FullMS_Orbi30k_MSMS_Orbi7k_Centroid_Run1_102006_02	236	944.029	2	236::1::2	1042.57	JEAAE	330.234	12.1659	Correct	K.JVDDJSSJTVJEAAEJAK.J
Rpal_Std_2d_FullMS_Orbi30k_MSMS_Orbi7k_Centroid_Run1_102006_02	236	944.029	2	236::1::3	879.502	YJEAA	459.277	11.5396	Incorrect	K.JVDDJSSJTVJEAAEJAK.J
Rpal_Std_2d_FullMS_Orbi30k_MSMS_Orbi7k_Centroid_Run1_102006_02	238	1006.07	2	238::1::1	1091.62	PNAQ	508.309	11.4527	Incorrect	K.JQVPAGAANPSPPJGPAJGQR.G
Rpal_Std_2d_FullMS_Orbi30k_MSMS_Orbi7k_Centroid_Run1_102006_02	238	1006.07	2	238::1::2	1188.67	NAQ	508.31	10.3109	Incorrect	K.JQVPAGAANPSPPJGPAJGQR.G
Rpal_Std_2d_FullMS_Orbi30k_MSMS_Orbi7k_Centroid_Run1_102006_02	238	1006.07	2	238::1::3	1091.62	PNA	636.368	9.89311	Correct	K.JQVPAGAANPSPPJGPAJGQR.G
Rpal_Std_2d_FullMS_Orbi30k_MSMS_Orbi7k_Centroid_Run1_102006_02	242	928.989	2	242::1::1	1151.61	SSGVW	188.123	10.4993	Incorrect	K.AVGFVGSSPJAQYJYER.A
Rpal_Std_2d_FullMS_Orbi30k_MSMS_Orbi7k_Centroid_Run1_102006_02	242	928.989	2	242::1::2	1151.61	SSGV	374.202	10.3465	Correct	K.AVGFVGSSPJAQYJYER.A
Rpal_Std_2d_FullMS_Orbi30k_MSMS_Orbi7k_Centroid_Run1_102006_02	242	928.989	2	242::1::3	1238.64	SGVW	188.121	7.71888	Incorrect	K.AVGFVGSSPJAQYJYER.A
Rpal_Std_2d_FullMS_Orbi30k_MSMS_Orbi7k_Centroid_Run1_102006_02	242	928.989	2	242::2::1	914.495	AQYJ	466.226	4.68472	Correct	K.AVGFVGSSPJAQYJYER.A
Rpal_Std_2d_FullMS_Orbi30k_MSMS_Orbi7k_Centroid_Run1_102006_02	242	928.989	2	242::2::2	985.532	QYJ	466.226	3.74435	Correct	K.AVGFVGSSPJAQYJYER.A
Rpal_Std_2d_FullMS_Orbi30k_MSMS_Orbi7k_Centroid_Run1_102006_02	242	928.989	2	242::2::3	914.495	AQY	579.31	2.38318	Correct	K.AVGFVGSSPJAQYJYER.A
Rpal_Std_2d_FullMS_Orbi30k_MSMS_Orbi7k_Centroid_Run1_102006_02	255	1156.04	2	255::1::1	1298.47	GJG	784.471	6.36824	Correct	R.GMVSYGCEPDEMGJGPVFAVPR.J
Rpal_Std_2d_FullMS_Orbi30k_MSMS_Orbi7k_Centroid_Run1_102006_02	257	1229.58	2	257::1::1	1417.63	GSF	748.395	4.20552	Correct	K.VSGDSJSGEMGJGPMGSFPFTGTRA.-
Rpal_Std_2d_FullMS_Orbi30k_MSMS_Orbi7k_Centroid_Run1_102006_02	257	1229.58	2	257::1::2	1417.63	GSM	764.423	2.10031	Incorrect	K.VSGDSJSGEMGJGPMGSFPFTGTRA.-
Rpal_Std_2d_FullMS_Orbi30k_MSMS_Orbi7k_Centroid_Run1_102006_02	257	1229.58	2	257::2::1	1267.61	GJGM	831.373	6.42571	Correct	K.VSGDSJSGEMGJGPMGSFPFTGTRA.-
Rpal_Std_2d_FullMS_Orbi30k_MSMS_Orbi7k_Centroid_Run1_102006_02	257	1229.58	2	257::2::2	1267.61	GJG	962.413	5.7181	Correct	K.VSGDSJSGEMGJGPMGSFPFTGTRA.-
Rpal_Std_2d_FullMS_Orbi30k_MSMS_Orbi7k_Centroid_Run1_102006_02	257	1229.58	2	257::2::3	1324.63	JGM	831.374	3.24189	Correct	K.VSGDSJSGEMGJGPMGSFPFTGTRA.-
Rpal_Std_2d_FullMS_Orbi30k_MSMS_Orbi7k_Centroid_Run1_102006_02	268	1279.64	2	268::1::1	1523.76	AGA	834.407	4.082	Correct	K.AAGADVVGAEDJVEQVQAGNJNFDR.C
Rpal_Std_2d_FullMS_Orbi30k_MSMS_Orbi7k_Centroid_Run1_102006_02	272	730.421	2	272::1::1	802.431	SJJ	343.196	9.96422	Correct	R.VFPJJSPMJDSJK.V
Rpal_Std_2d_FullMS_Orbi30k_MSMS_Orbi7k_Centroid_Run1_102006_02	275	718.857	2	275::1::1	490.2	GFJ	628.325	4.74538	N/A	N/A
Rpal_Std_2d_FullMS_Orbi30k_MSMS_Orbi7k_Centroid_Run1_102006_02	286	1171.1	2	286::1::1	912.375	AAQTJJGJ	660.364	12.0708	Correct	R.NFQGYTSDAAQTJJGJGATSJGR.T
Rpal_Std_2d_FullMS_Orbi30k_MSMS_Orbi7k_Centroid_Run1_102006_02	286	1171.1	2	286::1::2	983.413	AQTJJGJ	660.363	11.2474	Correct	R.NFQGYTSDAAQTJJGJGATSJGR.T
Rpal_Std_2d_FullMS_Orbi30k_MSMS_Orbi7k_Centroid_Run1_102006_02	286	1171.1	2	286::1::3	1054.45	QTJJGJ	660.362	10.5834	Correct	R.NFQGYTSDAAQTJJGJGATSJGR.T
Rpal_Std_2d_FullMS_Orbi30k_MSMS_Orbi7k_Centroid_Run1_102006_02	305	753.946	2	305::1::1	633.387	YVG	553.338	6.39994	N/A	N/A
Rpal_Std_2d_FullMS_Orbi30k_MSMS_Orbi7k_Centroid_Run1_102006_02	316	691.91	2	316::1::1	443.291	AEVJA	455.245	8.35543	Correct	K.VVDAAAJVEAGVJR.R
Rpal_Std_2d_FullMS_Orbi30k_MSMS_Orbi7k_Centroid_Run1_102006_02	316	691.91	2	316::1::2	443.291	AEVJ	526.282	8.06755	Correct	K.VVDAAAJVEAGVJR.R
Rpal_Std_2d_FullMS_Orbi30k_MSMS_Orbi7k_Centroid_Run1_102006_02	316	691.91	2	316::1::3	455.25	AJVE	514.323	7.43283	Correct	K.VVDAAAJVEAGVJR.R
Rpal_Std_2d_FullMS_Orbi30k_MSMS_Orbi7k_Centroid_Run1_102006_02	320	785.938	2	320::1::1	727.384	VFGAG	411.26	4.62437	Correct	K.JQGJGAGFVPDJJDR.S
Rpal_Std_2d_FullMS_Orbi30k_MSMS_Orbi7k_Centroid_Run1_102006_02	320	785.938	2	320::1::2	727.384	VFGQ	411.26	4.33377	Incorrect	K.JQGJGAGFVPDJJDR.S
Rpal_Std_2d_FullMS_Orbi30k_MSMS_Orbi7k_Centroid_Run1_102006_02	320	785.938	2	320::1::3	727.385	VFGA	468.281	3.93471	Correct	K.JQGJGAGFVPDJJDR.S
Rpal_Std_2d_FullMS_Orbi30k_MSMS_Orbi7k_Centroid_Run1_102006_02	332	995.025	2	332::1::1	745.299	TTATVJAQ	457.308	12.2093	Correct	K.SADAAGDGTTTATVJAQAJVR.E
Rpal_Std_2d_FullMS_Orbi30k_MSMS_Orbi7k_Centroid_Run1_102006_02	332	995.025	2	332::1::2	745.3	TTATVJA	585.366	11.2386	Correct	K.SADAAGDGTTTATVJAQAJVR.E
Rpal_Std_2d_FullMS_Orbi30k_MSMS_Orbi7k_Centroid_Run1_102006_02	332	995.025	2	332::1::3	846.347	TATVJAQ	457.308	11.2162	Correct	K.SADAAGDGTTTATVJAQAJVR.E
Rpal_Std_2d_FullMS_Orbi30k_MSMS_Orbi7k_Centroid_Run1_102006_02	333	774.924	2	333::1::1	386.186	YEQJQ	500.339	4.51642	Incorrect	K.JSADYEGAJQGJJAK.F
Rpal_Std_2d_FullMS_Orbi30k_MSMS_Orbi7k_Centroid_Run1_102006_02	333	774.924	2	333::1::2	549.251	EQJQ	500.338	4.28877	Incorrect	K.JSADYEGAJQGJJAK.F
Rpal_Std_2d_FullMS_Orbi30k_MSMS_Orbi7k_Centroid_Run1_102006_02	333	774.924	2	333::1::3	678.293	QJQ	500.339	3.81239	Incorrect	K.JSADYEGAJQGJJAK.F
Rpal_Std_2d_FullMS_Orbi30k_MSMS_Orbi7k_Centroid_Run1_102006_02	353	431.241	2	353::1::1	119.013	AGGVAVJ	174.116	5.45129	N/A	N/A
Rpal_Std_2d_FullMS_Orbi30k_MSMS_Orbi7k_Centroid_Run1_102006_02	353	431.241	2	353::1::2	190.05	GGVAVJ	174.116	4.83924	N/A	N/A
Rpal_Std_2d_FullMS_Orbi30k_MSMS_Orbi7k_Centroid_Run1_102006_02	353	431.241	2	353::1::3	119.013	AGGVAV	287.2	4.59631	N/A	N/A
Rpal_Std_2d_FullMS_Orbi30k_MSMS_Orbi7k_Centroid_Run1_102006_02	374	1006.07	2	374::1::1	847.494	PFPNAQ	508.314	4.25914	Incorrect	K.JQVPAGAANPSPPJGPAJGQR.G
Rpal_Std_2d_FullMS_Orbi30k_MSMS_Orbi7k_Centroid_Run1_102006_02	374	1006.07	2	374::1::2	847.493	PFPNAE	507.33	4.04394	Incorrect	K.JQVPAGAANPSPPJGPAJGQR.G
Rpal_Std_2d_FullMS_Orbi30k_MSMS_Orbi7k_Centroid_Run1_102006_02	374	1006.07	2	374::1::3	944.548	FPNAQ	508.312	3.99478	Incorrect	K.JQVPAGAANPSPPJGPAJGQR.G
Rpal_Std_2d_FullMS_Orbi30k_MSMS_Orbi7k_Centroid_Run1_102006_02	410	586.269	2	410::1::1	71.0394	HEJSEDDQ	146.112	21.025	Correct	K.AHEJSEDDQK.R
Rpal_Std_2d_FullMS_Orbi30k_MSMS_Orbi7k_Centroid_Run1_102006_02	410	586.269	2	410::1::2	71.0393	HEJSEDDE	145.128	20.1738	Incorrect	K.AHEJSEDDQK.R
Rpal_Std_2d_FullMS_Orbi30k_MSMS_Orbi7k_Centroid_Run1_102006_02	410	586.269	2	410::1::3	274.166	DDESJEH	71.0436	20.115	Correct	K.AHEJSEDDQK.R
Rpal_Std_2d_FullMS_Orbi30k_MSMS_Orbi7k_Centroid_Run1_102006_02	425	836.899	2	425::1::1	386.187	NSVHGSDAAMV	217.131	9.52641	Incorrect	K.SJGENSVHGSDAAETAK.J
Rpal_Std_2d_FullMS_Orbi30k_MSMS_Orbi7k_Centroid_Run1_102006_02	425	836.899	2	425::1::2	386.187	NSVHGSDAAE	318.198	9.39716	Correct	K.SJGENSVHGSDAAETAK.J
Rpal_Std_2d_FullMS_Orbi30k_MSMS_Orbi7k_Centroid_Run1_102006_02	425	836.899	2	425::1::3	500.233	SVHGSDAAMV	217.129	9.08661	Incorrect	K.SJGENSVHGSDAAETAK.J
Rpal_Std_2d_FullMS_Orbi30k_MSMS_Orbi7k_Centroid_Run1_102006_02	488	586.269	2	488::1::1	71.0391	HEJSEDDQ	146.112	24.7029	Correct	K.AHEJSEDDQK.R
Rpal_Std_2d_FullMS_Orbi30k_MSMS_Orbi7k_Centroid_Run1_102006_02	488	586.269	2	488::1::2	71.039	HEJSEDDE	145.128	23.1163	Incorrect	K.AHEJSEDDQK.R
Rpal_Std_2d_FullMS_Orbi30k_MSMS_Orbi7k_Centroid_Run1_102006_02	488	586.269	2	488::1::3	146.11	QDDESJE	208.101	23.0627	Correct	K.AHEJSEDDQK.R
Rpal_Std_2d_FullMS_Orbi30k_MSMS_Orbi7k_Centroid_Run1_102006_02	503	836.899	2	503::1::1	386.185	NSVHGSWA	447.226	8.34299	Incorrect	K.SJGENSVHGSDAAETAK.J
Rpal_Std_2d_FullMS_Orbi30k_MSMS_Orbi7k_Centroid_Run1_102006_02	503	836.899	2	503::1::2	386.185	NSVHGSD	589.316	8.16503	Correct	K.SJGENSVHGSDAAETAK.J
Rpal_Std_2d_FullMS_Orbi30k_MSMS_Orbi7k_Centroid_Run1_102006_02	503	836.899	2	503::1::3	385.198	DSVHGSWA	447.23	7.6139	Incorrect	K.SJGENSVHGSDAAETAK.J
Rpal_Std_2d_FullMS_Orbi30k_MSMS_Orbi7k_Centroid_Run1_102006_02	524	512.263	2	524::1::1	619.299	EQK	18.015	7.9237	Incorrect	R.AYADKAEGAK.A
Rpal_Std_2d_FullMS_Orbi30k_MSMS_Orbi7k_Centroid_Run1_102006_02	524	512.263	2	524::2::1	602.344	DAY	71.0388	4.1379	Correct	R.AYADKAEGAK.A
Rpal_Std_2d_FullMS_Orbi30k_MSMS_Orbi7k_Centroid_Run1_102006_02	525	451.234	1	525::1::1	16.0288	MER	18.0133	4.2462	N/A	N/A
Rpal_Std_2d_FullMS_Orbi30k_MSMS_Orbi7k_Centroid_Run1_102006_02	525	451.234	1	525::1::2	19.0034	QER	18.0207	3.609	N/A	N/A
Rpal_Std_2d_FullMS_Orbi30k_MSMS_Orbi7k_Centroid_Run1_102006_02	525	451.234	1	525::1::3	18.0156	RQM	0.00780477	3.32258	N/A	N/A
Rpal_Std_2d_FullMS_Orbi30k_MSMS_Orbi7k_Centroid_Run1_102006_02	554	844.496	1	554::1::1	18.0133	KDAKVA	213.116	7.66481	Correct	K.AAAAVKADK.A
Rpal_Std_2d_FullMS_Orbi30k_MSMS_Orbi7k_Centroid_Run1_102006_02	554	844.496	1	554::1::2	146.108	DAKVA	213.116	6.93958	Correct	K.AAAAVKADK.A
Rpal_Std_2d_FullMS_Orbi30k_MSMS_Orbi7k_Centroid_Run1_102006_02	554	844.496	1	554::1::3	18.0133	KDAKV	284.153	6.88472	Correct	K.AAAAVKADK.A
Rpal_Std_2d_FullMS_Orbi30k_MSMS_Orbi7k_Centroid_Run1_102006_02	580	631.382	1	580::1::1	18.0109	KVDK	142.079	5.82568	N/A	N/A
Rpal_Std_2d_FullMS_Orbi30k_MSMS_Orbi7k_Centroid_Run1_102006_02	580	631.382	1	580::1::2	146.106	VDK	142.078	5.06229	N/A	N/A
Rpal_Std_2d_FullMS_Orbi30k_MSMS_Orbi7k_Centroid_Run1_102006_02	580	631.382	1	580::1::3	18.011	KVD	270.174	4.1481	N/A	N/A
Rpal_Std_2d_FullMS_Orbi30k_MSMS_Orbi7k_Centroid_Run1_102006_02	594	918.498	1	594::1::1	18.0136	KVDNDF	181.149	4.51942	N/A	N/A
Rpal_Std_2d_FullMS_Orbi30k_MSMS_Orbi7k_Centroid_Run1_102006_02	594	918.498	1	594::1::2	18.0132	KVDNDK	200.123	4.44306	N/A	N/A
Rpal_Std_2d_FullMS_Orbi30k_MSMS_Orbi7k_Centroid_Run1_102006_02	594	918.498	1	594::1::3	16.0277	KTDNDF	181.155	3.85399	N/A	N/A
Rpal_Std_2d_FullMS_Orbi30k_MSMS_Orbi7k_Centroid_Run1_102006_02	598	811.439	1	598::1::1	146.109	AVECPK	37.0176	4.57501	N/A	N/A
Rpal_Std_2d_FullMS_Orbi30k_MSMS_Orbi7k_Centroid_Run1_102006_02	598	811.439	1	598::1::2	146.109	AVECP	165.113	3.88509	N/A	N/A
Rpal_Std_2d_FullMS_Orbi30k_MSMS_Orbi7k_Centroid_Run1_102006_02	598	811.439	1	598::1::3	217.147	VECPK	37.0165	3.78655	N/A	N/A
Rpal_Std_2d_FullMS_Orbi30k_MSMS_Orbi7k_Centroid_Run1_102006_02	602	730.452	1	602::1::1	18.0084	KJAVK	172.057	6.6029	N/A	N/A
Rpal_Std_2d_FullMS_Orbi30k_MSMS_Orbi7k_Centroid_Run1_102006_02	602	730.452	1	602::1::2	18.009	KAJVK	172.056	6.50958	N/A	N/A
Rpal_Std_2d_FullMS_Orbi30k_MSMS_Orbi7k_Centroid_Run1_102006_02	602	730.452	1	602::1::3	172.049	KVAJ	146.112	5.93309	N/A	N/A
Rpal_Std_2d_FullMS_Orbi30k_MSMS_Orbi7k_Centroid_Run1_102006_02	604	819.465	1	604::1::1	18.0128	KTGJDSA	128.101	5.84733	N/A	N/A
Rpal_Std_2d_FullMS_Orbi30k_MSMS_Orbi7k_Centroid_Run1_102006_02	604	819.465	1	604::1::2	128.099	ASDJGT	146.109	5.16039	N/A	N/A
Rpal_Std_2d_FullMS_Orbi30k_MSMS_Orbi7k_Centroid_Run1_102006_02	604	819.465	1	604::1::3	18.013	KTGJDS	199.138	4.91227	N/A	N/A
Rpal_Std_2d_FullMS_Orbi30k_MSMS_Orbi7k_Centroid_Run1_102006_02	605	659.329	2	605::1::1	386.149	NAAED	430.307	6.14719	Correct	K.DAEANAAEDKKR.R
Rpal_Std_2d_FullMS_Orbi30k_MSMS_Orbi7k_Centroid_Run1_102006_02	605	659.329	2	605::1::2	386.147	NAAF	527.31	5.44763	Incorrect	K.DAEANAAEDKKR.R
Rpal_Std_2d_FullMS_Orbi30k_MSMS_Orbi7k_Centroid_Run1_102006_02	605	659.329	2	605::1::3	386.148	NAAE	545.335	5.3754	Correct	K.DAEANAAEDKKR.R
Rpal_Std_2d_FullMS_Orbi30k_MSMS_Orbi7k_Centroid_Run1_102006_02	608	557.272	2	608::1::1	625.324	TDD	156.104	10.7835	Correct	R.RDDTPPEQR.J
Rpal_Std_2d_FullMS_Orbi30k_MSMS_Orbi7k_Centroid_Run1_102006_02	618	586.27	2	618::1::1	71.0401	HEJSEDDQ	146.112	19.8455	Correct	K.AHEJSEDDQK.R
Rpal_Std_2d_FullMS_Orbi30k_MSMS_Orbi7k_Centroid_Run1_102006_02	618	586.27	2	618::1::2	71.04	HEJSEDDE	145.128	18.7856	Incorrect	K.AHEJSEDDQK.R
Rpal_Std_2d_FullMS_Orbi30k_MSMS_Orbi7k_Centroid_Run1_102006_02	618	586.27	2	618::1::3	274.166	DDESJEH	71.0444	18.6698	Correct	K.AHEJSEDDQK.R
Rpal_Std_2d_FullMS_Orbi30k_MSMS_Orbi7k_Centroid_Run1_102006_02	620	459.752	2	620::1::1	472.196	VTV	146.108	5.30811	N/A	N/A
Rpal_Std_2d_FullMS_Orbi30k_MSMS_Orbi7k_Centroid_Run1_102006_02	622	885.512	1	622::1::1	18.0137	KPKJA	329.128	5.93777	Incorrect	K.JAEEAKPK.J
Rpal_Std_2d_FullMS_Orbi30k_MSMS_Orbi7k_Centroid_Run1_102006_02	622	885.512	1	622::1::2	146.11	PKJA	329.126	5.64274	Incorrect	K.JAEEAKPK.J
Rpal_Std_2d_FullMS_Orbi30k_MSMS_Orbi7k_Centroid_Run1_102006_02	622	885.512	1	622::1::3	400.165	JKPK	18.0138	4.98967	Incorrect	K.JAEEAKPK.J
Rpal_Std_2d_FullMS_Orbi30k_MSMS_Orbi7k_Centroid_Run1_102006_02	628	1023.52	1	628::1::1	18.0144	KAGEAKW	234.09	7.5374	Incorrect	R.AYADKAEGAK.A
Rpal_Std_2d_FullMS_Orbi30k_MSMS_Orbi7k_Centroid_Run1_102006_02	628	1023.52	1	628::1::2	18.0142	KAGEAK	420.17	7.33327	Correct	R.AYADKAEGAK.A
Rpal_Std_2d_FullMS_Orbi30k_MSMS_Orbi7k_Centroid_Run1_102006_02	628	1023.52	1	628::1::3	18.0143	KAGEAY	385.201	7.26148	Incorrect	R.AYADKAEGAK.A
Rpal_Std_2d_FullMS_Orbi30k_MSMS_Orbi7k_Centroid_Run1_102006_02	629	744.467	1	629::1::1	18.0098	KAEKV	170.112	6.60253	N/A	N/A
Rpal_Std_2d_FullMS_Orbi30k_MSMS_Orbi7k_Centroid_Run1_102006_02	629	744.467	1	629::1::2	146.106	AEKV	170.111	5.92783	N/A	N/A
Rpal_Std_2d_FullMS_Orbi30k_MSMS_Orbi7k_Centroid_Run1_102006_02	629	744.467	1	629::1::3	18.0105	KAEK	269.18	5.82358	N/A	N/A
Rpal_Std_2d_FullMS_Orbi30k_MSMS_Orbi7k_Centroid_Run1_102006_02	632	430.731	2	632::1::1	384.215	AEE	146.109	7.46331	N/A	N/A
Rpal_Std_2d_FullMS_Orbi30k_MSMS_Orbi7k_Centroid_Run1_102006_02	632	430.731	2	632::1::2	384.215	AET	174.104	7.07922	N/A	N/A
Rpal_Std_2d_FullMS_Orbi30k_MSMS_Orbi7k_Centroid_Run1_102006_02	632	430.731	2	632::1::3	174.103	ETA	384.216	3.17813	N/A	N/A
Rpal_Std_2d_FullMS_Orbi30k_MSMS_Orbi7k_Centroid_Run1_102006_02	633	860.455	1	633::1::1	18.0162	KEEADJP	59.0508	4.74985	N/A	N/A
Rpal_Std_2d_FullMS_Orbi30k_MSMS_Orbi7k_Centroid_Run1_102006_02	633	860.455	1	633::1::2	37.0451	HTEADJP	59.0529	4.58837	N/A	N/A
Rpal_Std_2d_FullMS_Orbi30k_MSMS_Orbi7k_Centroid_Run1_102006_02	633	860.455	1	633::1::3	174.105	TEADJP	59.0522	4.09739	N/A	N/A
Rpal_Std_2d_FullMS_Orbi30k_MSMS_Orbi7k_Centroid_Run1_102006_02	634	595.827	2	634::1::1	71.0383	KQTJMJE	275.149	7.2398	Incorrect	R.AKQTJTSAQDK.J
Rpal_Std_2d_FullMS_Orbi30k_MSMS_Orbi7k_Centroid_Run1_102006_02	634	595.827	2	634::1::2	547.266	TJTQK	71.0405	7.02678	Correct	R.AKQTJTSAQDK.J
Rpal_Std_2d_FullMS_Orbi30k_MSMS_Orbi7k_Centroid_Run1_102006_02	634	595.827	2	634::1::3	199.134	QTJMJE	275.149	6.47379	Incorrect	R.AKQTJTSAQDK.J
Rpal_Std_2d_FullMS_Orbi30k_MSMS_Orbi7k_Centroid_Run1_102006_02	636	702.42	1	636::1::1	203.128	DJAAC	25.0911	4.21323	N/A	N/A
Rpal_Std_2d_FullMS_Orbi30k_MSMS_Orbi7k_Centroid_Run1_102006_02	636	702.42	1	636::1::2	203.128	DJAA	128.1	3.37007	N/A	N/A
Rpal_Std_2d_FullMS_Orbi30k_MSMS_Orbi7k_Centroid_Run1_102006_02	636	702.42	1	636::1::3	25.0866	CAAJ	318.159	3.26961	N/A	N/A
Rpal_Std_2d_FullMS_Orbi30k_MSMS_Orbi7k_Centroid_Run1_102006_02	639	503.259	2	639::1::1	128.094	AEAAMQE	146.113	5.57094	N/A	N/A
Rpal_Std_2d_FullMS_Orbi30k_MSMS_Orbi7k_Centroid_Run1_102006_02	639	503.259	2	639::1::2	128.095	AEAAMQ	275.155	5.02281	N/A	N/A
Rpal_Std_2d_FullMS_Orbi30k_MSMS_Orbi7k_Centroid_Run1_102006_02	639	503.259	2	639::1::3	199.132	EAAMQE	146.113	4.71681	N/A	N/A
Rpal_Std_2d_FullMS_Orbi30k_MSMS_Orbi7k_Centroid_Run1_102006_02	641	946.504	1	641::1::1	18.0132	KAQJDD	257.155	7.78391	N/A	N/A
Rpal_Std_2d_FullMS_Orbi30k_MSMS_Orbi7k_Centroid_Run1_102006_02	641	946.504	1	641::1::2	146.109	AQJDD	257.154	6.97776	N/A	N/A
Rpal_Std_2d_FullMS_Orbi30k_MSMS_Orbi7k_Centroid_Run1_102006_02	641	946.504	1	641::1::3	61.0446	RQJDD	257.154	6.61186	N/A	N/A
Rpal_Std_2d_FullMS_Orbi30k_MSMS_Orbi7k_Centroid_Run1_102006_02	642	1190.65	1	642::1::1	18.0089	KDQASTJTQA	128.107	8.57072	Incorrect	R.AKQTJTSAQDK.J
Rpal_Std_2d_FullMS_Orbi30k_MSMS_Orbi7k_Centroid_Run1_102006_02	642	1190.65	1	642::1::2	146.109	DQASTJTQA	128.102	8.42175	Incorrect	R.AKQTJTSAQDK.J
Rpal_Std_2d_FullMS_Orbi30k_MSMS_Orbi7k_Centroid_Run1_102006_02	642	1190.65	1	642::1::3	18.0097	KDQASTJTQ	199.144	7.78043	Correct	R.AKQTJTSAQDK.J
Rpal_Std_2d_FullMS_Orbi30k_MSMS_Orbi7k_Centroid_Run1_102006_02	645	517.769	2	645::1::1	587.308	SSKG	87.0343	8.69248	Correct	R.SGKSSADNJR.A
Rpal_Std_2d_FullMS_Orbi30k_MSMS_Orbi7k_Centroid_Run1_102006_02	645	517.769	2	645::1::2	587.308	SSK	144.056	7.83083	Correct	R.SGKSSADNJR.A
Rpal_Std_2d_FullMS_Orbi30k_MSMS_Orbi7k_Centroid_Run1_102006_02	645	517.769	2	645::1::3	674.336	SKG	87.0389	7.03368	Correct	R.SGKSSADNJR.A
Rpal_Std_2d_FullMS_Orbi30k_MSMS_Orbi7k_Centroid_Run1_102006_02	651	524.762	2	651::1::1	256.156	DACDAV	217.148	9.48021	Correct	R.KQDACDAVAK.S
Rpal_Std_2d_FullMS_Orbi30k_MSMS_Orbi7k_Centroid_Run1_102006_02	651	524.762	2	651::1::2	256.156	DACDA	316.216	8.75459	Correct	R.KQDACDAVAK.S
Rpal_Std_2d_FullMS_Orbi30k_MSMS_Orbi7k_Centroid_Run1_102006_02	651	524.762	2	651::1::3	217.146	VADCA	371.185	7.9317	Correct	R.KQDACDAVAK.S
Rpal_Std_2d_FullMS_Orbi30k_MSMS_Orbi7k_Centroid_Run1_102006_02	652	673.429	1	652::1::1	146.106	KDV	184.125	4.45241	N/A	N/A
Rpal_Std_2d_FullMS_Orbi30k_MSMS_Orbi7k_Centroid_Run1_102006_02	656	788.457	1	656::1::1	146.105	EAAEK	113.091	10.2511	Correct	R.JKEAAEK.A
Rpal_Std_2d_FullMS_Orbi30k_MSMS_Orbi7k_Centroid_Run1_102006_02	656	788.457	1	656::1::2	113.083	KEAA	275.155	9.64046	Correct	R.JKEAAEK.A
Rpal_Std_2d_FullMS_Orbi30k_MSMS_Orbi7k_Centroid_Run1_102006_02	656	788.457	1	656::1::3	146.105	EAAE	241.186	9.54189	Correct	R.JKEAAEK.A
Rpal_Std_2d_FullMS_Orbi30k_MSMS_Orbi7k_Centroid_Run1_102006_02	657	773.458	1	657::1::1	18.009	KVQAEA	128.103	4.75635	Correct	K.KAEAQVK.A
Rpal_Std_2d_FullMS_Orbi30k_MSMS_Orbi7k_Centroid_Run1_102006_02	657	773.458	1	657::1::2	18.0138	KARAEA	128.087	4.52823	Incorrect	K.KAEAQVK.A
Rpal_Std_2d_FullMS_Orbi30k_MSMS_Orbi7k_Centroid_Run1_102006_02	657	773.458	1	657::1::3	128.093	AEAQV	146.114	3.86193	Correct	K.KAEAQVK.A
Rpal_Std_2d_FullMS_Orbi30k_MSMS_Orbi7k_Centroid_Run1_102006_02	658	438.236	2	658::1::1	18.0113	RADKEE	128.1	5.15426	N/A	N/A
Rpal_Std_2d_FullMS_Orbi30k_MSMS_Orbi7k_Centroid_Run1_102006_02	658	438.236	2	658::1::2	174.114	ADKEE	128.099	4.28618	N/A	N/A
Rpal_Std_2d_FullMS_Orbi30k_MSMS_Orbi7k_Centroid_Run1_102006_02	658	438.236	2	658::1::3	18.0111	RADKE	257.143	4.26459	N/A	N/A
Rpal_Std_2d_FullMS_Orbi30k_MSMS_Orbi7k_Centroid_Run1_102006_02	666	1048.52	1	666::1::1	18.0153	KAVAD	545.232	4.41275	Correct	R.KQDACDAVAK.S
Rpal_Std_2d_FullMS_Orbi30k_MSMS_Orbi7k_Centroid_Run1_102006_02	666	1048.52	1	666::1::2	18.0153	KAVA	660.259	3.53429	Correct	R.KQDACDAVAK.S
Rpal_Std_2d_FullMS_Orbi30k_MSMS_Orbi7k_Centroid_Run1_102006_02	666	1048.52	1	666::1::3	146.11	AVAD	545.232	3.51514	Correct	R.KQDACDAVAK.S
Rpal_Std_2d_FullMS_Orbi30k_MSMS_Orbi7k_Centroid_Run1_102006_02	676	1025.54	1	676::1::1	18.0153	KSVYDHNK	35.0313	8.97106	Incorrect	R.KAQSDYVSK.J
Rpal_Std_2d_FullMS_Orbi30k_MSMS_Orbi7k_Centroid_Run1_102006_02	676	1025.54	1	676::1::2	18.0144	KSVYDSQA	128.101	8.9457	Correct	R.KAQSDYVSK.J
Rpal_Std_2d_FullMS_Orbi30k_MSMS_Orbi7k_Centroid_Run1_102006_02	676	1025.54	1	676::1::3	18.0153	KSVYDHN	163.126	8.31878	Incorrect	R.KAQSDYVSK.J
Rpal_Std_2d_FullMS_Orbi30k_MSMS_Orbi7k_Centroid_Run1_102006_02	677	871.496	1	677::1::1	21.0598	KSDJDY	128.101	5.00146	N/A	N/A
Rpal_Std_2d_FullMS_Orbi30k_MSMS_Orbi7k_Centroid_Run1_102006_02	677	871.496	1	677::1::2	149.156	SDJDY	128.099	4.32611	N/A	N/A
Rpal_Std_2d_FullMS_Orbi30k_MSMS_Orbi7k_Centroid_Run1_102006_02	677	871.496	1	677::1::3	21.0605	KSDJD	291.164	4.05596	N/A	N/A
Rpal_Std_2d_FullMS_Orbi30k_MSMS_Orbi7k_Centroid_Run1_102006_02	681	868.448	1	681::1::1	18.0129	KSDJDY	128.1	7.64276	N/A	N/A
Rpal_Std_2d_FullMS_Orbi30k_MSMS_Orbi7k_Centroid_Run1_102006_02	681	868.448	1	681::1::2	146.109	SDJDY	128.099	6.88286	N/A	N/A
Rpal_Std_2d_FullMS_Orbi30k_MSMS_Orbi7k_Centroid_Run1_102006_02	681	868.448	1	681::1::3	18.0133	KSDJD	291.163	6.80214	N/A	N/A
Rpal_Std_2d_FullMS_Orbi30k_MSMS_Orbi7k_Centroid_Run1_102006_02	684	452.735	2	684::1::1	529.325	DQN	-0.00148201	4.06193	N/A	N/A
Rpal_Std_2d_FullMS_Orbi30k_MSMS_Orbi7k_Centroid_Run1_102006_02	686	740.4	1	686::1::1	18.0112	KEVV	266.107	5.48035	N/A	N/A
Rpal_Std_2d_FullMS_Orbi30k_MSMS_Orbi7k_Centroid_Run1_102006_02	686	740.4	1	686::1::2	18.0113	KEVE	236.133	5.45648	N/A	N/A
Rpal_Std_2d_FullMS_Orbi30k_MSMS_Orbi7k_Centroid_Run1_102006_02	686	740.4	1	686::1::3	18.0064	KEVH	228.121	5.29718	N/A	N/A
Rpal_Std_2d_FullMS_Orbi30k_MSMS_Orbi7k_Centroid_Run1_102006_02	687	899.466	1	687::1::1	18.0127	KTGTJ	380.15	4.22556	Incorrect	R.SAHAGDJTK.G
Rpal_Std_2d_FullMS_Orbi30k_MSMS_Orbi7k_Centroid_Run1_102006_02	687	899.466	1	687::1::2	146.109	TGTJ	380.149	3.49762	Incorrect	R.SAHAGDJTK.G
Rpal_Std_2d_FullMS_Orbi30k_MSMS_Orbi7k_Centroid_Run1_102006_02	687	899.466	1	687::1::3	18.0126	KTGT	493.234	3.428	Incorrect	R.SAHAGDJTK.G
Rpal_Std_2d_FullMS_Orbi30k_MSMS_Orbi7k_Centroid_Run1_102006_02	692	812.433	1	692::1::1	18.0114	KSGHEA	184.127	5.42608	Correct	K.AJAEHGSK.V
Rpal_Std_2d_FullMS_Orbi30k_MSMS_Orbi7k_Centroid_Run1_102006_02	692	812.433	1	692::1::2	18.0116	KSGHE	255.164	4.5331	Correct	K.AJAEHGSK.V
Rpal_Std_2d_FullMS_Orbi30k_MSMS_Orbi7k_Centroid_Run1_102006_02	692	812.433	1	692::1::3	146.107	SGHEA	184.127	4.48315	Correct	K.AJAEHGSK.V
Rpal_Std_2d_FullMS_Orbi30k_MSMS_Orbi7k_Centroid_Run1_102006_02	693	406.72	2	693::1::1	255.16	EHG	233.142	5.12042	N/A	N/A
Rpal_Std_2d_FullMS_Orbi30k_MSMS_Orbi7k_Centroid_Run1_102006_02	693	406.72	2	693::1::2	253.161	MHG	233.144	4.61175	N/A	N/A
Rpal_Std_2d_FullMS_Orbi30k_MSMS_Orbi7k_Centroid_Run1_102006_02	698	730.452	1	698::1::1	18.0115	KGVKE	170.111	6.98024	N/A	N/A
Rpal_Std_2d_FullMS_Orbi30k_MSMS_Orbi7k_Centroid_Run1_102006_02	698	730.452	1	698::1::2	18.0115	KVGKE	170.111	6.93809	N/A	N/A
Rpal_Std_2d_FullMS_Orbi30k_MSMS_Orbi7k_Centroid_Run1_102006_02	698	730.452	1	698::1::3	18.0117	KGVK	299.153	6.21155	N/A	N/A
Rpal_Std_2d_FullMS_Orbi30k_MSMS_Orbi7k_Centroid_Run1_102006_02	699	599.817	2	699::1::1	328.179	DGNJA	399.228	12.3731	Correct	K.AEKDGNJAPQR.K
Rpal_Std_2d_FullMS_Orbi30k_MSMS_Orbi7k_Centroid_Run1_102006_02	699	599.817	2	699::1::2	443.206	GNJA	399.228	10.444	Correct	K.AEKDGNJAPQR.K
Rpal_Std_2d_FullMS_Orbi30k_MSMS_Orbi7k_Centroid_Run1_102006_02	699	599.817	2	699::1::3	500.229	NJA	399.227	7.98887	Correct	K.AEKDGNJAPQR.K
Rpal_Std_2d_FullMS_Orbi30k_MSMS_Orbi7k_Centroid_Run1_102006_02	701	711.384	1	701::1::1	18.0116	KGADJH	71.0421	15.4438	N/A	N/A
Rpal_Std_2d_FullMS_Orbi30k_MSMS_Orbi7k_Centroid_Run1_102006_02	701	711.384	1	701::1::2	146.107	GADJH	71.0412	14.657	N/A	N/A
Rpal_Std_2d_FullMS_Orbi30k_MSMS_Orbi7k_Centroid_Run1_102006_02	701	711.384	1	701::1::3	18.0112	KQDJH	71.0425	14.401	N/A	N/A
Rpal_Std_2d_FullMS_Orbi30k_MSMS_Orbi7k_Centroid_Run1_102006_02	707	1073.6	1	707::1::1	18.013	KTVGVAQDAG	128.102	12.5555	Incorrect	K.GKADQAVGVTK.M
Rpal_Std_2d_FullMS_Orbi30k_MSMS_Orbi7k_Centroid_Run1_102006_02	707	1073.6	1	707::1::2	18.0125	KEKVAQDAG	128.102	11.9984	Incorrect	K.GKADQAVGVTK.M
Rpal_Std_2d_FullMS_Orbi30k_MSMS_Orbi7k_Centroid_Run1_102006_02	707	1073.6	1	707::1::3	18.0134	KTVGVAQDA	185.123	11.6648	Correct	K.GKADQAVGVTK.M
Rpal_Std_2d_FullMS_Orbi30k_MSMS_Orbi7k_Centroid_Run1_102006_02	710	802.449	1	710::1::1	52.0673	FDJEAR	18.0139	5.21019	Incorrect	K.KADJEAR.V
Rpal_Std_2d_FullMS_Orbi30k_MSMS_Orbi7k_Centroid_Run1_102006_02	710	802.449	1	710::1::2	52.0671	FDJEA	174.115	4.63388	Incorrect	K.KADJEAR.V
Rpal_Std_2d_FullMS_Orbi30k_MSMS_Orbi7k_Centroid_Run1_102006_02	710	802.449	1	710::1::3	199.135	DJEAR	18.0148	4.46651	Correct	K.KADJEAR.V
Rpal_Std_2d_FullMS_Orbi30k_MSMS_Orbi7k_Centroid_Run1_102006_02	711	508.238	2	711::1::1	668.262	ATR	18.0147	6.84952	Correct	R.VDDAMHATR.A
Rpal_Std_2d_FullMS_Orbi30k_MSMS_Orbi7k_Centroid_Run1_102006_02	718	923.492	1	718::1::1	18.0124	KAAEDYV	128.102	6.30861	Correct	K.KVYDEAAK.Q
Rpal_Std_2d_FullMS_Orbi30k_MSMS_Orbi7k_Centroid_Run1_102006_02	718	923.492	1	718::1::2	146.109	AAEDYV	128.1	5.6613	Correct	K.KVYDEAAK.Q
Rpal_Std_2d_FullMS_Orbi30k_MSMS_Orbi7k_Centroid_Run1_102006_02	718	923.492	1	718::1::3	18.0133	KAAEDY	227.17	5.30942	Correct	K.KVYDEAAK.Q
Rpal_Std_2d_FullMS_Orbi30k_MSMS_Orbi7k_Centroid_Run1_102006_02	724	531.77	2	724::1::1	128.095	AQDAAEAMK	18.0186	13.0778	Correct	R.KAQDAAEAMK.J
Rpal_Std_2d_FullMS_Orbi30k_MSMS_Orbi7k_Centroid_Run1_102006_02	724	531.77	2	724::1::2	128.095	AQDAAEAM	146.114	12.4651	Correct	R.KAQDAAEAMK.J
Rpal_Std_2d_FullMS_Orbi30k_MSMS_Orbi7k_Centroid_Run1_102006_02	724	531.77	2	724::1::3	199.133	QDAAEAMK	18.0177	12.2769	Correct	R.KAQDAAEAMK.J
Rpal_Std_2d_FullMS_Orbi30k_MSMS_Orbi7k_Centroid_Run1_102006_02	725	401.728	2	725::1::1	245.151	EJDA	128.1	6.63594	N/A	N/A
Rpal_Std_2d_FullMS_Orbi30k_MSMS_Orbi7k_Centroid_Run1_102006_02	725	401.728	2	725::1::2	418.184	JAA	128.099	4.44687	N/A	N/A
Rpal_Std_2d_FullMS_Orbi30k_MSMS_Orbi7k_Centroid_Run1_102006_02	725	401.728	2	725::1::3	374.196	JDA	128.096	4.39495	N/A	N/A
Rpal_Std_2d_FullMS_Orbi30k_MSMS_Orbi7k_Centroid_Run1_102006_02	731	458.78	2	731::1::1	87.034	KQVV	374.222	8.54663	Correct	R.SKQVVVEK.R
Rpal_Std_2d_FullMS_Orbi30k_MSMS_Orbi7k_Centroid_Run1_102006_02	731	458.78	2	731::1::2	215.129	QVV	374.221	7.95476	Correct	R.SKQVVVEK.R
Rpal_Std_2d_FullMS_Orbi30k_MSMS_Orbi7k_Centroid_Run1_102006_02	731	458.78	2	731::1::3	473.288	VQK	87.0357	4.14461	Correct	R.SKQVVVEK.R
Rpal_Std_2d_FullMS_Orbi30k_MSMS_Orbi7k_Centroid_Run1_102006_02	734	859.496	1	734::1::1	199.136	DJK	303.148	4.46736	Incorrect	R.AKDJGVEK.V
Rpal_Std_2d_FullMS_Orbi30k_MSMS_Orbi7k_Centroid_Run1_102006_02	734	859.496	1	734::1::2	18.0128	KERJD	199.127	4.14313	Incorrect	R.AKDJGVEK.V
Rpal_Std_2d_FullMS_Orbi30k_MSMS_Orbi7k_Centroid_Run1_102006_02	734	859.496	1	734::1::3	199.138	DJRE	146.096	3.51797	Incorrect	R.AKDJGVEK.V
Rpal_Std_2d_FullMS_Orbi30k_MSMS_Orbi7k_Centroid_Run1_102006_02	738	1145.63	1	738::1::1	18.0131	KKGAEV	514.248	5.57463	Correct	R.JEGTNVEAGKK.J
Rpal_Std_2d_FullMS_Orbi30k_MSMS_Orbi7k_Centroid_Run1_102006_02	738	1145.63	1	738::1::2	18.0128	KKQEV	514.248	4.94829	Incorrect	R.JEGTNVEAGKK.J
Rpal_Std_2d_FullMS_Orbi30k_MSMS_Orbi7k_Centroid_Run1_102006_02	738	1145.63	1	738::1::3	146.11	KGAEV	514.246	4.85591	Correct	R.JEGTNVEAGKK.J
Rpal_Std_2d_FullMS_Orbi30k_MSMS_Orbi7k_Centroid_Run1_102006_02	744	544.291	0	744::1::1	-1	ASVQEV	-1	5.22381	Correct	K.KASVQEVAEK.T
Rpal_Std_2d_FullMS_Orbi30k_MSMS_Orbi7k_Centroid_Run1_102006_02	744	544.291	0	744::1::2	-1	ASVQE	-1	4.28724	Correct	K.KASVQEVAEK.T
Rpal_Std_2d_FullMS_Orbi30k_MSMS_Orbi7k_Centroid_Run1_102006_02	744	544.291	0	744::1::3	-1	SVQEV	-1	4.25417	Correct	K.KASVQEVAEK.T
Rpal_Std_2d_FullMS_Orbi30k_MSMS_Orbi7k_Centroid_Run1_102006_02	747	1088.61	1	747::1::1	18.0141	KEAVEQVSA	128.103	7.4264	Correct	K.KASVQEVAEK.T
Rpal_Std_2d_FullMS_Orbi30k_MSMS_Orbi7k_Centroid_Run1_102006_02	747	1088.61	1	747::1::2	146.11	EAVEQVSA	128.102	6.57654	Correct	K.KASVQEVAEK.T
Rpal_Std_2d_FullMS_Orbi30k_MSMS_Orbi7k_Centroid_Run1_102006_02	747	1088.61	1	747::1::3	18.0147	KEAVEQVS	199.139	6.43711	Correct	K.KASVQEVAEK.T
Rpal_Std_2d_FullMS_Orbi30k_MSMS_Orbi7k_Centroid_Run1_102006_02	749	723.41	1	749::1::1	335.117	JKK	18.0121	5.15416	N/A	N/A
Rpal_Std_2d_FullMS_Orbi30k_MSMS_Orbi7k_Centroid_Run1_102006_02	749	723.41	1	749::1::2	18.0111	KJK	335.118	2.38991	N/A	N/A
Rpal_Std_2d_FullMS_Orbi30k_MSMS_Orbi7k_Centroid_Run1_102006_02	749	723.41	1	749::1::3	18.012	KJC	360.203	1.62244	N/A	N/A
Rpal_Std_2d_FullMS_Orbi30k_MSMS_Orbi7k_Centroid_Run1_102006_02	755	707.331	2	755::1::1	561.253	GGN	623.308	4.29208	N/A	N/A
Rpal_Std_2d_FullMS_Orbi30k_MSMS_Orbi7k_Centroid_Run1_102006_02	756	827.433	1	756::1::1	174.104	TDJH	186.104	5.87145	Incorrect	K.SVHJDEK.Q
Rpal_Std_2d_FullMS_Orbi30k_MSMS_Orbi7k_Centroid_Run1_102006_02	756	827.433	1	756::1::2	204.115	ADJH	186.104	5.85721	Incorrect	K.SVHJDEK.Q
Rpal_Std_2d_FullMS_Orbi30k_MSMS_Orbi7k_Centroid_Run1_102006_02	756	827.433	1	756::1::3	275.152	DJH	186.104	4.97796	Correct	K.SVHJDEK.Q
Rpal_Std_2d_FullMS_Orbi30k_MSMS_Orbi7k_Centroid_Run1_102006_02	758	437.757	2	758::1::1	302.209	JVEE	101.052	6.23128	N/A	N/A
Rpal_Std_2d_FullMS_Orbi30k_MSMS_Orbi7k_Centroid_Run1_102006_02	758	437.757	2	758::1::2	302.209	JVE	230.095	5.33415	N/A	N/A
Rpal_Std_2d_FullMS_Orbi30k_MSMS_Orbi7k_Centroid_Run1_102006_02	758	437.757	2	758::1::3	101.049	EEV	415.296	5.30669	N/A	N/A
Rpal_Std_2d_FullMS_Orbi30k_MSMS_Orbi7k_Centroid_Run1_102006_02	759	874.508	1	759::1::1	18.0125	KRJVE	230.097	4.3316	N/A	N/A
Rpal_Std_2d_FullMS_Orbi30k_MSMS_Orbi7k_Centroid_Run1_102006_02	759	874.508	1	759::1::2	146.108	RJVE	230.096	3.45626	N/A	N/A
Rpal_Std_2d_FullMS_Orbi30k_MSMS_Orbi7k_Centroid_Run1_102006_02	759	874.508	1	759::1::3	18.0135	KRJV	359.138	3.4392	N/A	N/A
Rpal_Std_2d_FullMS_Orbi30k_MSMS_Orbi7k_Centroid_Run1_102006_02	767	422.751	2	767::1::1	269.176	DQGKK	18.0153	10.0827	N/A	N/A
Rpal_Std_2d_FullMS_Orbi30k_MSMS_Orbi7k_Centroid_Run1_102006_02	767	422.751	2	767::1::2	269.176	DQGK	146.11	9.35411	N/A	N/A
Rpal_Std_2d_FullMS_Orbi30k_MSMS_Orbi7k_Centroid_Run1_102006_02	767	422.751	2	767::1::3	269.176	DQG	274.205	8.60004	N/A	N/A
Rpal_Std_2d_FullMS_Orbi30k_MSMS_Orbi7k_Centroid_Run1_102006_02	770	680.365	2	770::1::1	285.137	NKEE	573.356	4.79635	Correct	K.EGVNKEEAEKVK.A
Rpal_Std_2d_FullMS_Orbi30k_MSMS_Orbi7k_Centroid_Run1_102006_02	770	680.365	2	770::1::2	399.18	KEE	573.356	3.86801	Correct	K.EGVNKEEAEKVK.A
Rpal_Std_2d_FullMS_Orbi30k_MSMS_Orbi7k_Centroid_Run1_102006_02	770	680.365	2	770::1::3	285.137	NKE	702.399	2.58048	Correct	K.EGVNKEEAEKVK.A
Rpal_Std_2d_FullMS_Orbi30k_MSMS_Orbi7k_Centroid_Run1_102006_02	771	1102.62	1	771::1::1	18.0126	KAQEKJSE	170.115	11.1342	Correct	K.VAESJKEQAK.Q
Rpal_Std_2d_FullMS_Orbi30k_MSMS_Orbi7k_Centroid_Run1_102006_02	771	1102.62	1	771::1::2	146.109	AQEKJSE	170.113	10.4385	Correct	K.VAESJKEQAK.Q
Rpal_Std_2d_FullMS_Orbi30k_MSMS_Orbi7k_Centroid_Run1_102006_02	771	1102.62	1	771::1::3	18.0134	KAQEKJQ	258.13	10.3056	Incorrect	K.VAESJKEQAK.Q
Rpal_Std_2d_FullMS_Orbi30k_MSMS_Orbi7k_Centroid_Run1_102006_02	772	470.239	2	772::1::1	568.276	JGE	71.0403	5.44077	N/A	N/A
Rpal_Std_2d_FullMS_Orbi30k_MSMS_Orbi7k_Centroid_Run1_102006_02	776	444.285	2	776::1::1	375.25	VEA	212.157	7.80958	Correct	K.JVAEVTKK.T
Rpal_Std_2d_FullMS_Orbi30k_MSMS_Orbi7k_Centroid_Run1_102006_02	776	444.285	2	776::1::2	127.093	REV	375.251	7.01092	Incorrect	K.JVAEVTKK.T
Rpal_Std_2d_FullMS_Orbi30k_MSMS_Orbi7k_Centroid_Run1_102006_02	777	887.564	1	777::1::1	18.0109	KKTVEA	212.16	10.2411	N/A	N/A
Rpal_Std_2d_FullMS_Orbi30k_MSMS_Orbi7k_Centroid_Run1_102006_02	777	887.564	1	777::1::2	146.107	KTVEA	212.16	9.38856	N/A	N/A
Rpal_Std_2d_FullMS_Orbi30k_MSMS_Orbi7k_Centroid_Run1_102006_02	777	887.564	1	777::1::3	18.0114	KKTVE	283.197	9.36871	N/A	N/A
Rpal_Std_2d_FullMS_Orbi30k_MSMS_Orbi7k_Centroid_Run1_102006_02	779	1050.57	1	779::1::1	18.0145	KAVGKY	385.166	4.79201	Correct	K.NAAEYKGVAK.F
Rpal_Std_2d_FullMS_Orbi30k_MSMS_Orbi7k_Centroid_Run1_102006_02	779	1050.57	1	779::1::2	18.0148	KAVGK	548.229	4.23448	Correct	K.NAAEYKGVAK.F
Rpal_Std_2d_FullMS_Orbi30k_MSMS_Orbi7k_Centroid_Run1_102006_02	779	1050.57	1	779::1::3	146.11	AVGKY	385.165	3.833	Correct	K.NAAEYKGVAK.F
Rpal_Std_2d_FullMS_Orbi30k_MSMS_Orbi7k_Centroid_Run1_102006_02	782	652.862	2	782::1::1	545.316	EKVVD	188.091	7.93019	Correct	K.TSDVVKEGDKVK.V
Rpal_Std_2d_FullMS_Orbi30k_MSMS_Orbi7k_Centroid_Run1_102006_02	782	652.862	2	782::1::2	545.317	EKVV	303.118	7.06386	Correct	K.TSDVVKEGDKVK.V
Rpal_Std_2d_FullMS_Orbi30k_MSMS_Orbi7k_Centroid_Run1_102006_02	782	652.862	2	782::1::3	674.366	KVVD	188.084	5.65606	Correct	K.TSDVVKEGDKVK.V
Rpal_Std_2d_FullMS_Orbi30k_MSMS_Orbi7k_Centroid_Run1_102006_02	783	889.543	1	783::1::1	146.107	JVEKAW	16.0222	7.2255	N/A	N/A
Rpal_Std_2d_FullMS_Orbi30k_MSMS_Orbi7k_Centroid_Run1_102006_02	783	889.543	1	783::1::2	146.107	JVEKA	202.101	7.10675	N/A	N/A
Rpal_Std_2d_FullMS_Orbi30k_MSMS_Orbi7k_Centroid_Run1_102006_02	783	889.543	1	783::1::3	146.107	JVENJ	174.106	7.06294	N/A	N/A
Rpal_Std_2d_FullMS_Orbi30k_MSMS_Orbi7k_Centroid_Run1_102006_02	784	991.53	1	784::1::1	128.099	DPNFKK	133.043	5.17191	Incorrect	K.DKPAQASFK.W
Rpal_Std_2d_FullMS_Orbi30k_MSMS_Orbi7k_Centroid_Run1_102006_02	784	991.53	1	784::1::2	128.099	DPNFKD	146.111	5.1475	Incorrect	K.DKPAQASFK.W
Rpal_Std_2d_FullMS_Orbi30k_MSMS_Orbi7k_Centroid_Run1_102006_02	784	991.53	1	784::1::3	115.031	KPNFKK	133.043	5.11276	Incorrect	K.DKPAQASFK.W
Rpal_Std_2d_FullMS_Orbi30k_MSMS_Orbi7k_Centroid_Run1_102006_02	788	580.809	2	788::1::1	174.112	TSJH	547.268	9.15012	Incorrect	R.JNRGEDJSTR.R
Rpal_Std_2d_FullMS_Orbi30k_MSMS_Orbi7k_Centroid_Run1_102006_02	788	580.809	2	788::1::2	174.112	TSJD	569.3	8.94699	Correct	R.JNRGEDJSTR.R
Rpal_Std_2d_FullMS_Orbi30k_MSMS_Orbi7k_Centroid_Run1_102006_02	788	580.809	2	788::1::3	112.09	YSJH	547.274	8.48283	Incorrect	R.JNRGEDJSTR.R
Rpal_Std_2d_FullMS_Orbi30k_MSMS_Orbi7k_Centroid_Run1_102006_02	789	476.268	1	789::1::1	17.0263	MGV	171.104	4.57244	N/A	N/A
Rpal_Std_2d_FullMS_Orbi30k_MSMS_Orbi7k_Centroid_Run1_102006_02	789	476.268	1	789::1::2	34.0198	NGV	171.108	3.8586	N/A	N/A
Rpal_Std_2d_FullMS_Orbi30k_MSMS_Orbi7k_Centroid_Run1_102006_02	789	476.268	1	789::1::3	170.089	FGV	1.00583	3.69428	N/A	N/A
Rpal_Std_2d_FullMS_Orbi30k_MSMS_Orbi7k_Centroid_Run1_102006_02	792	737.851	2	792::1::1	131.032	AQTDSVAAR	443.21	7.68177	Correct	R.KAQTDSVAARPEGAA.-
Rpal_Std_2d_FullMS_Orbi30k_MSMS_Orbi7k_Centroid_Run1_102006_02	792	737.851	2	792::1::2	88.9859	JQTDSVAAR	443.21	7.24694	Incorrect	R.KAQTDSVAARPEGAA.-
Rpal_Std_2d_FullMS_Orbi30k_MSMS_Orbi7k_Centroid_Run1_102006_02	792	737.851	2	792::1::3	73.9747	KQTDSVAAR	443.21	7.13741	Incorrect	R.KAQTDSVAARPEGAA.-
Rpal_Std_2d_FullMS_Orbi30k_MSMS_Orbi7k_Centroid_Run1_102006_02	794	636.817	2	794::1::1	372.169	ETTTGV	311.176	5.26824	Correct	K.GVSEETTTGVHR.J
Rpal_Std_2d_FullMS_Orbi30k_MSMS_Orbi7k_Centroid_Run1_102006_02	794	636.817	2	794::1::2	501.212	TTTGV	311.175	4.46338	Correct	K.GVSEETTTGVHR.J
Rpal_Std_2d_FullMS_Orbi30k_MSMS_Orbi7k_Centroid_Run1_102006_02	794	636.817	2	794::1::3	372.169	ETTTG	410.244	4.28384	Correct	K.GVSEETTTGVHR.J
Rpal_Std_2d_FullMS_Orbi30k_MSMS_Orbi7k_Centroid_Run1_102006_02	798	1031.55	1	798::1::1	17.9379	KAJVAVPVAK	35.9582	7.66707	Incorrect	R.JTKDGVTVAK.D
Rpal_Std_2d_FullMS_Orbi30k_MSMS_Orbi7k_Centroid_Run1_102006_02	798	1031.55	1	798::1::2	17.9379	KAVJAVPVAK	35.9581	7.64381	Incorrect	R.JTKDGVTVAK.D
Rpal_Std_2d_FullMS_Orbi30k_MSMS_Orbi7k_Centroid_Run1_102006_02	798	1031.55	1	798::1::3	35.9474	KAVPVAVJAE	-0.00180497	7.03357	Incorrect	R.JTKDGVTVAK.D
Rpal_Std_2d_FullMS_Orbi30k_MSMS_Orbi7k_Centroid_Run1_102006_02	800	441.249	2	800::1::1	18.0106	RHJEE	198.144	13.483	N/A	N/A
Rpal_Std_2d_FullMS_Orbi30k_MSMS_Orbi7k_Centroid_Run1_102006_02	800	441.249	2	800::1::2	174.112	HJEE	198.143	12.5427	N/A	N/A
Rpal_Std_2d_FullMS_Orbi30k_MSMS_Orbi7k_Centroid_Run1_102006_02	800	441.249	2	800::1::3	327.182	EJHR	18.0152	11.8921	N/A	N/A
Rpal_Std_2d_FullMS_Orbi30k_MSMS_Orbi7k_Centroid_Run1_102006_02	801	674.324	2	801::1::1	101.049	AHVEYETQ	288.165	19.4019	N/A	N/A
Rpal_Std_2d_FullMS_Orbi30k_MSMS_Orbi7k_Centroid_Run1_102006_02	801	674.324	2	801::1::2	35.0303	HHVEYETQ	288.161	19.185	N/A	N/A
Rpal_Std_2d_FullMS_Orbi30k_MSMS_Orbi7k_Centroid_Run1_102006_02	801	674.324	2	801::1::3	172.087	HVEYETQ	288.163	18.989	N/A	N/A
Rpal_Std_2d_FullMS_Orbi30k_MSMS_Orbi7k_Centroid_Run1_102006_02	803	639.322	2	803::1::1	406.205	NKDAN	328.18	6.82031	Correct	R.NTJNADKNMTR.E
Rpal_Std_2d_FullMS_Orbi30k_MSMS_Orbi7k_Centroid_Run1_102006_02	803	639.322	2	803::1::2	520.249	KDAN	328.179	6.09417	Correct	R.NTJNADKNMTR.E
Rpal_Std_2d_FullMS_Orbi30k_MSMS_Orbi7k_Centroid_Run1_102006_02	803	639.322	2	803::1::3	442.222	ADKN	406.206	5.82035	Correct	R.NTJNADKNMTR.E
Rpal_Std_2d_FullMS_Orbi30k_MSMS_Orbi7k_Centroid_Run1_102006_02	804	522.299	2	804::1::1	302.207	QJEEQ	113.091	15.1613	Correct	K.JQEEJQKR.A
Rpal_Std_2d_FullMS_Orbi30k_MSMS_Orbi7k_Centroid_Run1_102006_02	804	522.299	2	804::1::2	302.208	QJEE	241.149	14.5136	Correct	K.JQEEJQKR.A
Rpal_Std_2d_FullMS_Orbi30k_MSMS_Orbi7k_Centroid_Run1_102006_02	804	522.299	2	804::1::3	370.187	EJQ	302.212	12.7673	Correct	K.JQEEJQKR.A
Rpal_Std_2d_FullMS_Orbi30k_MSMS_Orbi7k_Centroid_Run1_102006_02	806	690.871	2	806::1::1	33.0496	HQQVGGVSAE	354.21	16.0143	Incorrect	K.VAQQVGGVSAEAHK.Q
Rpal_Std_2d_FullMS_Orbi30k_MSMS_Orbi7k_Centroid_Run1_102006_02	806	690.871	2	806::1::2	483.25	ASVGGVQQH	33.0525	15.741	Incorrect	K.VAQQVGGVSAEAHK.Q
Rpal_Std_2d_FullMS_Orbi30k_MSMS_Orbi7k_Centroid_Run1_102006_02	806	690.871	2	806::1::3	170.109	QQVGGVSAE	354.21	15.3392	Correct	K.VAQQVGGVSAEAHK.Q
Rpal_Std_2d_FullMS_Orbi30k_MSMS_Orbi7k_Centroid_Run1_102006_02	807	622.328	2	807::1::1	598.286	AVADAAK	18.017	9.4155	Correct	K.RQAQDAVADAAK.R
Rpal_Std_2d_FullMS_Orbi30k_MSMS_Orbi7k_Centroid_Run1_102006_02	807	622.328	2	807::1::2	598.286	AVADAAJ	33.0279	9.06931	Incorrect	K.RQAQDAVADAAK.R
Rpal_Std_2d_FullMS_Orbi30k_MSMS_Orbi7k_Centroid_Run1_102006_02	807	622.328	2	807::1::3	598.286	AVADAA	146.112	9.02337	Correct	K.RQAQDAVADAAK.R
Rpal_Std_2d_FullMS_Orbi30k_MSMS_Orbi7k_Centroid_Run1_102006_02	808	493.233	2	808::1::1	372.185	DHDA	174.118	10.5214	Correct	K.GJMADHDAR.D
Rpal_Std_2d_FullMS_Orbi30k_MSMS_Orbi7k_Centroid_Run1_102006_02	808	493.233	2	808::1::2	372.185	DHD	245.155	9.38975	Correct	K.GJMADHDAR.D
Rpal_Std_2d_FullMS_Orbi30k_MSMS_Orbi7k_Centroid_Run1_102006_02	808	493.233	2	808::1::3	174.111	ADH	487.218	7.83944	Correct	K.GJMADHDAR.D
Rpal_Std_2d_FullMS_Orbi30k_MSMS_Orbi7k_Centroid_Run1_102006_02	812	539.27	2	812::1::1	577.259	JEK	129.045	4.94232	N/A	N/A
Rpal_Std_2d_FullMS_Orbi30k_MSMS_Orbi7k_Centroid_Run1_102006_02	813	1077.54	1	813::1::1	128.102	EEJGD	405.208	5.16545	Incorrect	R.EKEJGDGMAK.J
Rpal_Std_2d_FullMS_Orbi30k_MSMS_Orbi7k_Centroid_Run1_102006_02	813	1077.54	1	813::1::2	257.142	EJGD	405.211	4.92235	Correct	R.EKEJGDGMAK.J
Rpal_Std_2d_FullMS_Orbi30k_MSMS_Orbi7k_Centroid_Run1_102006_02	813	1077.54	1	813::1::3	386.186	JGD	405.21	4.17025	Correct	R.EKEJGDGMAK.J
Rpal_Std_2d_FullMS_Orbi30k_MSMS_Orbi7k_Centroid_Run1_102006_02	814	671.347	2	814::1::1	808.378	GTV	275.163	11.9149	Correct	K.TVEAEAAHGTVTR.H
Rpal_Std_2d_FullMS_Orbi30k_MSMS_Orbi7k_Centroid_Run1_102006_02	814	671.347	2	814::1::2	808.378	GTR	218.131	11.8836	Incorrect	K.TVEAEAAHGTVTR.H
Rpal_Std_2d_FullMS_Orbi30k_MSMS_Orbi7k_Centroid_Run1_102006_02	818	584.296	2	818::1::1	18.0098	RAHETJT	340.148	11.2105	Incorrect	R.TPQDJTEHAR.J
Rpal_Std_2d_FullMS_Orbi30k_MSMS_Orbi7k_Centroid_Run1_102006_02	818	584.296	2	818::1::2	326.161	DJTEHAR	18.0176	10.9073	Correct	R.TPQDJTEHAR.J
Rpal_Std_2d_FullMS_Orbi30k_MSMS_Orbi7k_Centroid_Run1_102006_02	818	584.296	2	818::1::3	174.11	AHETJT	340.149	10.2748	Incorrect	R.TPQDJTEHAR.J
Rpal_Std_2d_FullMS_Orbi30k_MSMS_Orbi7k_Centroid_Run1_102006_02	819	836.9	2	819::1::1	500.227	SVHGSDAAET	217.155	17.1397	Correct	K.SJGENSVHGSDAAETAK.J
Rpal_Std_2d_FullMS_Orbi30k_MSMS_Orbi7k_Centroid_Run1_102006_02	819	836.9	2	819::1::2	500.227	SVHGSDAAE	318.202	16.9482	Correct	K.SJGENSVHGSDAAETAK.J
Rpal_Std_2d_FullMS_Orbi30k_MSMS_Orbi7k_Centroid_Run1_102006_02	819	836.9	2	819::1::3	587.26	VHGSDAAET	217.153	16.4242	Correct	K.SJGENSVHGSDAAETAK.J
Rpal_Std_2d_FullMS_Orbi30k_MSMS_Orbi7k_Centroid_Run1_102006_02	820	753.432	1	820::1::1	18.0084	KJGHAD	113.093	7.51288	N/A	N/A
Rpal_Std_2d_FullMS_Orbi30k_MSMS_Orbi7k_Centroid_Run1_102006_02	820	753.432	1	820::1::2	113.084	DAHGJ	146.112	6.72144	N/A	N/A
Rpal_Std_2d_FullMS_Orbi30k_MSMS_Orbi7k_Centroid_Run1_102006_02	820	753.432	1	820::1::3	18.0085	KJGHA	228.12	6.569	N/A	N/A
Rpal_Std_2d_FullMS_Orbi30k_MSMS_Orbi7k_Centroid_Run1_102006_02	821	648.818	2	821::1::1	36.0111	TEA	958.483	4.99282	Incorrect	R.HEAPDVTETAAR.J
Rpal_Std_2d_FullMS_Orbi30k_MSMS_Orbi7k_Centroid_Run1_102006_02	830	547.806	2	830::1::1	18.0071	KJDAHQAVN	99.0804	21.8534	Correct	K.VNVAQHADJK.J
Rpal_Std_2d_FullMS_Orbi30k_MSMS_Orbi7k_Centroid_Run1_102006_02	830	547.806	2	830::1::2	146.104	JDAHQAVN	99.0789	21.1142	Correct	K.VNVAQHADJK.J
Rpal_Std_2d_FullMS_Orbi30k_MSMS_Orbi7k_Centroid_Run1_102006_02	830	547.806	2	830::1::3	18.0076	KJDAHQAV	213.123	20.9878	Correct	K.VNVAQHADJK.J
Rpal_Std_2d_FullMS_Orbi30k_MSMS_Orbi7k_Centroid_Run1_102006_02	831	1094.61	1	831::1::1	18.0139	KVEAH	511.283	4.53814	Incorrect	K.VNVAQHADJK.J
Rpal_Std_2d_FullMS_Orbi30k_MSMS_Orbi7k_Centroid_Run1_102006_02	831	1094.61	1	831::1::2	18.0142	KJDAH	511.283	4.53605	Correct	K.VNVAQHADJK.J
Rpal_Std_2d_FullMS_Orbi30k_MSMS_Orbi7k_Centroid_Run1_102006_02	831	1094.61	1	831::1::3	18.0137	KVEHH	445.261	4.36504	Incorrect	K.VNVAQHADJK.J
Rpal_Std_2d_FullMS_Orbi30k_MSMS_Orbi7k_Centroid_Run1_102006_02	842	699.334	2	842::1::1	794.375	GMA	343.179	9.0474	Correct	K.TJEAMGGNPHDGAK.V
Rpal_Std_2d_FullMS_Orbi30k_MSMS_Orbi7k_Centroid_Run1_102006_02	843	561.319	1	843::1::1	18.0106	RSJH	49.0248	6.13304	N/A	N/A
Rpal_Std_2d_FullMS_Orbi30k_MSMS_Orbi7k_Centroid_Run1_102006_02	843	561.319	1	843::1::2	186.083	JSR	18.0118	5.24119	N/A	N/A
Rpal_Std_2d_FullMS_Orbi30k_MSMS_Orbi7k_Centroid_Run1_102006_02	843	561.319	1	843::1::3	18.0104	RSW	113.089	5.06901	N/A	N/A
Rpal_Std_2d_FullMS_Orbi30k_MSMS_Orbi7k_Centroid_Run1_102006_02	846	634.317	2	846::1::1	128.098	EAEFE	533.289	5.80453	Correct	R.KEAEFEAATSGK.S
Rpal_Std_2d_FullMS_Orbi30k_MSMS_Orbi7k_Centroid_Run1_102006_02	846	634.317	2	846::1::2	257.141	AEFE	533.288	4.87446	Correct	R.KEAEFEAATSGK.S
Rpal_Std_2d_FullMS_Orbi30k_MSMS_Orbi7k_Centroid_Run1_102006_02	846	634.317	2	846::1::3	328.179	EFE	533.287	4.01293	Correct	R.KEAEFEAATSGK.S
Rpal_Std_2d_FullMS_Orbi30k_MSMS_Orbi7k_Centroid_Run1_102006_02	852	666.354	2	852::1::1	828.438	AEQR	18.0171	6.29291	Correct	R.TVJEETRAEQR.Q
Rpal_Std_2d_FullMS_Orbi30k_MSMS_Orbi7k_Centroid_Run1_102006_02	852	666.354	2	852::1::2	828.438	AEQ	174.118	5.62697	Correct	R.TVJEETRAEQR.Q
Rpal_Std_2d_FullMS_Orbi30k_MSMS_Orbi7k_Centroid_Run1_102006_02	852	666.354	2	852::1::3	899.481	EQR	18.0109	3.99232	Correct	R.TVJEETRAEQR.Q
Rpal_Std_2d_FullMS_Orbi30k_MSMS_Orbi7k_Centroid_Run1_102006_02	860	655.856	2	860::1::1	735.343	VFTV	128.102	4.32931	Correct	K.KVTFVSGDTQTK.A
Rpal_Std_2d_FullMS_Orbi30k_MSMS_Orbi7k_Centroid_Run1_102006_02	860	655.856	2	860::1::2	735.343	VFT	227.17	3.35609	Correct	K.KVTFVSGDTQTK.A
Rpal_Std_2d_FullMS_Orbi30k_MSMS_Orbi7k_Centroid_Run1_102006_02	860	655.856	2	860::1::3	735.343	VTFV	128.102	3.23523	Correct	K.KVTFVSGDTQTK.A
Rpal_Std_2d_FullMS_Orbi30k_MSMS_Orbi7k_Centroid_Run1_102006_02	861	596.812	2	861::1::1	18.0115	RAQHDJQ	325.172	8.91946	Incorrect	K.VAADPJDHQAR.F
Rpal_Std_2d_FullMS_Orbi30k_MSMS_Orbi7k_Centroid_Run1_102006_02	861	596.812	2	861::1::2	18.0126	RAQHDJP	356.176	8.8358	Correct	K.VAADPJDHQAR.F
Rpal_Std_2d_FullMS_Orbi30k_MSMS_Orbi7k_Centroid_Run1_102006_02	861	596.812	2	861::1::3	174.108	AQHDJQ	325.177	8.60771	Incorrect	K.VAADPJDHQAR.F
Rpal_Std_2d_FullMS_Orbi30k_MSMS_Orbi7k_Centroid_Run1_102006_02	862	1310.71	1	862::1::1	833.438	TQTK	18.0123	4.65197	Correct	K.KVTFVSGDTQTK.A
Rpal_Std_2d_FullMS_Orbi30k_MSMS_Orbi7k_Centroid_Run1_102006_02	862	1310.71	1	862::1::2	833.438	TQT	146.107	3.84522	Correct	K.KVTFVSGDTQTK.A
Rpal_Std_2d_FullMS_Orbi30k_MSMS_Orbi7k_Centroid_Run1_102006_02	862	1310.71	1	862::1::3	18.0133	KTQV	835.417	2.95086	Incorrect	K.KVTFVSGDTQTK.A
Rpal_Std_2d_FullMS_Orbi30k_MSMS_Orbi7k_Centroid_Run1_102006_02	863	763.391	3	863::1::1	1446.72	KAW	455.222	4.09748	N/A	N/A
Rpal_Std_2d_FullMS_Orbi30k_MSMS_Orbi7k_Centroid_Run1_102006_02	867	702.365	2	867::1::1	360.219	EDDTVQJK	114.047	16.3742	Correct	K.NKJQVTDDEVSR.A
Rpal_Std_2d_FullMS_Orbi30k_MSMS_Orbi7k_Centroid_Run1_102006_02	867	702.365	2	867::1::2	360.218	EDDTVQJ	242.143	15.7649	Correct	K.NKJQVTDDEVSR.A
Rpal_Std_2d_FullMS_Orbi30k_MSMS_Orbi7k_Centroid_Run1_102006_02	867	702.365	2	867::1::3	489.252	DDTVQJK	114.057	14.7616	Correct	K.NKJQVTDDEVSR.A
Rpal_Std_2d_FullMS_Orbi30k_MSMS_Orbi7k_Centroid_Run1_102006_02	869	688.357	2	869::1::1	170.115	TDFEA	641.363	4.69651	N/A	N/A
Rpal_Std_2d_FullMS_Orbi30k_MSMS_Orbi7k_Centroid_Run1_102006_02	869	688.357	2	869::1::2	641.346	AEFD	271.179	4.4001	N/A	N/A
Rpal_Std_2d_FullMS_Orbi30k_MSMS_Orbi7k_Centroid_Run1_102006_02	869	688.357	2	869::1::3	712.394	EFDT	170.12	4.01063	N/A	N/A
Rpal_Std_2d_FullMS_Orbi30k_MSMS_Orbi7k_Centroid_Run1_102006_02	870	1293.66	1	870::1::1	18.0131	KEVEDQ	546.301	5.27742	Incorrect	K.AHGAPJGADEVEK.T
Rpal_Std_2d_FullMS_Orbi30k_MSMS_Orbi7k_Centroid_Run1_102006_02	870	1293.66	1	870::1::2	146.108	EVEDQ	546.3	4.33776	Incorrect	K.AHGAPJGADEVEK.T
Rpal_Std_2d_FullMS_Orbi30k_MSMS_Orbi7k_Centroid_Run1_102006_02	870	1293.66	1	870::1::3	18.0134	KEVED	674.359	4.28458	Correct	K.AHGAPJGADEVEK.T
Rpal_Std_2d_FullMS_Orbi30k_MSMS_Orbi7k_Centroid_Run1_102006_02	872	550.286	2	872::1::1	471.248	KJAEA	115.013	10.05	N/A	N/A
Rpal_Std_2d_FullMS_Orbi30k_MSMS_Orbi7k_Centroid_Run1_102006_02	872	550.286	2	872::1::2	471.248	KJAM	184.053	9.32723	N/A	N/A
Rpal_Std_2d_FullMS_Orbi30k_MSMS_Orbi7k_Centroid_Run1_102006_02	872	550.286	2	872::1::3	471.248	KJAE	186.051	9.31611	N/A	N/A
Rpal_Std_2d_FullMS_Orbi30k_MSMS_Orbi7k_Centroid_Run1_102006_02	873	479.294	2	873::1::1	569.321	AJG	146.109	7.11653	N/A	N/A
Rpal_Std_2d_FullMS_Orbi30k_MSMS_Orbi7k_Centroid_Run1_102006_02	874	795.899	2	874::1::1	517.294	DSQPDYK	239.133	17.5074	N/A	N/A
Rpal_Std_2d_FullMS_Orbi30k_MSMS_Orbi7k_Centroid_Run1_102006_02	874	795.899	2	874::1::2	517.294	DSQPDY	367.228	15.7362	N/A	N/A
Rpal_Std_2d_FullMS_Orbi30k_MSMS_Orbi7k_Centroid_Run1_102006_02	874	795.899	2	874::1::3	632.32	SQPDYK	239.134	15.4861	N/A	N/A
Rpal_Std_2d_FullMS_Orbi30k_MSMS_Orbi7k_Centroid_Run1_102006_02	875	484.268	2	875::1::1	326.198	JEHD	146.11	5.75637	Correct	R.AJAAJEHDK.T
Rpal_Std_2d_FullMS_Orbi30k_MSMS_Orbi7k_Centroid_Run1_102006_02	875	484.268	2	875::1::2	439.283	EHD	146.109	4.92187	Correct	R.AJAAJEHDK.T
Rpal_Std_2d_FullMS_Orbi30k_MSMS_Orbi7k_Centroid_Run1_102006_02	875	484.268	2	875::1::3	326.199	JEH	261.136	4.49276	Correct	R.AJAAJEHDK.T
Rpal_Std_2d_FullMS_Orbi30k_MSMS_Orbi7k_Centroid_Run1_102006_02	876	1099.57	1	876::1::1	20.0114	KAGDSJA	436.215	5.23956	Incorrect	R.HJADAJSNGAK.J
Rpal_Std_2d_FullMS_Orbi30k_MSMS_Orbi7k_Centroid_Run1_102006_02	876	1099.57	1	876::1::2	20.0114	KAGDSJ	507.252	4.7937	Incorrect	R.HJADAJSNGAK.J
Rpal_Std_2d_FullMS_Orbi30k_MSMS_Orbi7k_Centroid_Run1_102006_02	876	1099.57	1	876::1::3	148.108	AGDSJA	436.214	4.38167	Incorrect	R.HJADAJSNGAK.J
Rpal_Std_2d_FullMS_Orbi30k_MSMS_Orbi7k_Centroid_Run1_102006_02	878	662.354	2	878::1::1	766.395	QNVK	87.0344	5.91599	Correct	R.SKVNQTTDGFVK.J
Rpal_Std_2d_FullMS_Orbi30k_MSMS_Orbi7k_Centroid_Run1_102006_02	878	662.354	2	878::1::2	894.454	NVK	87.0338	5.24171	Correct	R.SKVNQTTDGFVK.J
Rpal_Std_2d_FullMS_Orbi30k_MSMS_Orbi7k_Centroid_Run1_102006_02	878	662.354	2	878::1::3	766.395	QNV	215.129	5.06289	Correct	R.SKVNQTTDGFVK.J
Rpal_Std_2d_FullMS_Orbi30k_MSMS_Orbi7k_Centroid_Run1_102006_02	884	532.332	1	884::1::1	17.0268	RPSR	18.0104	4.00617	N/A	N/A
Rpal_Std_2d_FullMS_Orbi30k_MSMS_Orbi7k_Centroid_Run1_102006_02	884	532.332	1	884::1::2	173.121	PSR	18.0172	3.90113	N/A	N/A
Rpal_Std_2d_FullMS_Orbi30k_MSMS_Orbi7k_Centroid_Run1_102006_02	884	532.332	1	884::1::3	17.0268	JMP	173.12	2.8317	N/A	N/A
Rpal_Std_2d_FullMS_Orbi30k_MSMS_Orbi7k_Centroid_Run1_102006_02	885	972.582	1	885::1::1	18.0132	KGJDAJK	228.118	9.76844	Incorrect	R.JDKJAEVGK.S
Rpal_Std_2d_FullMS_Orbi30k_MSMS_Orbi7k_Centroid_Run1_102006_02	885	972.582	1	885::1::2	18.0134	KGVEAJK	228.118	9.70148	Correct	R.JDKJAEVGK.S
Rpal_Std_2d_FullMS_Orbi30k_MSMS_Orbi7k_Centroid_Run1_102006_02	885	972.582	1	885::1::3	18.0124	JDKGAJK	228.119	9.56478	Incorrect	R.JDKJAEVGK.S
Rpal_Std_2d_FullMS_Orbi30k_MSMS_Orbi7k_Centroid_Run1_102006_02	887	757.414	2	887::1::1	148.174	HQMCSAK	579.309	5.54052	N/A	N/A
Rpal_Std_2d_FullMS_Orbi30k_MSMS_Orbi7k_Centroid_Run1_102006_02	887	757.414	2	887::1::2	287.231	QECSAK	579.309	5.47526	N/A	N/A
Rpal_Std_2d_FullMS_Orbi30k_MSMS_Orbi7k_Centroid_Run1_102006_02	887	757.414	2	887::1::3	285.233	QMCSAK	579.309	5.07714	N/A	N/A
Rpal_Std_2d_FullMS_Orbi30k_MSMS_Orbi7k_Centroid_Run1_102006_02	890	878.506	1	890::1::1	174.1	TVKDNK	18.0234	4.36582	Incorrect	R.FJDKVEK.J
Rpal_Std_2d_FullMS_Orbi30k_MSMS_Orbi7k_Centroid_Run1_102006_02	890	878.506	1	890::1::2	18.0132	KEVKD	260.158	4.09123	Correct	R.FJDKVEK.J
Rpal_Std_2d_FullMS_Orbi30k_MSMS_Orbi7k_Centroid_Run1_102006_02	890	878.506	1	890::1::3	275.149	VKDNK	18.0215	3.66059	Incorrect	R.FJDKVEK.J
Rpal_Std_2d_FullMS_Orbi30k_MSMS_Orbi7k_Centroid_Run1_102006_02	892	1372.79	1	892::1::1	675.367	VVRN	228.137	5.76585	Incorrect	R.TJQGVVVSDKQAK.T
Rpal_Std_2d_FullMS_Orbi30k_MSMS_Orbi7k_Centroid_Run1_102006_02	892	1372.79	1	892::1::2	675.366	VVR	342.181	4.96084	Incorrect	R.TJQGVVVSDKQAK.T
Rpal_Std_2d_FullMS_Orbi30k_MSMS_Orbi7k_Centroid_Run1_102006_02	892	1372.79	1	892::1::3	774.441	VRN	228.132	2.62792	Incorrect	R.TJQGVVVSDKQAK.T
Rpal_Std_2d_FullMS_Orbi30k_MSMS_Orbi7k_Centroid_Run1_102006_02	894	1128.55	1	894::1::1	99.073	HVDE	548.269	4.62841	Correct	R.VHVDEGDMVK.R
Rpal_Std_2d_FullMS_Orbi30k_MSMS_Orbi7k_Centroid_Run1_102006_02	894	1128.55	1	894::1::2	236.132	VDE	548.269	3.79893	Correct	R.VHVDEGDMVK.R
Rpal_Std_2d_FullMS_Orbi30k_MSMS_Orbi7k_Centroid_Run1_102006_02	894	1128.55	1	894::1::3	99.073	HVDM	546.271	3.18796	Incorrect	R.VHVDEGDMVK.R
Rpal_Std_2d_FullMS_Orbi30k_MSMS_Orbi7k_Centroid_Run1_102006_02	896	805.899	2	896::1::1	369.204	EAAHJTDEDQ	131.117	25.0469	Incorrect	R.JQQEAAHJTDEAER.A
Rpal_Std_2d_FullMS_Orbi30k_MSMS_Orbi7k_Centroid_Run1_102006_02	896	805.899	2	896::1::2	369.204	EAAHJTDEDS	172.143	24.3836	Incorrect	R.JQQEAAHJTDEAER.A
Rpal_Std_2d_FullMS_Orbi30k_MSMS_Orbi7k_Centroid_Run1_102006_02	896	805.899	2	896::1::3	369.204	EAAHJTDEDE	130.134	24.3473	Incorrect	R.JQQEAAHJTDEAER.A
Rpal_Std_2d_FullMS_Orbi30k_MSMS_Orbi7k_Centroid_Run1_102006_02	897	726.882	2	897::1::1	488.241	GTYVN	429.264	11.1846	Correct	R.TSJKNVYTGGDAAR.G
Rpal_Std_2d_FullMS_Orbi30k_MSMS_Orbi7k_Centroid_Run1_102006_02	897	726.882	2	897::1::2	545.263	TYVN	429.263	10.5471	Correct	R.TSJKNVYTGGDAAR.G
Rpal_Std_2d_FullMS_Orbi30k_MSMS_Orbi7k_Centroid_Run1_102006_02	897	726.882	2	897::1::3	543.307	VYTG	488.241	8.81499	Correct	R.TSJKNVYTGGDAAR.G
Rpal_Std_2d_FullMS_Orbi30k_MSMS_Orbi7k_Centroid_Run1_102006_02	900	452.753	2	900::1::1	302.208	DJMM	111.091	7.26267	N/A	N/A
Rpal_Std_2d_FullMS_Orbi30k_MSMS_Orbi7k_Centroid_Run1_102006_02	900	452.753	2	900::1::2	302.208	JDMM	111.091	7.26145	N/A	N/A
Rpal_Std_2d_FullMS_Orbi30k_MSMS_Orbi7k_Centroid_Run1_102006_02	900	452.753	2	900::1::3	302.208	DJM	242.132	7.08844	N/A	N/A
Rpal_Std_2d_FullMS_Orbi30k_MSMS_Orbi7k_Centroid_Run1_102006_02	902	904.5	1	902::1::1	60.0337	PKNSDKR	18.0133	6.71256	Incorrect	R.JEMJDKR.W
Rpal_Std_2d_FullMS_Orbi30k_MSMS_Orbi7k_Centroid_Run1_102006_02	902	904.5	1	902::1::2	156.102	KDSDKR	18.014	6.03432	Incorrect	R.JEMJDKR.W
Rpal_Std_2d_FullMS_Orbi30k_MSMS_Orbi7k_Centroid_Run1_102006_02	902	904.5	1	902::1::3	60.0338	PKNSDK	174.114	6.02075	Incorrect	R.JEMJDKR.W
Rpal_Std_2d_FullMS_Orbi30k_MSMS_Orbi7k_Centroid_Run1_102006_02	908	617.83	2	908::1::1	560.333	PKDAD	147.073	6.98035	Correct	K.FDADKPTJATR.Q
Rpal_Std_2d_FullMS_Orbi30k_MSMS_Orbi7k_Centroid_Run1_102006_02	908	617.83	2	908::1::2	560.333	PKDA	262.1	6.33259	Correct	K.FDADKPTJATR.Q
Rpal_Std_2d_FullMS_Orbi30k_MSMS_Orbi7k_Centroid_Run1_102006_02	908	617.83	2	908::1::3	657.386	KDAD	147.073	6.12828	Correct	K.FDADKPTJATR.Q
Rpal_Std_2d_FullMS_Orbi30k_MSMS_Orbi7k_Centroid_Run1_102006_02	910	568.805	2	910::1::1	31.0451	PDQADYJR	146.1	9.77505	Incorrect	R.KDQADYJGVK.V
Rpal_Std_2d_FullMS_Orbi30k_MSMS_Orbi7k_Centroid_Run1_102006_02	910	568.805	2	910::1::2	31.0434	PDQADYJW	116.123	9.6756	Incorrect	R.KDQADYJGVK.V
Rpal_Std_2d_FullMS_Orbi30k_MSMS_Orbi7k_Centroid_Run1_102006_02	910	568.805	2	910::1::3	128.095	DQADYJR	146.102	9.65501	Incorrect	R.KDQADYJGVK.V
Rpal_Std_2d_FullMS_Orbi30k_MSMS_Orbi7k_Centroid_Run1_102006_02	911	412.222	3	911::1::1	785.482	DAD	147.072	8.8031	N/A	N/A
Rpal_Std_2d_FullMS_Orbi30k_MSMS_Orbi7k_Centroid_Run1_102006_02	911	412.222	3	911::2::1	774.364	JAK	147.065	6.55659	N/A	N/A
Rpal_Std_2d_FullMS_Orbi30k_MSMS_Orbi7k_Centroid_Run1_102006_02	912	1136.61	1	912::1::1	18.0152	KRJYDAQD	128.09	7.69278	Incorrect	R.KDQADYJGVK.V
Rpal_Std_2d_FullMS_Orbi30k_MSMS_Orbi7k_Centroid_Run1_102006_02	912	1136.61	1	912::1::2	128.099	DQADYJK	174.107	7.45177	Incorrect	R.KDQADYJGVK.V
Rpal_Std_2d_FullMS_Orbi30k_MSMS_Orbi7k_Centroid_Run1_102006_02	912	1136.61	1	912::1::3	18.0143	KRJYDAQ	243.118	6.88089	Incorrect	R.KDQADYJGVK.V
Rpal_Std_2d_FullMS_Orbi30k_MSMS_Orbi7k_Centroid_Run1_102006_02	914	614.79	2	914::1::1	676.327	EGD	250.147	7.04175	N/A	N/A
Rpal_Std_2d_FullMS_Orbi30k_MSMS_Orbi7k_Centroid_Run1_102006_02	918	516.781	2	918::1::1	585.328	JAD	147.071	5.40311	Correct	R.FDAJPADKR.G
Rpal_Std_2d_FullMS_Orbi30k_MSMS_Orbi7k_Centroid_Run1_102006_02	921	1082.59	1	921::1::1	18.0138	KQJSHV	371.177	6.78432	Correct	K.EEJVHSJQK.F
Rpal_Std_2d_FullMS_Orbi30k_MSMS_Orbi7k_Centroid_Run1_102006_02	921	1082.59	1	921::1::2	18.0139	KQJSH	470.245	6.0206	Correct	K.EEJVHSJQK.F
Rpal_Std_2d_FullMS_Orbi30k_MSMS_Orbi7k_Centroid_Run1_102006_02	921	1082.59	1	921::1::3	146.109	QJSHV	371.176	5.90822	Correct	K.EEJVHSJQK.F
Rpal_Std_2d_FullMS_Orbi30k_MSMS_Orbi7k_Centroid_Run1_102006_02	926	819.915	2	926::1::1	829.437	ADVSAJD	137.066	22.4887	Correct	K.HDJASVDAPVSGGTGGAK.G
Rpal_Std_2d_FullMS_Orbi30k_MSMS_Orbi7k_Centroid_Run1_102006_02	926	819.915	2	926::1::2	829.437	ADVSAJ	252.093	22.2998	Correct	K.HDJASVDAPVSGGTGGAK.G
Rpal_Std_2d_FullMS_Orbi30k_MSMS_Orbi7k_Centroid_Run1_102006_02	926	819.915	2	926::1::3	900.475	DVSAJD	137.065	20.8428	Correct	K.HDJASVDAPVSGGTGGAK.G
Rpal_Std_2d_FullMS_Orbi30k_MSMS_Orbi7k_Centroid_Run1_102006_02	927	681.861	2	927::1::1	499.226	KTNT	418.249	6.70235	Correct	R.AEAJDKTNTFPR.D
Rpal_Std_2d_FullMS_Orbi30k_MSMS_Orbi7k_Centroid_Run1_102006_02	927	681.861	2	927::1::2	519.285	NTK	499.238	5.70974	Correct	R.AEAJDKTNTFPR.D
Rpal_Std_2d_FullMS_Orbi30k_MSMS_Orbi7k_Centroid_Run1_102006_02	927	681.861	2	927::1::3	627.332	TNT	418.238	5.68301	Correct	R.AEAJDKTNTFPR.D
Rpal_Std_2d_FullMS_Orbi30k_MSMS_Orbi7k_Centroid_Run1_102006_02	928	501.736	2	928::1::1	585.302	GCGQ	71.044	14.9443	N/A	N/A
Rpal_Std_2d_FullMS_Orbi30k_MSMS_Orbi7k_Centroid_Run1_102006_02	928	501.736	2	928::1::2	585.302	GCG	199.103	13.1369	N/A	N/A
Rpal_Std_2d_FullMS_Orbi30k_MSMS_Orbi7k_Centroid_Run1_102006_02	928	501.736	2	928::1::3	642.325	CGQ	71.0425	11.0368	N/A	N/A
Rpal_Std_2d_FullMS_Orbi30k_MSMS_Orbi7k_Centroid_Run1_102006_02	929	468.259	3	929::1::1	359.219	AJEVG	573.283	6.87503	N/A	N/A
Rpal_Std_2d_FullMS_Orbi30k_MSMS_Orbi7k_Centroid_Run1_102006_02	929	468.259	3	929::1::2	359.221	AJVEG	573.281	6.76885	N/A	N/A
Rpal_Std_2d_FullMS_Orbi30k_MSMS_Orbi7k_Centroid_Run1_102006_02	929	468.259	3	929::1::3	430.257	JEVG	573.283	5.87672	N/A	N/A
Rpal_Std_2d_FullMS_Orbi30k_MSMS_Orbi7k_Centroid_Run1_102006_02	930	723.876	2	930::1::1	935.492	AAAH	160.076	7.72363	N/A	N/A
Rpal_Std_2d_FullMS_Orbi30k_MSMS_Orbi7k_Centroid_Run1_102006_02	930	723.876	2	930::1::2	935.492	AAA	297.135	7.67712	N/A	N/A
Rpal_Std_2d_FullMS_Orbi30k_MSMS_Orbi7k_Centroid_Run1_102006_02	930	723.876	2	930::1::3	1006.53	AAH	160.076	3.81334	N/A	N/A
Rpal_Std_2d_FullMS_Orbi30k_MSMS_Orbi7k_Centroid_Run1_102006_02	932	853.45	2	932::1::1	946.452	TJVN	331.192	8.48246	N/A	N/A
Rpal_Std_2d_FullMS_Orbi30k_MSMS_Orbi7k_Centroid_Run1_102006_02	932	853.45	2	932::1::2	1047.5	JVN	331.19	7.82351	N/A	N/A
Rpal_Std_2d_FullMS_Orbi30k_MSMS_Orbi7k_Centroid_Run1_102006_02	932	853.45	2	932::1::3	946.451	TJVS	358.203	6.92439	N/A	N/A
Rpal_Std_2d_FullMS_Orbi30k_MSMS_Orbi7k_Centroid_Run1_102006_02	933	557.831	2	933::1::1	341.196	KJAADQ	146.113	19.14	Correct	K.JJDKJAADQK.Y
Rpal_Std_2d_FullMS_Orbi30k_MSMS_Orbi7k_Centroid_Run1_102006_02	933	557.831	2	933::1::2	341.196	KJAADY	111.108	17.8515	Incorrect	K.JJDKJAADQK.Y
Rpal_Std_2d_FullMS_Orbi30k_MSMS_Orbi7k_Centroid_Run1_102006_02	933	557.831	2	933::1::3	341.196	KJAAD	274.171	17.5485	Correct	K.JJDKJAADQK.Y
Rpal_Std_2d_FullMS_Orbi30k_MSMS_Orbi7k_Centroid_Run1_102006_02	934	706.664	3	934::1::1	1338.66	TNEDA	248.116	9.30323	N/A	N/A
Rpal_Std_2d_FullMS_Orbi30k_MSMS_Orbi7k_Centroid_Run1_102006_02	934	706.664	3	934::1::2	1439.71	NEDA	248.116	8.34295	N/A	N/A
Rpal_Std_2d_FullMS_Orbi30k_MSMS_Orbi7k_Centroid_Run1_102006_02	934	706.664	3	934::1::3	1338.66	TNED	319.153	7.98994	N/A	N/A
Rpal_Std_2d_FullMS_Orbi30k_MSMS_Orbi7k_Centroid_Run1_102006_02	935	1059.49	2	935::1::1	434.186	ENTTEDAAKEE	465.283	8.78719	Correct	K.TFADENTTEDAAKEEYRK.J
Rpal_Std_2d_FullMS_Orbi30k_MSMS_Orbi7k_Centroid_Run1_102006_02	935	1059.49	2	935::1::2	563.228	NTTEDAAKEE	465.284	8.10392	Correct	K.TFADENTTEDAAKEEYRK.J
Rpal_Std_2d_FullMS_Orbi30k_MSMS_Orbi7k_Centroid_Run1_102006_02	935	1059.49	2	935::1::3	677.271	TTEDAAKEE	465.284	7.2946	Correct	K.TFADENTTEDAAKEEYRK.J
Rpal_Std_2d_FullMS_Orbi30k_MSMS_Orbi7k_Centroid_Run1_102006_02	938	608.835	2	938::1::1	385.197	AVSVAAE	203.136	12.2106	Incorrect	K.SVAQAVKEAEGK.V
Rpal_Std_2d_FullMS_Orbi30k_MSMS_Orbi7k_Centroid_Run1_102006_02	938	608.835	2	938::1::2	456.234	VSVAAE	203.135	11.341	Incorrect	K.SVAQAVKEAEGK.V
Rpal_Std_2d_FullMS_Orbi30k_MSMS_Orbi7k_Centroid_Run1_102006_02	938	608.835	2	938::1::3	385.197	AVKEAE	203.135	11.18	Correct	K.SVAQAVKEAEGK.V
Rpal_Std_2d_FullMS_Orbi30k_MSMS_Orbi7k_Centroid_Run1_102006_02	940	744.322	2	940::1::1	691.32	GEEHED	99.0749	13.0588	Correct	R.VDEHEEGPSAMMR.K
Rpal_Std_2d_FullMS_Orbi30k_MSMS_Orbi7k_Centroid_Run1_102006_02	940	744.322	2	940::1::2	691.32	GEEHE	214.102	12.2545	Correct	R.VDEHEEGPSAMMR.K
Rpal_Std_2d_FullMS_Orbi30k_MSMS_Orbi7k_Centroid_Run1_102006_02	940	744.322	2	940::1::3	691.321	GEEH	343.144	11.341	Correct	R.VDEHEEGPSAMMR.K
Rpal_Std_2d_FullMS_Orbi30k_MSMS_Orbi7k_Centroid_Run1_102006_02	942	926.539	1	942::1::1	18.0116	KSHTDJ	226.176	5.24583	Correct	R.JJJDTHSK.R
Rpal_Std_2d_FullMS_Orbi30k_MSMS_Orbi7k_Centroid_Run1_102006_02	942	926.539	1	942::1::2	146.107	SHTDJ	226.175	4.451	Correct	R.JJJDTHSK.R
Rpal_Std_2d_FullMS_Orbi30k_MSMS_Orbi7k_Centroid_Run1_102006_02	942	926.539	1	942::1::3	18.0118	KSHTD	339.26	4.27947	Correct	R.JJJDTHSK.R
Rpal_Std_2d_FullMS_Orbi30k_MSMS_Orbi7k_Centroid_Run1_102006_02	944	1073.58	1	944::1::1	18.0131	KMAJVK	384.136	9.0407	Incorrect	R.KPDGDVJAMK.V
Rpal_Std_2d_FullMS_Orbi30k_MSMS_Orbi7k_Centroid_Run1_102006_02	944	1073.58	1	944::1::2	34.0314	KDAJVK	384.131	8.32767	Incorrect	R.KPDGDVJAMK.V
Rpal_Std_2d_FullMS_Orbi30k_MSMS_Orbi7k_Centroid_Run1_102006_02	944	1073.58	1	944::1::3	146.109	MAJVK	384.135	8.24533	Incorrect	R.KPDGDVJAMK.V
Rpal_Std_2d_FullMS_Orbi30k_MSMS_Orbi7k_Centroid_Run1_102006_02	946	915.56	1	946::1::1	18.0143	KKVEV	313.169	6.60737	N/A	N/A
Rpal_Std_2d_FullMS_Orbi30k_MSMS_Orbi7k_Centroid_Run1_102006_02	946	915.56	1	946::1::2	18.0144	KKVJD	313.169	6.50961	N/A	N/A
Rpal_Std_2d_FullMS_Orbi30k_MSMS_Orbi7k_Centroid_Run1_102006_02	946	915.56	1	946::1::3	412.237	EVKK	18.0143	5.83841	N/A	N/A
Rpal_Std_2d_FullMS_Orbi30k_MSMS_Orbi7k_Centroid_Run1_102006_02	948	519.774	2	948::1::1	478.258	AEWR	17.0152	7.87411	N/A	N/A
Rpal_Std_2d_FullMS_Orbi30k_MSMS_Orbi7k_Centroid_Run1_102006_02	948	519.774	2	948::1::2	478.258	AEW	173.116	7.74597	N/A	N/A
Rpal_Std_2d_FullMS_Orbi30k_MSMS_Orbi7k_Centroid_Run1_102006_02	948	519.774	2	948::1::3	549.296	EWR	17.0142	3.25852	N/A	N/A
Rpal_Std_2d_FullMS_Orbi30k_MSMS_Orbi7k_Centroid_Run1_102006_02	950	1106.04	2	950::1::1	1252.52	REK	544.312	6.55918	Correct	K.AQJEETTSDYDREKJQER.J
Rpal_Std_2d_FullMS_Orbi30k_MSMS_Orbi7k_Centroid_Run1_102006_02	951	1038.54	1	951::1::1	115.031	JJHAEGQR	18.0163	8.50553	Correct	R.DJJHAEGQR.V
Rpal_Std_2d_FullMS_Orbi30k_MSMS_Orbi7k_Centroid_Run1_102006_02	951	1038.54	1	951::1::2	18.016	RQGEFJRA	62.0048	7.83117	Incorrect	R.DJJHAEGQR.V
Rpal_Std_2d_FullMS_Orbi30k_MSMS_Orbi7k_Centroid_Run1_102006_02	951	1038.54	1	951::1::3	115.031	JJHAEGQP	77.0647	7.80471	Incorrect	R.DJJHAEGQR.V
Rpal_Std_2d_FullMS_Orbi30k_MSMS_Orbi7k_Centroid_Run1_102006_02	953	857.918	2	953::1::1	483.237	AEJC	814.412	8.1694	Incorrect	K.VPADTAEYAVNASNHR.H
Rpal_Std_2d_FullMS_Orbi30k_MSMS_Orbi7k_Centroid_Run1_102006_02	953	857.918	2	953::1::2	554.275	EJC	814.411	7.26822	Incorrect	K.VPADTAEYAVNASNHR.H
Rpal_Std_2d_FullMS_Orbi30k_MSMS_Orbi7k_Centroid_Run1_102006_02	953	857.918	2	953::1::3	917.423	JEA	483.235	6.4305	Incorrect	K.VPADTAEYAVNASNHR.H
Rpal_Std_2d_FullMS_Orbi30k_MSMS_Orbi7k_Centroid_Run1_102006_02	958	1024.54	1	958::1::1	62.039	JRFJD	317.129	9.4457	Incorrect	K.TTDDJFKGK.K
Rpal_Std_2d_FullMS_Orbi30k_MSMS_Orbi7k_Centroid_Run1_102006_02	958	1024.54	1	958::1::2	19.0188	RRFJD	317.132	8.92994	Incorrect	K.TTDDJFKGK.K
Rpal_Std_2d_FullMS_Orbi30k_MSMS_Orbi7k_Centroid_Run1_102006_02	958	1024.54	1	958::1::3	175.123	RFJD	317.129	8.47163	Incorrect	K.TTDDJFKGK.K
Rpal_Std_2d_FullMS_Orbi30k_MSMS_Orbi7k_Centroid_Run1_102006_02	959	880.442	2	959::1::1	997.529	DYA	412.213	5.46704	Correct	K.NGAAVAYDPSEPDVAKR.J
Rpal_Std_2d_FullMS_Orbi30k_MSMS_Orbi7k_Centroid_Run1_102006_02	960	1163.65	1	960::1::1	21.9867	KAGATJ	599.336	5.31704	N/A	N/A
Rpal_Std_2d_FullMS_Orbi30k_MSMS_Orbi7k_Centroid_Run1_102006_02	960	1163.65	1	960::1::2	21.9866	KATQJ	599.336	4.42957	N/A	N/A
Rpal_Std_2d_FullMS_Orbi30k_MSMS_Orbi7k_Centroid_Run1_102006_02	960	1163.65	1	960::1::3	21.9867	KQATJ	599.336	4.42701	N/A	N/A
Rpal_Std_2d_FullMS_Orbi30k_MSMS_Orbi7k_Centroid_Run1_102006_02	960	1163.65	1	960::2::1	39.9967	KAGAT	694.41	4.57409	N/A	N/A
Rpal_Std_2d_FullMS_Orbi30k_MSMS_Orbi7k_Centroid_Run1_102006_02	960	1163.65	1	960::2::2	39.9968	KQAT	694.41	3.69852	N/A	N/A
Rpal_Std_2d_FullMS_Orbi30k_MSMS_Orbi7k_Centroid_Run1_102006_02	960	1163.65	1	960::2::3	39.9966	KAGA	795.458	3.66159	N/A	N/A
Rpal_Std_2d_FullMS_Orbi30k_MSMS_Orbi7k_Centroid_Run1_102006_02	962	580.342	2	962::1::1	345.208	TJJTAAK	115.029	20.6591	Correct	R.DKAATJJTAGAK.R
Rpal_Std_2d_FullMS_Orbi30k_MSMS_Orbi7k_Centroid_Run1_102006_02	962	580.342	2	962::1::2	446.249	JJTAAK	115.036	19.0833	Correct	R.DKAATJJTAGAK.R
Rpal_Std_2d_FullMS_Orbi30k_MSMS_Orbi7k_Centroid_Run1_102006_02	962	580.342	2	962::1::3	345.207	TJJTAA	243.124	18.9049	Correct	R.DKAATJJTAGAK.R
Rpal_Std_2d_FullMS_Orbi30k_MSMS_Orbi7k_Centroid_Run1_102006_02	963	1159.68	1	963::1::1	18.0119	KAGATJJTAAD	128.104	14.6395	Incorrect	R.DKAATJJTAGAK.R
Rpal_Std_2d_FullMS_Orbi30k_MSMS_Orbi7k_Centroid_Run1_102006_02	963	1159.68	1	963::1::2	18.0111	KAGATJJTAAK	115.037	14.5964	Correct	R.DKAATJJTAGAK.R
Rpal_Std_2d_FullMS_Orbi30k_MSMS_Orbi7k_Centroid_Run1_102006_02	963	1159.68	1	963::1::3	18.0123	KAGATJJTAA	243.131	13.8817	Correct	R.DKAATJJTAGAK.R
Rpal_Std_2d_FullMS_Orbi30k_MSMS_Orbi7k_Centroid_Run1_102006_02	963	1159.68	1	963::2::1	36.0237	KAGAT	694.409	4.03839	Correct	R.DKAATJJTAGAK.R
Rpal_Std_2d_FullMS_Orbi30k_MSMS_Orbi7k_Centroid_Run1_102006_02	963	1159.68	1	963::2::2	36.0233	KAQT	694.41	3.39028	Incorrect	R.DKAATJJTAGAK.R
Rpal_Std_2d_FullMS_Orbi30k_MSMS_Orbi7k_Centroid_Run1_102006_02	963	1159.68	1	963::2::3	36.0236	KAGA	795.457	3.28863	Correct	R.DKAATJJTAGAK.R
Rpal_Std_2d_FullMS_Orbi30k_MSMS_Orbi7k_Centroid_Run1_102006_02	964	623.348	2	964::1::1	71.0334	KFJADTVA	328.184	23.9629	Incorrect	R.AKEAVTDAJTAR.R
Rpal_Std_2d_FullMS_Orbi30k_MSMS_Orbi7k_Centroid_Run1_102006_02	964	623.348	2	964::1::2	346.192	JADTVAEK	71.0511	23.837	Correct	R.AKEAVTDAJTAR.R
Rpal_Std_2d_FullMS_Orbi30k_MSMS_Orbi7k_Centroid_Run1_102006_02	964	623.348	2	964::1::3	199.13	FJADTVA	328.182	23.2293	Incorrect	R.AKEAVTDAJTAR.R
Rpal_Std_2d_FullMS_Orbi30k_MSMS_Orbi7k_Centroid_Run1_102006_02	966	774.395	2	966::1::1	934.409	AAJN	243.165	8.41998	Correct	K.KJENGDDYAAJNPK.G
Rpal_Std_2d_FullMS_Orbi30k_MSMS_Orbi7k_Centroid_Run1_102006_02	966	774.395	2	966::1::2	1005.45	AJN	243.165	7.49933	Correct	K.KJENGDDYAAJNPK.G
Rpal_Std_2d_FullMS_Orbi30k_MSMS_Orbi7k_Centroid_Run1_102006_02	966	774.395	2	966::1::3	934.409	AAJ	357.207	4.0063	Correct	K.KJENGDDYAAJNPK.G
Rpal_Std_2d_FullMS_Orbi30k_MSMS_Orbi7k_Centroid_Run1_102006_02	968	912.933	2	968::1::1	1081.48	DJD	399.23	5.0657	Incorrect	R.JDDRKDPMFDGETASK.F
Rpal_Std_2d_FullMS_Orbi30k_MSMS_Orbi7k_Centroid_Run1_102006_02	968	912.933	2	968::1::2	1065.47	MJD	399.227	4.66293	Incorrect	R.JDDRKDPMFDGETASK.F
Rpal_Std_2d_FullMS_Orbi30k_MSMS_Orbi7k_Centroid_Run1_102006_02	969	473.738	2	969::1::1	115.027	JGEFHTK	18.0168	6.06636	N/A	N/A
Rpal_Std_2d_FullMS_Orbi30k_MSMS_Orbi7k_Centroid_Run1_102006_02	969	473.738	2	969::1::2	18.0103	KTHFEG	228.118	5.19191	N/A	N/A
Rpal_Std_2d_FullMS_Orbi30k_MSMS_Orbi7k_Centroid_Run1_102006_02	969	473.738	2	969::1::3	115.028	JGEFHT	146.111	5.15388	N/A	N/A
Rpal_Std_2d_FullMS_Orbi30k_MSMS_Orbi7k_Centroid_Run1_102006_02	970	824.373	2	970::1::1	645.309	YDEJHDA	158.082	19.1587	Correct	K.SAADHJEDYPEGTSR.J
Rpal_Std_2d_FullMS_Orbi30k_MSMS_Orbi7k_Centroid_Run1_102006_02	970	824.373	2	970::1::2	645.309	YDEJHD	229.119	18.2675	Correct	K.SAADHJEDYPEGTSR.J
Rpal_Std_2d_FullMS_Orbi30k_MSMS_Orbi7k_Centroid_Run1_102006_02	970	824.373	2	970::1::3	645.309	YDEJH	344.146	17.6063	Correct	K.SAADHJEDYPEGTSR.J
Rpal_Std_2d_FullMS_Orbi30k_MSMS_Orbi7k_Centroid_Run1_102006_02	974	1153.58	1	974::1::1	229.118	JDAPD	412.224	4.29755	N/A	N/A
Rpal_Std_2d_FullMS_Orbi30k_MSMS_Orbi7k_Centroid_Run1_102006_02	974	1153.58	1	974::1::2	342.204	DAPD	412.223	3.57019	N/A	N/A
Rpal_Std_2d_FullMS_Orbi30k_MSMS_Orbi7k_Centroid_Run1_102006_02	974	1153.58	1	974::1::3	229.118	JDAP	527.252	3.32812	N/A	N/A
Rpal_Std_2d_FullMS_Orbi30k_MSMS_Orbi7k_Centroid_Run1_102006_02	976	493.789	2	976::1::1	584.293	AJAK	18.0163	7.29359	Correct	R.RADJEAJAK.G
Rpal_Std_2d_FullMS_Orbi30k_MSMS_Orbi7k_Centroid_Run1_102006_02	976	493.789	2	976::1::2	584.293	AJA	146.111	6.42667	Correct	R.RADJEAJAK.G
Rpal_Std_2d_FullMS_Orbi30k_MSMS_Orbi7k_Centroid_Run1_102006_02	976	493.789	2	976::1::3	655.335	JAK	18.011	4.81674	Correct	R.RADJEAJAK.G
Rpal_Std_2d_FullMS_Orbi30k_MSMS_Orbi7k_Centroid_Run1_102006_02	980	760.358	2	980::1::1	477.191	MTADHAAAV	174.12	16.2436	Correct	R.AFDSGMTADHAAAVR.A
Rpal_Std_2d_FullMS_Orbi30k_MSMS_Orbi7k_Centroid_Run1_102006_02	980	760.358	2	980::1::2	477.191	MTADHAAA	273.188	15.5504	Correct	R.AFDSGMTADHAAAVR.A
Rpal_Std_2d_FullMS_Orbi30k_MSMS_Orbi7k_Centroid_Run1_102006_02	980	760.358	2	980::1::3	608.231	TADHAAAV	174.12	15.3202	Correct	R.AFDSGMTADHAAAVR.A
Rpal_Std_2d_FullMS_Orbi30k_MSMS_Orbi7k_Centroid_Run1_102006_02	983	1014.59	1	983::1::1	128.1	JJDD	429.264	4.64476	Incorrect	K.JKJDDPVSK.Y
Rpal_Std_2d_FullMS_Orbi30k_MSMS_Orbi7k_Centroid_Run1_102006_02	983	1014.59	1	983::1::2	241.184	JDD	429.263	3.67057	Correct	K.JKJDDPVSK.Y
Rpal_Std_2d_FullMS_Orbi30k_MSMS_Orbi7k_Centroid_Run1_102006_02	983	1014.59	1	983::1::3	128.099	JJD	544.291	2.45512	Incorrect	K.JKJDDPVSK.Y
Rpal_Std_2d_FullMS_Orbi30k_MSMS_Orbi7k_Centroid_Run1_102006_02	984	752.384	2	984::1::1	545.257	KDJDQ	358.205	13.2788	Correct	K.JATEMKDJDQPSR.A
Rpal_Std_2d_FullMS_Orbi30k_MSMS_Orbi7k_Centroid_Run1_102006_02	984	752.384	2	984::1::2	673.354	DJDQ	358.203	11.8066	Correct	K.JATEMKDJDQPSR.A
Rpal_Std_2d_FullMS_Orbi30k_MSMS_Orbi7k_Centroid_Run1_102006_02	984	752.384	2	984::1::3	545.257	KDJD	486.264	9.4815	Correct	K.JATEMKDJDQPSR.A
Rpal_Std_2d_FullMS_Orbi30k_MSMS_Orbi7k_Centroid_Run1_102006_02	986	710.389	2	986::1::1	576.261	DKVA	429.275	5.96949	Correct	R.AYGTSPDKVAAJAR.A
Rpal_Std_2d_FullMS_Orbi30k_MSMS_Orbi7k_Centroid_Run1_102006_02	986	710.389	2	986::1::2	691.289	KVA	429.275	5.29881	Correct	R.AYGTSPDKVAAJAR.A
Rpal_Std_2d_FullMS_Orbi30k_MSMS_Orbi7k_Centroid_Run1_102006_02	986	710.389	2	986::1::3	576.261	DKV	500.313	4.08006	Correct	R.AYGTSPDKVAAJAR.A
Rpal_Std_2d_FullMS_Orbi30k_MSMS_Orbi7k_Centroid_Run1_102006_02	987	685.381	2	987::1::1	71.0393	SGKPAEQJJE	245.159	16.5654	Correct	K.ASGKPAEQJJEAR.K
Rpal_Std_2d_FullMS_Orbi30k_MSMS_Orbi7k_Centroid_Run1_102006_02	987	685.381	2	987::1::2	158.07	GKPAEQJJE	245.16	15.8992	Correct	K.ASGKPAEQJJEAR.K
Rpal_Std_2d_FullMS_Orbi30k_MSMS_Orbi7k_Centroid_Run1_102006_02	987	685.381	2	987::1::3	215.093	KPAEQJJE	245.159	15.1361	Correct	K.ASGKPAEQJJEAR.K
Rpal_Std_2d_FullMS_Orbi30k_MSMS_Orbi7k_Centroid_Run1_102006_02	989	1519.71	1	989::1::1	18.0139	RVAAAH	895.349	4.86399	Correct	R.AFDSGMTADHAAAVR.A
Rpal_Std_2d_FullMS_Orbi30k_MSMS_Orbi7k_Centroid_Run1_102006_02	989	1519.71	1	989::1::2	18.0146	RVAAA	1032.41	4.29217	Correct	R.AFDSGMTADHAAAVR.A
Rpal_Std_2d_FullMS_Orbi30k_MSMS_Orbi7k_Centroid_Run1_102006_02	989	1519.71	1	989::1::3	895.348	HAAAVP	77.0633	4.17299	Incorrect	R.AFDSGMTADHAAAVR.A
Rpal_Std_2d_FullMS_Orbi30k_MSMS_Orbi7k_Centroid_Run1_102006_02	990	1185.69	1	990::1::1	18.0115	KKAADDJ	425.274	8.32718	N/A	N/A
Rpal_Std_2d_FullMS_Orbi30k_MSMS_Orbi7k_Centroid_Run1_102006_02	990	1185.69	1	990::1::2	18.0117	KKAADD	538.358	7.46452	N/A	N/A
Rpal_Std_2d_FullMS_Orbi30k_MSMS_Orbi7k_Centroid_Run1_102006_02	990	1185.69	1	990::1::3	146.107	KAADDJ	425.273	7.44324	N/A	N/A
Rpal_Std_2d_FullMS_Orbi30k_MSMS_Orbi7k_Centroid_Run1_102006_02	992	1446.74	2	992::1::1	1463.75	KEANDK	742.378	4.94668	Correct	K.VAVJDMNKDNAEK.V
Rpal_Std_2d_FullMS_Orbi30k_MSMS_Orbi7k_Centroid_Run1_102006_02	992	1446.74	2	992::1::2	1463.75	KEAND	870.473	4.17899	Correct	K.VAVJDMNKDNAEK.V
Rpal_Std_2d_FullMS_Orbi30k_MSMS_Orbi7k_Centroid_Run1_102006_02	992	1446.74	2	992::1::3	1463.75	KEANNK	743.362	4.13033	Incorrect	K.VAVJDMNKDNAEK.V
Rpal_Std_2d_FullMS_Orbi30k_MSMS_Orbi7k_Centroid_Run1_102006_02	995	1168.58	1	995::1::1	18.0128	KGJDKYD	330.146	9.58719	Correct	K.AAGMDYKDJGK.J
Rpal_Std_2d_FullMS_Orbi30k_MSMS_Orbi7k_Centroid_Run1_102006_02	995	1168.58	1	995::1::2	18.0129	KGJDKY	445.172	9.02786	Correct	K.AAGMDYKDJGK.J
Rpal_Std_2d_FullMS_Orbi30k_MSMS_Orbi7k_Centroid_Run1_102006_02	995	1168.58	1	995::1::3	146.109	GJDKYD	330.145	8.77618	Correct	K.AAGMDYKDJGK.J
Rpal_Std_2d_FullMS_Orbi30k_MSMS_Orbi7k_Centroid_Run1_102006_02	999	563.971	3	999::1::1	930.455	TJV	445.234	5.5444	Correct	K.VMJDKENTTJVNGAGK.K
Rpal_Std_2d_FullMS_Orbi30k_MSMS_Orbi7k_Centroid_Run1_102006_02	1000	873.919	2	1000::1::1	1018.48	MPKN	257.108	5.2876	N/A	N/A
Rpal_Std_2d_FullMS_Orbi30k_MSMS_Orbi7k_Centroid_Run1_102006_02	1000	873.919	2	1000::1::2	1018.48	MPK	371.151	5.0624	N/A	N/A
Rpal_Std_2d_FullMS_Orbi30k_MSMS_Orbi7k_Centroid_Run1_102006_02	1000	873.919	2	1000::1::3	1149.53	PKN	257.106	3.26855	N/A	N/A
Rpal_Std_2d_FullMS_Orbi30k_MSMS_Orbi7k_Centroid_Run1_102006_02	1001	923.95	2	1001::1::1	960.47	PHJ	538.219	4.27396	N/A	N/A
Rpal_Std_2d_FullMS_Orbi30k_MSMS_Orbi7k_Centroid_Run1_102006_02	1004	571.626	3	1004::1::1	1161.61	ATSQ	163.065	7.41548	N/A	N/A
Rpal_Std_2d_FullMS_Orbi30k_MSMS_Orbi7k_Centroid_Run1_102006_02	1004	571.626	3	1004::1::2	1161.61	ATS	291.124	6.69774	N/A	N/A
Rpal_Std_2d_FullMS_Orbi30k_MSMS_Orbi7k_Centroid_Run1_102006_02	1004	571.626	3	1004::1::3	1232.65	TSQ	163.065	6.55709	N/A	N/A
Rpal_Std_2d_FullMS_Orbi30k_MSMS_Orbi7k_Centroid_Run1_102006_02	1007	429.759	2	1007::1::1	228.113	DKVJR	18.0159	4.30643	N/A	N/A
Rpal_Std_2d_FullMS_Orbi30k_MSMS_Orbi7k_Centroid_Run1_102006_02	1007	429.759	2	1007::1::2	228.112	DJVKR	18.0167	4.30578	N/A	N/A
Rpal_Std_2d_FullMS_Orbi30k_MSMS_Orbi7k_Centroid_Run1_102006_02	1007	429.759	2	1007::1::3	400.2	AVJR	18.0136	3.6234	N/A	N/A
Rpal_Std_2d_FullMS_Orbi30k_MSMS_Orbi7k_Centroid_Run1_102006_02	1010	697.842	2	1010::1::1	527.25	DNJEPJ	185.086	4.12139	N/A	N/A
Rpal_Std_2d_FullMS_Orbi30k_MSMS_Orbi7k_Centroid_Run1_102006_02	1010	697.842	2	1010::1::2	642.278	NJEPJ	185.085	3.29064	N/A	N/A
Rpal_Std_2d_FullMS_Orbi30k_MSMS_Orbi7k_Centroid_Run1_102006_02	1010	697.842	2	1010::1::3	527.248	DNJEP	298.173	3.15477	N/A	N/A
Rpal_Std_2d_FullMS_Orbi30k_MSMS_Orbi7k_Centroid_Run1_102006_02	1013	629.84	2	1013::1::1	743.385	GJKT	115.033	11.1757	N/A	N/A
Rpal_Std_2d_FullMS_Orbi30k_MSMS_Orbi7k_Centroid_Run1_102006_02	1013	629.84	2	1013::1::2	743.385	GJK	216.08	10.3768	N/A	N/A
Rpal_Std_2d_FullMS_Orbi30k_MSMS_Orbi7k_Centroid_Run1_102006_02	1013	629.84	2	1013::1::3	800.406	JKT	115.033	6.86567	N/A	N/A
Rpal_Std_2d_FullMS_Orbi30k_MSMS_Orbi7k_Centroid_Run1_102006_02	1016	1087.65	1	1016::1::1	18.0134	KSVJEAVDV	128.103	11.972	Incorrect	K.VKDVAEJVSK.J
Rpal_Std_2d_FullMS_Orbi30k_MSMS_Orbi7k_Centroid_Run1_102006_02	1016	1087.65	1	1016::1::2	18.0128	KVSJEAVDV	128.104	11.652	Incorrect	K.VKDVAEJVSK.J
Rpal_Std_2d_FullMS_Orbi30k_MSMS_Orbi7k_Centroid_Run1_102006_02	1016	1087.65	1	1016::1::3	18.0136	KSVJEAVD	227.171	11.1477	Correct	K.VKDVAEJVSK.J
Rpal_Std_2d_FullMS_Orbi30k_MSMS_Orbi7k_Centroid_Run1_102006_02	1017	561.318	2	1017::1::1	679.356	EJA	128.102	4.06172	Correct	R.KAJESEFAVK.A
Rpal_Std_2d_FullMS_Orbi30k_MSMS_Orbi7k_Centroid_Run1_102006_02	1019	1115.07	2	1019::1::1	993.523	AAE	963.488	7.52114	Correct	R.RGAPEAVAPDEAAPVPQAEEPK.V
Rpal_Std_2d_FullMS_Orbi30k_MSMS_Orbi7k_Centroid_Run1_102006_02	1020	784.912	2	1020::1::1	174.107	PASTVVEANDY	247.183	8.98962	Incorrect	R.TJQSTVVEANDHVR.N
Rpal_Std_2d_FullMS_Orbi30k_MSMS_Orbi7k_Centroid_Run1_102006_02	1020	784.912	2	1020::1::2	174.107	PASTVVEANDH	273.187	8.91279	Incorrect	R.TJQSTVVEANDHVR.N
Rpal_Std_2d_FullMS_Orbi30k_MSMS_Orbi7k_Centroid_Run1_102006_02	1020	784.912	2	1020::1::3	174.107	PASTVVEAND	410.246	8.42613	Incorrect	R.TJQSTVVEANDHVR.N
Rpal_Std_2d_FullMS_Orbi30k_MSMS_Orbi7k_Centroid_Run1_102006_02	1022	900.56	1	1022::1::1	18.0119	RKJEJJ	129.05	6.58561	Correct	K.EJJEJKR.A
Rpal_Std_2d_FullMS_Orbi30k_MSMS_Orbi7k_Centroid_Run1_102006_02	1022	900.56	1	1022::1::2	129.045	JJEJK	174.117	6.12065	Correct	K.EJJEJKR.A
Rpal_Std_2d_FullMS_Orbi30k_MSMS_Orbi7k_Centroid_Run1_102006_02	1022	900.56	1	1022::1::3	18.0127	RKJEJ	242.133	5.83204	Correct	K.EJJEJKR.A
Rpal_Std_2d_FullMS_Orbi30k_MSMS_Orbi7k_Centroid_Run1_102006_02	1028	583.847	2	1028::1::1	652.434	GEVJ	115.029	6.40812	N/A	N/A
Rpal_Std_2d_FullMS_Orbi30k_MSMS_Orbi7k_Centroid_Run1_102006_02	1028	583.847	2	1028::1::2	652.434	GEV	228.114	5.53881	N/A	N/A
Rpal_Std_2d_FullMS_Orbi30k_MSMS_Orbi7k_Centroid_Run1_102006_02	1028	583.847	2	1028::1::3	709.455	EVJ	115.03	4.68211	N/A	N/A
Rpal_Std_2d_FullMS_Orbi30k_MSMS_Orbi7k_Centroid_Run1_102006_02	1030	733.379	3	1030::1::1	1073.55	DAVAQQQAN	198.14	13.4965	Incorrect	R.AJQAQQQAVADTKTESSJTAH.-
Rpal_Std_2d_FullMS_Orbi30k_MSMS_Orbi7k_Centroid_Run1_102006_02	1030	733.379	3	1030::1::2	1188.58	AVAQQQAN	198.139	12.7866	Incorrect	R.AJQAQQQAVADTKTESSJTAH.-
Rpal_Std_2d_FullMS_Orbi30k_MSMS_Orbi7k_Centroid_Run1_102006_02	1030	733.379	3	1030::1::3	1073.55	DAVAQQQA	312.183	12.5821	Correct	R.AJQAQQQAVADTKTESSJTAH.-
Rpal_Std_2d_FullMS_Orbi30k_MSMS_Orbi7k_Centroid_Run1_102006_02	1032	1099.57	2	1032::1::1	844.402	KTDAVA	767.404	17.3518	Correct	R.AJQAQQQAVADTKTESSJTAH.-
Rpal_Std_2d_FullMS_Orbi30k_MSMS_Orbi7k_Centroid_Run1_102006_02	1032	1099.57	2	1032::1::2	972.497	TDAVA	767.404	16.5848	Correct	R.AJQAQQQAVADTKTESSJTAH.-
Rpal_Std_2d_FullMS_Orbi30k_MSMS_Orbi7k_Centroid_Run1_102006_02	1032	1099.57	2	1032::1::3	1073.55	DAVA	767.401	15.0696	Correct	R.AJQAQQQAVADTKTESSJTAH.-
Rpal_Std_2d_FullMS_Orbi30k_MSMS_Orbi7k_Centroid_Run1_102006_02	1036	716.827	2	1036::1::1	450.228	ADETE	436.215	13.9241	Correct	R.AJDHETEDAFER.J
Rpal_Std_2d_FullMS_Orbi30k_MSMS_Orbi7k_Centroid_Run1_102006_02	1036	716.827	2	1036::1::2	521.265	DETE	436.214	12.3368	Correct	R.AJDHETEDAFER.J
Rpal_Std_2d_FullMS_Orbi30k_MSMS_Orbi7k_Centroid_Run1_102006_02	1036	716.827	2	1036::1::3	451.226	NTEDA	450.216	11.5577	Incorrect	R.AJDHETEDAFER.J
Rpal_Std_2d_FullMS_Orbi30k_MSMS_Orbi7k_Centroid_Run1_102006_02	1038	995.447	2	1038::1::1	677.278	TTEDAAKEEA	266.146	10.6546	Incorrect	K.TFADENTTEDAAKEEYR.K
Rpal_Std_2d_FullMS_Orbi30k_MSMS_Orbi7k_Centroid_Run1_102006_02	1038	995.447	2	1038::1::2	677.278	TTEDAAKEE	337.183	10.4334	Correct	K.TFADENTTEDAAKEEYR.K
Rpal_Std_2d_FullMS_Orbi30k_MSMS_Orbi7k_Centroid_Run1_102006_02	1038	995.447	2	1038::1::3	778.326	TEDAAKEEA	266.145	9.68544	Incorrect	K.TFADENTTEDAAKEEYR.K
Rpal_Std_2d_FullMS_Orbi30k_MSMS_Orbi7k_Centroid_Run1_102006_02	1040	778.878	2	1040::1::1	622.311	EEA	604.308	4.19795	Incorrect	R.JVDEADHTAPDFAR.D
Rpal_Std_2d_FullMS_Orbi30k_MSMS_Orbi7k_Centroid_Run1_102006_02	1040	778.878	2	1040::1::2	604.3	AEM	620.32	3.90302	Incorrect	R.JVDEADHTAPDFAR.D
Rpal_Std_2d_FullMS_Orbi30k_MSMS_Orbi7k_Centroid_Run1_102006_02	1040	778.878	2	1040::2::1	913.449	DAE	327.185	4.01013	Correct	R.JVDEADHTAPDFAR.D
Rpal_Std_2d_FullMS_Orbi30k_MSMS_Orbi7k_Centroid_Run1_102006_02	1041	654.82	2	1041::1::1	763.41	TEAQ	115.03	9.20944	Correct	R.DQAETFYAVHK.E
Rpal_Std_2d_FullMS_Orbi30k_MSMS_Orbi7k_Centroid_Run1_102006_02	1041	654.82	2	1041::1::2	763.41	TEA	243.088	8.30067	Correct	R.DQAETFYAVHK.E
Rpal_Std_2d_FullMS_Orbi30k_MSMS_Orbi7k_Centroid_Run1_102006_02	1041	654.82	2	1041::1::3	864.456	EAQ	115.032	7.26291	Correct	R.DQAETFYAVHK.E
Rpal_Std_2d_FullMS_Orbi30k_MSMS_Orbi7k_Centroid_Run1_102006_02	1041	654.82	2	1041::2::1	854.351	AVH	146.111	10.5181	Correct	R.DQAETFYAVHK.E
Rpal_Std_2d_FullMS_Orbi30k_MSMS_Orbi7k_Centroid_Run1_102006_02	1042	718.897	2	1042::1::1	696.387	DNJJAV	114.05	6.38258	Correct	K.NVAJJNDKTTYGK.G
Rpal_Std_2d_FullMS_Orbi30k_MSMS_Orbi7k_Centroid_Run1_102006_02	1042	718.897	2	1042::1::2	696.387	DNJJA	213.118	5.58207	Correct	K.NVAJJNDKTTYGK.G
Rpal_Std_2d_FullMS_Orbi30k_MSMS_Orbi7k_Centroid_Run1_102006_02	1042	718.897	2	1042::1::3	696.387	DNJJ	284.155	4.73743	Correct	K.NVAJJNDKTTYGK.G
Rpal_Std_2d_FullMS_Orbi30k_MSMS_Orbi7k_Centroid_Run1_102006_02	1043	1308.63	1	1043::1::1	18.0135	KHVAY	691.291	5.46431	Correct	R.DQAETFYAVHK.E
Rpal_Std_2d_FullMS_Orbi30k_MSMS_Orbi7k_Centroid_Run1_102006_02	1043	1308.63	1	1043::1::2	146.109	HVAY	691.291	4.50439	Correct	R.DQAETFYAVHK.E
Rpal_Std_2d_FullMS_Orbi30k_MSMS_Orbi7k_Centroid_Run1_102006_02	1043	1308.63	1	1043::1::3	854.354	AVHK	18.0139	4.23088	Correct	R.DQAETFYAVHK.E
Rpal_Std_2d_FullMS_Orbi30k_MSMS_Orbi7k_Centroid_Run1_102006_02	1046	577.337	2	1046::1::1	453.275	SDTV	297.209	6.30321	Correct	R.AJJVTDSGJHK.J
Rpal_Std_2d_FullMS_Orbi30k_MSMS_Orbi7k_Centroid_Run1_102006_02	1046	577.337	2	1046::1::2	540.304	DTV	297.212	5.35755	Correct	R.AJJVTDSGJHK.J
Rpal_Std_2d_FullMS_Orbi30k_MSMS_Orbi7k_Centroid_Run1_102006_02	1046	577.337	2	1046::1::3	453.275	SDT	396.277	4.4036	Correct	R.AJJVTDSGJHK.J
Rpal_Std_2d_FullMS_Orbi30k_MSMS_Orbi7k_Centroid_Run1_102006_02	1049	864.43	2	1049::1::1	984.442	DVEK	271.171	9.01445	Correct	K.AJNSJCGPNDDVEKPR.G
Rpal_Std_2d_FullMS_Orbi30k_MSMS_Orbi7k_Centroid_Run1_102006_02	1049	864.43	2	1049::1::2	1099.47	VEK	271.169	7.33449	Correct	K.AJNSJCGPNDDVEKPR.G
Rpal_Std_2d_FullMS_Orbi30k_MSMS_Orbi7k_Centroid_Run1_102006_02	1049	864.43	2	1049::1::3	984.442	DVE	399.265	6.18127	Correct	K.AJNSJCGPNDDVEKPR.G
Rpal_Std_2d_FullMS_Orbi30k_MSMS_Orbi7k_Centroid_Run1_102006_02	1054	479.6	3	1054::1::1	925.46	JJAH	76.054	7.80713	N/A	N/A
Rpal_Std_2d_FullMS_Orbi30k_MSMS_Orbi7k_Centroid_Run1_102006_02	1054	479.6	3	1054::1::2	925.46	JJA	213.113	7.597	N/A	N/A
Rpal_Std_2d_FullMS_Orbi30k_MSMS_Orbi7k_Centroid_Run1_102006_02	1054	479.6	3	1054::1::3	1038.54	JAH	76.059	6.2864	N/A	N/A
Rpal_Std_2d_FullMS_Orbi30k_MSMS_Orbi7k_Centroid_Run1_102006_02	1058	605.817	2	1058::1::1	555.302	PJJ	331.096	6.44279	Incorrect	R.TDDJJNVAGHR.J
Rpal_Std_2d_FullMS_Orbi30k_MSMS_Orbi7k_Centroid_Run1_102006_02	1059	930.982	2	1059::1::1	1016.54	SGES	483.286	9.5343	Correct	K.NGAJKSEGSSJTEGJGQGR.V
Rpal_Std_2d_FullMS_Orbi30k_MSMS_Orbi7k_Centroid_Run1_102006_02	1059	930.982	2	1059::1::2	1103.57	GES	483.286	8.59258	Correct	K.NGAJKSEGSSJTEGJGQGR.V
Rpal_Std_2d_FullMS_Orbi30k_MSMS_Orbi7k_Centroid_Run1_102006_02	1059	930.982	2	1059::1::3	1016.53	SGE	570.32	7.91395	Correct	K.NGAJKSEGSSJTEGJGQGR.V
Rpal_Std_2d_FullMS_Orbi30k_MSMS_Orbi7k_Centroid_Run1_102006_02	1061	554.813	2	1061::1::1	414.177	JAHVVR	18.0164	15.3385	Correct	R.EVDAJAHVVR.C
Rpal_Std_2d_FullMS_Orbi30k_MSMS_Orbi7k_Centroid_Run1_102006_02	1061	554.813	2	1061::1::2	414.179	JAHVV	174.116	14.3497	Correct	R.EVDAJAHVVR.C
Rpal_Std_2d_FullMS_Orbi30k_MSMS_Orbi7k_Centroid_Run1_102006_02	1061	554.813	2	1061::1::3	414.179	JAHV	273.184	12.7019	Correct	R.EVDAJAHVVR.C
Rpal_Std_2d_FullMS_Orbi30k_MSMS_Orbi7k_Centroid_Run1_102006_02	1062	550.294	3	1062::1::1	945.499	AAE	431.246	6.37275	Correct	R.KSTPYAAQVAAEDVAK.K
Rpal_Std_2d_FullMS_Orbi30k_MSMS_Orbi7k_Centroid_Run1_102006_02	1066	404.214	3	1066::1::1	368.198	AVNJJDD	101.051	11.5939	N/A	N/A
Rpal_Std_2d_FullMS_Orbi30k_MSMS_Orbi7k_Centroid_Run1_102006_02	1066	404.214	3	1066::1::2	439.229	VNJJDD	101.058	9.72382	N/A	N/A
Rpal_Std_2d_FullMS_Orbi30k_MSMS_Orbi7k_Centroid_Run1_102006_02	1066	404.214	3	1066::1::3	368.198	AVNJJD	216.078	9.72062	N/A	N/A
Rpal_Std_2d_FullMS_Orbi30k_MSMS_Orbi7k_Centroid_Run1_102006_02	1067	568.778	2	1067::1::1	230.056	FCNJ	428.281	8.89784	N/A	N/A
Rpal_Std_2d_FullMS_Orbi30k_MSMS_Orbi7k_Centroid_Run1_102006_02	1067	568.778	2	1067::1::2	377.125	CNJ	428.28	7.928	N/A	N/A
Rpal_Std_2d_FullMS_Orbi30k_MSMS_Orbi7k_Centroid_Run1_102006_02	1067	568.778	2	1067::1::3	230.056	FCN	541.365	4.44084	N/A	N/A
Rpal_Std_2d_FullMS_Orbi30k_MSMS_Orbi7k_Centroid_Run1_102006_02	1072	422.764	2	1072::1::1	18.0084	KJDDJJ	128.104	14.7962	Incorrect	R.JKJDJDK.V
Rpal_Std_2d_FullMS_Orbi30k_MSMS_Orbi7k_Centroid_Run1_102006_02	1072	422.764	2	1072::1::2	18.0082	JKDDJJ	128.104	14.7961	Incorrect	R.JKJDJDK.V
Rpal_Std_2d_FullMS_Orbi30k_MSMS_Orbi7k_Centroid_Run1_102006_02	1072	422.764	2	1072::1::3	34.0342	PKDDJJ	128.11	14.354	Incorrect	R.JKJDJDK.V
Rpal_Std_2d_FullMS_Orbi30k_MSMS_Orbi7k_Centroid_Run1_102006_02	1074	634.314	2	1074::1::1	756.332	PJKG	115.029	4.52192	N/A	N/A
Rpal_Std_2d_FullMS_Orbi30k_MSMS_Orbi7k_Centroid_Run1_102006_02	1074	634.314	2	1074::1::2	756.332	PJK	172.05	4.19835	N/A	N/A
Rpal_Std_2d_FullMS_Orbi30k_MSMS_Orbi7k_Centroid_Run1_102006_02	1074	634.314	2	1074::1::3	853.383	JKG	115.03	3.69914	N/A	N/A
Rpal_Std_2d_FullMS_Orbi30k_MSMS_Orbi7k_Centroid_Run1_102006_02	1076	515.292	2	1076::1::1	174.112	EDJA	426.267	5.5797	N/A	N/A
Rpal_Std_2d_FullMS_Orbi30k_MSMS_Orbi7k_Centroid_Run1_102006_02	1076	515.292	2	1076::1::2	174.112	EDJ	497.304	4.81187	N/A	N/A
Rpal_Std_2d_FullMS_Orbi30k_MSMS_Orbi7k_Centroid_Run1_102006_02	1076	515.292	2	1076::1::3	426.261	AJD	303.16	4.3984	N/A	N/A
Rpal_Std_2d_FullMS_Orbi30k_MSMS_Orbi7k_Centroid_Run1_102006_02	1082	1412.7	1	1082::1::1	357.216	DASHQ	516.261	4.45051	Incorrect	K.MJJDATHPEETR.V
Rpal_Std_2d_FullMS_Orbi30k_MSMS_Orbi7k_Centroid_Run1_102006_02	1082	1412.7	1	1082::1::2	472.244	ASHQ	516.26	4.0422	Incorrect	K.MJJDATHPEETR.V
Rpal_Std_2d_FullMS_Orbi30k_MSMS_Orbi7k_Centroid_Run1_102006_02	1082	1412.7	1	1082::1::3	357.216	DATHN	516.261	4.02534	Incorrect	K.MJJDATHPEETR.V
Rpal_Std_2d_FullMS_Orbi30k_MSMS_Orbi7k_Centroid_Run1_102006_02	1083	1280.63	1	1083::1::1	18.0141	KMMEKAJE	301.135	14.2721	Correct	K.ATEEJAKEMMK.E
Rpal_Std_2d_FullMS_Orbi30k_MSMS_Orbi7k_Centroid_Run1_102006_02	1083	1280.63	1	1083::1::2	146.109	MMEKAJE	301.136	13.365	Correct	K.ATEEJAKEMMK.E
Rpal_Std_2d_FullMS_Orbi30k_MSMS_Orbi7k_Centroid_Run1_102006_02	1083	1280.63	1	1083::1::3	18.0143	KMMEKAJ	430.178	13.3525	Correct	K.ATEEJAKEMMK.E
Rpal_Std_2d_FullMS_Orbi30k_MSMS_Orbi7k_Centroid_Run1_102006_02	1084	907.449	2	1084::1::1	485.258	AQEGJEYHSE	184.143	10.228	Incorrect	R.JAETAAQEGJEYHPER.V
Rpal_Std_2d_FullMS_Orbi30k_MSMS_Orbi7k_Centroid_Run1_102006_02	1084	907.449	2	1084::1::2	485.259	AQEGJEYHS	313.185	9.67164	Incorrect	R.JAETAAQEGJEYHPER.V
Rpal_Std_2d_FullMS_Orbi30k_MSMS_Orbi7k_Centroid_Run1_102006_02	1084	907.449	2	1084::1::3	485.26	AQEGJEYH	400.216	9.58585	Correct	R.JAETAAQEGJEYHPER.V
Rpal_Std_2d_FullMS_Orbi30k_MSMS_Orbi7k_Centroid_Run1_102006_02	1089	706.851	2	1089::1::1	402.203	EJHSA	472.231	7.1335	N/A	N/A
Rpal_Std_2d_FullMS_Orbi30k_MSMS_Orbi7k_Centroid_Run1_102006_02	1089	706.851	2	1089::1::2	402.203	EJHSJ	430.184	7.07884	N/A	N/A
Rpal_Std_2d_FullMS_Orbi30k_MSMS_Orbi7k_Centroid_Run1_102006_02	1089	706.851	2	1089::1::3	472.237	ASHJT	430.192	6.72213	N/A	N/A
Rpal_Std_2d_FullMS_Orbi30k_MSMS_Orbi7k_Centroid_Run1_102006_02	1094	745.392	2	1094::1::1	660.324	PFEE	326.24	10.6839	Correct	R.VVKEEFPJNDSGR.M
Rpal_Std_2d_FullMS_Orbi30k_MSMS_Orbi7k_Centroid_Run1_102006_02	1094	745.392	2	1094::1::2	757.377	FEE	326.239	10.4029	Correct	R.VVKEEFPJNDSGR.M
Rpal_Std_2d_FullMS_Orbi30k_MSMS_Orbi7k_Centroid_Run1_102006_02	1094	745.392	2	1094::1::3	660.323	PFE	455.284	8.85374	Correct	R.VVKEEFPJNDSGR.M
Rpal_Std_2d_FullMS_Orbi30k_MSMS_Orbi7k_Centroid_Run1_102006_02	1096	756.947	2	1096::1::1	670.418	DTATJ	340.218	8.66592	Incorrect	R.JGAJVTATDVRPATK.E
Rpal_Std_2d_FullMS_Orbi30k_MSMS_Orbi7k_Centroid_Run1_102006_02	1096	756.947	2	1096::1::2	670.418	DTAT	453.302	7.09641	Correct	R.JGAJVTATDVRPATK.E
Rpal_Std_2d_FullMS_Orbi30k_MSMS_Orbi7k_Centroid_Run1_102006_02	1096	756.947	2	1096::1::3	670.419	DTAVE	326.239	6.13263	Incorrect	R.JGAJVTATDVRPATK.E
Rpal_Std_2d_FullMS_Orbi30k_MSMS_Orbi7k_Centroid_Run1_102006_02	1106	1165.62	1	1106::1::1	18.0137	KAFEKVED	200.125	10.1021	Correct	K.SJDEVKEFAK.Q
Rpal_Std_2d_FullMS_Orbi30k_MSMS_Orbi7k_Centroid_Run1_102006_02	1106	1165.62	1	1106::1::2	18.0139	KAFEKVE	315.152	9.57833	Correct	K.SJDEVKEFAK.Q
Rpal_Std_2d_FullMS_Orbi30k_MSMS_Orbi7k_Centroid_Run1_102006_02	1106	1165.62	1	1106::1::3	146.11	AFEKVED	200.124	9.35509	Correct	K.SJDEVKEFAK.Q
Rpal_Std_2d_FullMS_Orbi30k_MSMS_Orbi7k_Centroid_Run1_102006_02	1107	1277.72	1	1107::1::1	170.113	SDJTK	562.318	6.3497	Correct	R.AVSDJTKPYGVK.T
Rpal_Std_2d_FullMS_Orbi30k_MSMS_Orbi7k_Centroid_Run1_102006_02	1107	1277.72	1	1107::1::2	128.101	EDJTK	562.319	6.20737	Incorrect	R.AVSDJTKPYGVK.T
Rpal_Std_2d_FullMS_Orbi30k_MSMS_Orbi7k_Centroid_Run1_102006_02	1107	1277.72	1	1107::1::3	257.145	DJTK	562.318	5.3556	Correct	R.AVSDJTKPYGVK.T
Rpal_Std_2d_FullMS_Orbi30k_MSMS_Orbi7k_Centroid_Run1_102006_02	1110	487.581	3	1110::1::1	690.331	DDEAJJ	113.087	7.94551	N/A	N/A
Rpal_Std_2d_FullMS_Orbi30k_MSMS_Orbi7k_Centroid_Run1_102006_02	1110	487.581	3	1110::1::2	691.317	NDEAJJ	113.085	7.36579	N/A	N/A
Rpal_Std_2d_FullMS_Orbi30k_MSMS_Orbi7k_Centroid_Run1_102006_02	1110	487.581	3	1110::1::3	805.359	DEAJJ	113.086	7.20992	N/A	N/A
Rpal_Std_2d_FullMS_Orbi30k_MSMS_Orbi7k_Centroid_Run1_102006_02	1112	1249.65	1	1112::1::1	18.0134	KEFGGJDENJ	128.104	12.4747	Correct	K.KJNEDJGGFEK.F
Rpal_Std_2d_FullMS_Orbi30k_MSMS_Orbi7k_Centroid_Run1_102006_02	1112	1249.65	1	1112::1::2	128.1	JNEDJGWEK	36.0281	11.7869	Incorrect	K.KJNEDJGGFEK.F
Rpal_Std_2d_FullMS_Orbi30k_MSMS_Orbi7k_Centroid_Run1_102006_02	1112	1249.65	1	1112::1::3	128.099	JNEDJNFEK	18.0191	11.763	Incorrect	K.KJNEDJGGFEK.F
Rpal_Std_2d_FullMS_Orbi30k_MSMS_Orbi7k_Centroid_Run1_102006_02	1113	426.578	3	1113::1::1	904.546	DSV	71.0394	4.73334	N/A	N/A
Rpal_Std_2d_FullMS_Orbi30k_MSMS_Orbi7k_Centroid_Run1_102006_02	1115	1506.76	1	1115::1::1	779.357	DVVJDG	128.098	5.59373	Correct	R.KGDJVVDTDEYPR.H
Rpal_Std_2d_FullMS_Orbi30k_MSMS_Orbi7k_Centroid_Run1_102006_02	1115	1506.76	1	1115::1::2	779.358	DVVJD	185.119	4.86748	Correct	R.KGDJVVDTDEYPR.H
Rpal_Std_2d_FullMS_Orbi30k_MSMS_Orbi7k_Centroid_Run1_102006_02	1115	1506.76	1	1115::1::3	128.101	GDJVV	894.381	3.99799	Correct	R.KGDJVVDTDEYPR.H
Rpal_Std_2d_FullMS_Orbi30k_MSMS_Orbi7k_Centroid_Run1_102006_02	1116	770.375	0	1116::1::1	-1	VDKJNAAJ	-1	5.82719	Incorrect	K.MYVDKJNAAGGVDGK.K
Rpal_Std_2d_FullMS_Orbi30k_MSMS_Orbi7k_Centroid_Run1_102006_02	1116	770.375	0	1116::1::2	-1	VDKJNARV	-1	5.71574	Incorrect	K.MYVDKJNAAGGVDGK.K
Rpal_Std_2d_FullMS_Orbi30k_MSMS_Orbi7k_Centroid_Run1_102006_02	1116	770.375	0	1116::1::3	-1	VDKJNAA	-1	5.15115	Correct	K.MYVDKJNAAGGVDGK.K
Rpal_Std_2d_FullMS_Orbi30k_MSMS_Orbi7k_Centroid_Run1_102006_02	1118	528.273	2	1118::1::1	404.224	DAJVH	115.032	15.341	N/A	N/A
Rpal_Std_2d_FullMS_Orbi30k_MSMS_Orbi7k_Centroid_Run1_102006_02	1118	528.273	2	1118::1::2	404.224	DAJV	252.091	13.4866	N/A	N/A
Rpal_Std_2d_FullMS_Orbi30k_MSMS_Orbi7k_Centroid_Run1_102006_02	1118	528.273	2	1118::1::3	519.251	AJVH	115.032	12.9667	N/A	N/A
Rpal_Std_2d_FullMS_Orbi30k_MSMS_Orbi7k_Centroid_Run1_102006_02	1119	1055.54	1	1119::1::1	115.03	HVJADMVR	18.0175	9.76553	N/A	N/A
Rpal_Std_2d_FullMS_Orbi30k_MSMS_Orbi7k_Centroid_Run1_102006_02	1119	1055.54	1	1119::1::2	115.031	HVJADMV	174.118	9.10564	N/A	N/A
Rpal_Std_2d_FullMS_Orbi30k_MSMS_Orbi7k_Centroid_Run1_102006_02	1119	1055.54	1	1119::1::3	18.0146	RVMDAJV	252.092	9.0259	N/A	N/A
Rpal_Std_2d_FullMS_Orbi30k_MSMS_Orbi7k_Centroid_Run1_102006_02	1120	819.928	2	1120::1::1	404.25	DGTJJEQD	362.199	20.064	N/A	N/A
Rpal_Std_2d_FullMS_Orbi30k_MSMS_Orbi7k_Centroid_Run1_102006_02	1120	819.928	2	1120::1::2	519.277	GTJJEQD	362.198	18.4875	N/A	N/A
Rpal_Std_2d_FullMS_Orbi30k_MSMS_Orbi7k_Centroid_Run1_102006_02	1120	819.928	2	1120::1::3	404.25	DGTJJEQ	477.226	17.4306	N/A	N/A
Rpal_Std_2d_FullMS_Orbi30k_MSMS_Orbi7k_Centroid_Run1_102006_02	1124	753.882	2	1124::1::1	128.098	GDJVVDTDEY	271.175	30.2358	Correct	R.KGDJVVDTDEYPR.H
Rpal_Std_2d_FullMS_Orbi30k_MSMS_Orbi7k_Centroid_Run1_102006_02	1124	753.882	2	1124::1::2	185.118	DJVVDTDEY	271.175	29.4144	Correct	R.KGDJVVDTDEYPR.H
Rpal_Std_2d_FullMS_Orbi30k_MSMS_Orbi7k_Centroid_Run1_102006_02	1124	753.882	2	1124::1::3	434.229	EDTDVVJDG	128.107	28.3049	Correct	R.KGDJVVDTDEYPR.H
Rpal_Std_2d_FullMS_Orbi30k_MSMS_Orbi7k_Centroid_Run1_102006_02	1128	829.904	2	1128::1::1	706.303	HGSA	599.34	11.405	Correct	K.SMYEPVHGSAPDJAGK.G
Rpal_Std_2d_FullMS_Orbi30k_MSMS_Orbi7k_Centroid_Run1_102006_02	1128	829.904	2	1128::1::2	843.366	GSA	599.336	10.4936	Correct	K.SMYEPVHGSAPDJAGK.G
Rpal_Std_2d_FullMS_Orbi30k_MSMS_Orbi7k_Centroid_Run1_102006_02	1128	829.904	2	1128::1::3	706.303	HGS	670.377	7.726	Correct	K.SMYEPVHGSAPDJAGK.G
Rpal_Std_2d_FullMS_Orbi30k_MSMS_Orbi7k_Centroid_Run1_102006_02	1133	1119.5	1	1133::1::1	18.0161	RDFHD	430.192	4.23397	N/A	N/A
Rpal_Std_2d_FullMS_Orbi30k_MSMS_Orbi7k_Centroid_Run1_102006_02	1133	1119.5	1	1133::1::2	174.115	DFHD	430.195	3.66219	N/A	N/A
Rpal_Std_2d_FullMS_Orbi30k_MSMS_Orbi7k_Centroid_Run1_102006_02	1133	1119.5	1	1133::1::3	18.0159	RDFH	545.219	3.26383	N/A	N/A
Rpal_Std_2d_FullMS_Orbi30k_MSMS_Orbi7k_Centroid_Run1_102006_02	1137	1385.72	1	1137::1::1	354.232	DAYHSD	342.235	4.7994	N/A	N/A
Rpal_Std_2d_FullMS_Orbi30k_MSMS_Orbi7k_Centroid_Run1_102006_02	1137	1385.72	1	1137::1::2	469.258	AYHSD	342.236	4.01605	N/A	N/A
Rpal_Std_2d_FullMS_Orbi30k_MSMS_Orbi7k_Centroid_Run1_102006_02	1137	1385.72	1	1137::1::3	354.232	DAYHS	457.262	3.94766	N/A	N/A
Rpal_Std_2d_FullMS_Orbi30k_MSMS_Orbi7k_Centroid_Run1_102006_02	1139	739.405	2	1139::1::1	980.488	JPKN	44.0322	4.14386	Incorrect	K.TGKPJGEEJYATAK.E
Rpal_Std_2d_FullMS_Orbi30k_MSMS_Orbi7k_Centroid_Run1_102006_02	1139	739.405	2	1139::1::2	980.488	JPK	158.075	3.51673	Correct	K.TGKPJGEEJYATAK.E
Rpal_Std_2d_FullMS_Orbi30k_MSMS_Orbi7k_Centroid_Run1_102006_02	1139	739.405	2	1139::1::3	1093.58	PKN	44.0265	2.0539	Incorrect	K.TGKPJGEEJYATAK.E
Rpal_Std_2d_FullMS_Orbi30k_MSMS_Orbi7k_Centroid_Run1_102006_02	1148	1477.8	1	1148::1::1	18.0167	KATASKAY	638.336	7.1823	Incorrect	K.TGKPJGEEJYATAK.E
Rpal_Std_2d_FullMS_Orbi30k_MSMS_Orbi7k_Centroid_Run1_102006_02	1148	1477.8	1	1148::1::2	18.0166	KATAYJE	682.374	7.13258	Correct	K.TGKPJGEEJYATAK.E
Rpal_Std_2d_FullMS_Orbi30k_MSMS_Orbi7k_Centroid_Run1_102006_02	1148	1477.8	1	1148::1::3	146.112	ATASKAY	638.336	6.29415	Incorrect	K.TGKPJGEEJYATAK.E
Rpal_Std_2d_FullMS_Orbi30k_MSMS_Orbi7k_Centroid_Run1_102006_02	1154	630.326	2	1154::1::1	115.029	RVEDAJNATR	18.0191	20.9269	Correct	K.DRVEDAJNATR.A
Rpal_Std_2d_FullMS_Orbi30k_MSMS_Orbi7k_Centroid_Run1_102006_02	1154	630.326	2	1154::1::2	115.029	RVEDAJNAT	174.12	20.5424	Correct	K.DRVEDAJNATR.A
Rpal_Std_2d_FullMS_Orbi30k_MSMS_Orbi7k_Centroid_Run1_102006_02	1154	630.326	2	1154::1::3	115.029	RVEDAJNA	275.168	20.1795	Correct	K.DRVEDAJNATR.A
Rpal_Std_2d_FullMS_Orbi30k_MSMS_Orbi7k_Centroid_Run1_102006_02	1155	608.826	2	1155::1::1	302.208	JVJSD	386.135	11.1179	Correct	R.DPACDSJVJRK.G
Rpal_Std_2d_FullMS_Orbi30k_MSMS_Orbi7k_Centroid_Run1_102006_02	1155	608.826	2	1155::1::2	415.29	VJSD	386.136	9.30489	Correct	R.DPACDSJVJRK.G
Rpal_Std_2d_FullMS_Orbi30k_MSMS_Orbi7k_Centroid_Run1_102006_02	1155	608.826	2	1155::1::3	501.157	SJVJ	302.213	8.33103	Correct	R.DPACDSJVJRK.G
Rpal_Std_2d_FullMS_Orbi30k_MSMS_Orbi7k_Centroid_Run1_102006_02	1157	572.336	2	1157::1::1	356.243	VRSVVM	115.035	10.6759	Correct	R.DMVVSRVPJK.J
Rpal_Std_2d_FullMS_Orbi30k_MSMS_Orbi7k_Centroid_Run1_102006_02	1157	572.336	2	1157::1::2	356.244	VRSVV	246.074	9.86274	Correct	R.DMVVSRVPJK.J
Rpal_Std_2d_FullMS_Orbi30k_MSMS_Orbi7k_Centroid_Run1_102006_02	1157	572.336	2	1157::1::3	356.244	VRSV	345.143	8.96466	Correct	R.DMVVSRVPJK.J
Rpal_Std_2d_FullMS_Orbi30k_MSMS_Orbi7k_Centroid_Run1_102006_02	1158	645.825	2	1158::1::1	630.278	VJD	332.178	9.12936	Correct	K.KSGDGWVJDGEK.F
Rpal_Std_2d_FullMS_Orbi30k_MSMS_Orbi7k_Centroid_Run1_102006_02	1160	723.315	2	1160::1::1	501.211	MWDHAFG	99.0725	9.17297	Incorrect	R.VGTDEMWDHAER.V
Rpal_Std_2d_FullMS_Orbi30k_MSMS_Orbi7k_Centroid_Run1_102006_02	1160	723.315	2	1160::1::2	632.253	WDHAFG	99.0709	8.47625	Incorrect	R.VGTDEMWDHAER.V
Rpal_Std_2d_FullMS_Orbi30k_MSMS_Orbi7k_Centroid_Run1_102006_02	1160	723.315	2	1160::1::3	501.212	MWDHAW	117.082	8.27544	Incorrect	R.VGTDEMWDHAER.V
Rpal_Std_2d_FullMS_Orbi30k_MSMS_Orbi7k_Centroid_Run1_102006_02	1166	674.883	2	1166::1::1	372.203	EVGJV	478.263	17.0303	Incorrect	K.JVVEHJGVEPEK.V
Rpal_Std_2d_FullMS_Orbi30k_MSMS_Orbi7k_Centroid_Run1_102006_02	1166	674.883	2	1166::1::2	501.246	VGJV	478.262	15.3069	Incorrect	K.JVVEHJGVEPEK.V
Rpal_Std_2d_FullMS_Orbi30k_MSMS_Orbi7k_Centroid_Run1_102006_02	1166	674.883	2	1166::1::3	577.325	JGVE	372.209	15.113	Correct	K.JVVEHJGVEPEK.V
Rpal_Std_2d_FullMS_Orbi30k_MSMS_Orbi7k_Centroid_Run1_102006_02	1167	763.399	1	1167::1::1	18.0118	GRGVM	244.127	6.9425	N/A	N/A
Rpal_Std_2d_FullMS_Orbi30k_MSMS_Orbi7k_Centroid_Run1_102006_02	1167	763.399	1	1167::1::2	18.0114	GRGVF	228.099	6.75016	N/A	N/A
Rpal_Std_2d_FullMS_Orbi30k_MSMS_Orbi7k_Centroid_Run1_102006_02	1167	763.399	1	1167::1::3	75.0334	RGVM	244.126	5.99348	N/A	N/A
Rpal_Std_2d_FullMS_Orbi30k_MSMS_Orbi7k_Centroid_Run1_102006_02	1168	955.993	2	1168::1::1	943.483	FYQJT	314.166	4.77783	N/A	N/A
Rpal_Std_2d_FullMS_Orbi30k_MSMS_Orbi7k_Centroid_Run1_102006_02	1168	955.993	2	1168::1::2	1090.56	YQJT	314.162	4.61015	N/A	N/A
Rpal_Std_2d_FullMS_Orbi30k_MSMS_Orbi7k_Centroid_Run1_102006_02	1168	955.993	2	1168::1::3	943.484	FYQJ	415.213	3.90661	N/A	N/A
Rpal_Std_2d_FullMS_Orbi30k_MSMS_Orbi7k_Centroid_Run1_102006_02	1169	495.6	3	1169::1::1	99.069	SEAAV	927.492	4.23655	N/A	N/A
Rpal_Std_2d_FullMS_Orbi30k_MSMS_Orbi7k_Centroid_Run1_102006_02	1169	495.6	3	1169::1::2	99.0691	SEAA	1026.56	3.36933	N/A	N/A
Rpal_Std_2d_FullMS_Orbi30k_MSMS_Orbi7k_Centroid_Run1_102006_02	1169	495.6	3	1169::1::3	186.101	EAAV	927.492	3.25408	N/A	N/A
Rpal_Std_2d_FullMS_Orbi30k_MSMS_Orbi7k_Centroid_Run1_102006_02	1170	1030.62	1	1170::1::1	18.0136	KKJE	513.287	5.34785	N/A	N/A
Rpal_Std_2d_FullMS_Orbi30k_MSMS_Orbi7k_Centroid_Run1_102006_02	1170	1030.62	1	1170::1::2	146.11	KJE	513.285	4.65279	N/A	N/A
Rpal_Std_2d_FullMS_Orbi30k_MSMS_Orbi7k_Centroid_Run1_102006_02	1170	1030.62	1	1170::1::3	642.33	JKK	18.0131	3.77799	N/A	N/A
Rpal_Std_2d_FullMS_Orbi30k_MSMS_Orbi7k_Centroid_Run1_102006_02	1172	1348.76	1	1172::1::1	400.202	TVGJHEV	212.159	10.8061	Incorrect	K.JVVEHJGVEPEK.V
Rpal_Std_2d_FullMS_Orbi30k_MSMS_Orbi7k_Centroid_Run1_102006_02	1172	1348.76	1	1172::1::2	372.206	EVGJHEV	212.16	10.7297	Correct	K.JVVEHJGVEPEK.V
Rpal_Std_2d_FullMS_Orbi30k_MSMS_Orbi7k_Centroid_Run1_102006_02	1172	1348.76	1	1172::1::3	372.206	VEGJHEV	212.16	10.6838	Incorrect	K.JVVEHJGVEPEK.V
Rpal_Std_2d_FullMS_Orbi30k_MSMS_Orbi7k_Centroid_Run1_102006_02	1173	597.808	2	1173::1::1	502.274	VDFKD	87.0419	11.3843	N/A	N/A
Rpal_Std_2d_FullMS_Orbi30k_MSMS_Orbi7k_Centroid_Run1_102006_02	1173	597.808	2	1173::1::2	502.274	VDFK	202.069	10.8521	N/A	N/A
Rpal_Std_2d_FullMS_Orbi30k_MSMS_Orbi7k_Centroid_Run1_102006_02	1173	597.808	2	1173::1::3	502.274	VDF	330.163	9.05882	N/A	N/A
Rpal_Std_2d_FullMS_Orbi30k_MSMS_Orbi7k_Centroid_Run1_102006_02	1176	1484.79	1	1176::1::1	315.152	AAVVGY	608.334	5.3029	Correct	K.VSEAAVVGYPHDJK.G
Rpal_Std_2d_FullMS_Orbi30k_MSMS_Orbi7k_Centroid_Run1_102006_02	1176	1484.79	1	1176::1::2	386.19	AVVGY	608.333	4.65746	Correct	K.VSEAAVVGYPHDJK.G
Rpal_Std_2d_FullMS_Orbi30k_MSMS_Orbi7k_Centroid_Run1_102006_02	1176	1484.79	1	1176::1::3	457.227	VVGY	608.334	3.9051	Correct	K.VSEAAVVGYPHDJK.G
Rpal_Std_2d_FullMS_Orbi30k_MSMS_Orbi7k_Centroid_Run1_102006_02	1179	1194.61	1	1179::1::1	592.256	VNEJK	18.0137	7.11097	N/A	N/A
Rpal_Std_2d_FullMS_Orbi30k_MSMS_Orbi7k_Centroid_Run1_102006_02	1179	1194.61	1	1179::1::2	592.256	VNEJ	146.108	6.32173	N/A	N/A
Rpal_Std_2d_FullMS_Orbi30k_MSMS_Orbi7k_Centroid_Run1_102006_02	1179	1194.61	1	1179::1::3	592.257	VNE	259.192	5.4707	N/A	N/A
Rpal_Std_2d_FullMS_Orbi30k_MSMS_Orbi7k_Centroid_Run1_102006_02	1180	1348.76	1	1180::1::1	400.199	TVGJHEV	212.161	10.6168	Incorrect	K.JVVEHJGVEPEK.V
Rpal_Std_2d_FullMS_Orbi30k_MSMS_Orbi7k_Centroid_Run1_102006_02	1180	1348.76	1	1180::1::2	372.204	EVGJHEV	212.161	10.5787	Correct	K.JVVEHJGVEPEK.V
Rpal_Std_2d_FullMS_Orbi30k_MSMS_Orbi7k_Centroid_Run1_102006_02	1180	1348.76	1	1180::1::3	372.203	JDGJHEV	212.162	10.3809	Incorrect	K.JVVEHJGVEPEK.V
Rpal_Std_2d_FullMS_Orbi30k_MSMS_Orbi7k_Centroid_Run1_102006_02	1182	668.992	3	1182::1::1	1301.58	AJSEGA	174.119	6.55505	N/A	N/A
Rpal_Std_2d_FullMS_Orbi30k_MSMS_Orbi7k_Centroid_Run1_102006_02	1182	668.992	3	1182::1::2	1301.58	AJSM	300.18	5.78815	N/A	N/A
Rpal_Std_2d_FullMS_Orbi30k_MSMS_Orbi7k_Centroid_Run1_102006_02	1182	668.992	3	1182::1::3	1301.58	AJSEG	245.156	5.66895	N/A	N/A
Rpal_Std_2d_FullMS_Orbi30k_MSMS_Orbi7k_Centroid_Run1_102006_02	1184	719.373	2	1184::1::1	745.375	KAJD	264.114	4.8288	Incorrect	R.YESJAKPEJMEK.G
Rpal_Std_2d_FullMS_Orbi30k_MSMS_Orbi7k_Centroid_Run1_102006_02	1184	719.373	2	1184::1::2	745.375	KAJS	292.109	4.82551	Correct	R.YESJAKPEJMEK.G
Rpal_Std_2d_FullMS_Orbi30k_MSMS_Orbi7k_Centroid_Run1_102006_02	1184	719.373	2	1184::1::3	873.471	AJD	264.113	3.92453	Incorrect	R.YESJAKPEJMEK.G
Rpal_Std_2d_FullMS_Orbi30k_MSMS_Orbi7k_Centroid_Run1_102006_02	1191	1024.03	2	1191::1::1	812.422	FNDEJA	544.331	16.6071	Correct	R.TAAAQQGGKFNDEJAPJSTK.M
Rpal_Std_2d_FullMS_Orbi30k_MSMS_Orbi7k_Centroid_Run1_102006_02	1191	1024.03	2	1191::1::2	812.422	FNDEJ	615.368	12.9461	Correct	R.TAAAQQGGKFNDEJAPJSTK.M
Rpal_Std_2d_FullMS_Orbi30k_MSMS_Orbi7k_Centroid_Run1_102006_02	1191	1024.03	2	1191::1::3	959.491	NDEJA	544.33	12.7525	Correct	R.TAAAQQGGKFNDEJAPJSTK.M
Rpal_Std_2d_FullMS_Orbi30k_MSMS_Orbi7k_Centroid_Run1_102006_02	1194	834.914	2	1194::1::1	44.03	QDSATAENAYD	458.33	8.96791	Incorrect	R.TADSATAENAYDAJKK.Y
Rpal_Std_2d_FullMS_Orbi30k_MSMS_Orbi7k_Centroid_Run1_102006_02	1194	834.914	2	1194::1::2	172.088	DSATAENAYD	458.33	8.50077	Correct	R.TADSATAENAYDAJKK.Y
Rpal_Std_2d_FullMS_Orbi30k_MSMS_Orbi7k_Centroid_Run1_102006_02	1194	834.914	2	1194::1::3	287.115	SATAENAYD	458.331	7.88605	Correct	R.TADSATAENAYDAJKK.Y
Rpal_Std_2d_FullMS_Orbi30k_MSMS_Orbi7k_Centroid_Run1_102006_02	1196	708.85	2	1196::1::1	362.162	EEMVS	478.297	5.91012	Correct	K.YAAGEEMVSGFKK.S
Rpal_Std_2d_FullMS_Orbi30k_MSMS_Orbi7k_Centroid_Run1_102006_02	1196	708.85	2	1196::1::2	491.204	EMVS	478.297	5.07728	Correct	K.YAAGEEMVSGFKK.S
Rpal_Std_2d_FullMS_Orbi30k_MSMS_Orbi7k_Centroid_Run1_102006_02	1196	708.85	2	1196::1::3	620.248	MVS	478.296	4.4913	Correct	K.YAAGEEMVSGFKK.S
Rpal_Std_2d_FullMS_Orbi30k_MSMS_Orbi7k_Centroid_Run1_102006_02	1199	1228.63	2	1199::1::1	1376.76	AAEQ	679.32	5.04125	Incorrect	R.GAPEAVAPDEAAPVPQAEEPKVQR.G
Rpal_Std_2d_FullMS_Orbi30k_MSMS_Orbi7k_Centroid_Run1_102006_02	1199	1228.63	2	1199::1::2	1376.76	AAE	807.379	4.72012	Correct	R.GAPEAVAPDEAAPVPQAEEPKVQR.G
Rpal_Std_2d_FullMS_Orbi30k_MSMS_Orbi7k_Centroid_Run1_102006_02	1199	1228.63	2	1199::1::3	1447.8	AEQ	679.315	2.49485	Incorrect	R.GAPEAVAPDEAAPVPQAEEPKVQR.G
Rpal_Std_2d_FullMS_Orbi30k_MSMS_Orbi7k_Centroid_Run1_102006_02	1202	727.419	1	1202::1::1	18.0113	RJYY	113.088	5.42965	N/A	N/A
Rpal_Std_2d_FullMS_Orbi30k_MSMS_Orbi7k_Centroid_Run1_102006_02	1202	727.419	1	1202::1::2	174.113	JYY	113.088	4.54873	N/A	N/A
Rpal_Std_2d_FullMS_Orbi30k_MSMS_Orbi7k_Centroid_Run1_102006_02	1202	727.419	1	1202::1::3	18.0117	RJY	276.151	4.37149	N/A	N/A
Rpal_Std_2d_FullMS_Orbi30k_MSMS_Orbi7k_Centroid_Run1_102006_02	1205	672.351	2	1205::1::1	607.304	YETJ	229.145	5.29752	Correct	K.TKJTEYQDFAK.W
Rpal_Std_2d_FullMS_Orbi30k_MSMS_Orbi7k_Centroid_Run1_102006_02	1205	672.351	2	1205::1::2	607.304	YET	342.23	4.40682	Correct	K.TKJTEYQDFAK.W
Rpal_Std_2d_FullMS_Orbi30k_MSMS_Orbi7k_Centroid_Run1_102006_02	1205	672.351	2	1205::1::3	770.363	ETJ	229.15	3.70563	Correct	K.TKJTEYQDFAK.W
Rpal_Std_2d_FullMS_Orbi30k_MSMS_Orbi7k_Centroid_Run1_102006_02	1208	687.874	2	1208::1::1	398.216	MENVDKJ	146.117	11.3042	Correct	K.VJEGMENVDKJK.R
Rpal_Std_2d_FullMS_Orbi30k_MSMS_Orbi7k_Centroid_Run1_102006_02	1208	687.874	2	1208::1::2	529.258	ENVDKJ	146.116	10.5257	Correct	K.VJEGMENVDKJK.R
Rpal_Std_2d_FullMS_Orbi30k_MSMS_Orbi7k_Centroid_Run1_102006_02	1208	687.874	2	1208::1::3	398.218	MENVDK	259.199	10.5241	Correct	K.VJEGMENVDKJK.R
Rpal_Std_2d_FullMS_Orbi30k_MSMS_Orbi7k_Centroid_Run1_102006_02	1209	886.476	2	1209::1::1	626.368	DAEADJ	530.315	7.32166	Incorrect	R.JSAEJJDASNNRGNAVK.K
Rpal_Std_2d_FullMS_Orbi30k_MSMS_Orbi7k_Centroid_Run1_102006_02	1209	886.476	2	1209::1::2	626.368	DAEADR	487.298	6.53589	Incorrect	R.JSAEJJDASNNRGNAVK.K
Rpal_Std_2d_FullMS_Orbi30k_MSMS_Orbi7k_Centroid_Run1_102006_02	1209	886.476	2	1209::1::3	626.369	DAEAD	643.399	6.48995	Incorrect	R.JSAEJJDASNNRGNAVK.K
Rpal_Std_2d_FullMS_Orbi30k_MSMS_Orbi7k_Centroid_Run1_102006_02	1210	501.788	2	1210::1::1	18.0092	KKJWEA	228.119	7.02962	N/A	N/A
Rpal_Std_2d_FullMS_Orbi30k_MSMS_Orbi7k_Centroid_Run1_102006_02	1210	501.788	2	1210::1::2	18.0093	KKWJEA	228.119	7.00494	N/A	N/A
Rpal_Std_2d_FullMS_Orbi30k_MSMS_Orbi7k_Centroid_Run1_102006_02	1210	501.788	2	1210::1::3	146.102	KJWEA	228.122	6.30857	N/A	N/A
Rpal_Std_2d_FullMS_Orbi30k_MSMS_Orbi7k_Centroid_Run1_102006_02	1211	586.329	2	1211::1::1	114.046	KDAJEAJ	316.192	11.0398	N/A	N/A
Rpal_Std_2d_FullMS_Orbi30k_MSMS_Orbi7k_Centroid_Run1_102006_02	1211	586.329	2	1211::1::2	242.141	DAJEAJ	316.192	10.1634	N/A	N/A
Rpal_Std_2d_FullMS_Orbi30k_MSMS_Orbi7k_Centroid_Run1_102006_02	1211	586.329	2	1211::1::3	429.275	AEJADK	114.046	10.0601	N/A	N/A
Rpal_Std_2d_FullMS_Orbi30k_MSMS_Orbi7k_Centroid_Run1_102006_02	1212	414.59	3	1212::1::1	502.317	JJEQA	184.126	4.04226	N/A	N/A
Rpal_Std_2d_FullMS_Orbi30k_MSMS_Orbi7k_Centroid_Run1_102006_02	1212	414.59	3	1212::1::2	255.162	QEJJ	502.318	3.29997	N/A	N/A
Rpal_Std_2d_FullMS_Orbi30k_MSMS_Orbi7k_Centroid_Run1_102006_02	1212	414.59	3	1212::1::3	615.401	JEQA	184.125	3.29574	N/A	N/A
Rpal_Std_2d_FullMS_Orbi30k_MSMS_Orbi7k_Centroid_Run1_102006_02	1214	591.319	3	1214::1::1	871.473	SADJJE	271.157	9.59187	N/A	N/A
Rpal_Std_2d_FullMS_Orbi30k_MSMS_Orbi7k_Centroid_Run1_102006_02	1214	591.319	3	1214::1::2	958.505	ADJJE	271.157	8.64078	N/A	N/A
Rpal_Std_2d_FullMS_Orbi30k_MSMS_Orbi7k_Centroid_Run1_102006_02	1214	591.319	3	1214::1::3	871.472	SADJJ	400.2	8.40557	N/A	N/A
Rpal_Std_2d_FullMS_Orbi30k_MSMS_Orbi7k_Centroid_Run1_102006_02	1215	920.916	2	1215::1::1	450.214	YGWHP	749.328	4.54998	Incorrect	R.QAJDDAGWHPSTEEER.C
Rpal_Std_2d_FullMS_Orbi30k_MSMS_Orbi7k_Centroid_Run1_102006_02	1215	920.916	2	1215::1::2	613.279	GWHP	749.327	4.35689	Correct	R.QAJDDAGWHPSTEEER.C
Rpal_Std_2d_FullMS_Orbi30k_MSMS_Orbi7k_Centroid_Run1_102006_02	1215	920.916	2	1215::1::3	450.214	YGWH	846.381	4.08935	Incorrect	R.QAJDDAGWHPSTEEER.C
Rpal_Std_2d_FullMS_Orbi30k_MSMS_Orbi7k_Centroid_Run1_102006_02	1216	1374.74	1	1216::1::1	36.0252	KJKNJV	642.241	4.04986	Incorrect	K.VJEGMENVDKJK.R
Rpal_Std_2d_FullMS_Orbi30k_MSMS_Orbi7k_Centroid_Run1_102006_02	1216	1374.74	1	1216::1::2	164.12	JKNJV	642.241	3.91261	Incorrect	K.VJEGMENVDKJK.R
Rpal_Std_2d_FullMS_Orbi30k_MSMS_Orbi7k_Centroid_Run1_102006_02	1216	1374.74	1	1216::1::3	36.025	KJKNVJ	642.241	3.89133	Incorrect	K.VJEGMENVDKJK.R
Rpal_Std_2d_FullMS_Orbi30k_MSMS_Orbi7k_Centroid_Run1_102006_02	1216	1374.74	1	1216::2::1	18.0143	KJKDVN	658.309	5.39693	Correct	K.VJEGMENVDKJK.R
Rpal_Std_2d_FullMS_Orbi30k_MSMS_Orbi7k_Centroid_Run1_102006_02	1216	1374.74	1	1216::2::2	772.352	VDKJK	18.0146	4.80439	Correct	K.VJEGMENVDKJK.R
Rpal_Std_2d_FullMS_Orbi30k_MSMS_Orbi7k_Centroid_Run1_102006_02	1216	1374.74	1	1216::2::3	146.11	JKDVN	658.309	4.57568	Correct	K.VJEGMENVDKJK.R
Rpal_Std_2d_FullMS_Orbi30k_MSMS_Orbi7k_Centroid_Run1_102006_02	1224	458.918	3	1224::1::1	975.515	GEJ	99.0696	4.67258	N/A	N/A
Rpal_Std_2d_FullMS_Orbi30k_MSMS_Orbi7k_Centroid_Run1_102006_02	1224	458.918	3	1224::1::2	99.0641	KNG	975.509	1.34334	N/A	N/A
Rpal_Std_2d_FullMS_Orbi30k_MSMS_Orbi7k_Centroid_Run1_102006_02	1232	757.403	2	1232::1::1	442.245	PJDKNEE	245.16	8.38437	Correct	R.JSJEPJDKNEEAR.E
Rpal_Std_2d_FullMS_Orbi30k_MSMS_Orbi7k_Centroid_Run1_102006_02	1232	757.403	2	1232::1::2	539.3	JDKNEE	245.157	7.59008	Correct	R.JSJEPJDKNEEAR.E
Rpal_Std_2d_FullMS_Orbi30k_MSMS_Orbi7k_Centroid_Run1_102006_02	1232	757.403	2	1232::1::3	652.385	DKNEE	245.156	7.01612	Correct	R.JSJEPJDKNEEAR.E
Rpal_Std_2d_FullMS_Orbi30k_MSMS_Orbi7k_Centroid_Run1_102006_02	1234	785.364	2	1234::1::1	885.465	GMMDC	146.109	8.90453	Correct	K.EJRETTGVGMMDCK.Q
Rpal_Std_2d_FullMS_Orbi30k_MSMS_Orbi7k_Centroid_Run1_102006_02	1234	785.364	2	1234::1::2	885.465	GMMD	249.119	7.29943	Correct	K.EJRETTGVGMMDCK.Q
Rpal_Std_2d_FullMS_Orbi30k_MSMS_Orbi7k_Centroid_Run1_102006_02	1234	785.364	2	1234::1::3	942.485	MMDC	146.111	6.48389	Correct	K.EJRETTGVGMMDCK.Q
Rpal_Std_2d_FullMS_Orbi30k_MSMS_Orbi7k_Centroid_Run1_102006_02	1235	1002.99	2	1235::1::1	485.268	JTDGDDEAAJ	518.254	18.3937	Correct	K.KGSNVJTDGDDEAAJSEGAR.D
Rpal_Std_2d_FullMS_Orbi30k_MSMS_Orbi7k_Centroid_Run1_102006_02	1235	1002.99	2	1235::1::2	598.351	TDGDDEAAJ	518.255	16.7537	Correct	K.KGSNVJTDGDDEAAJSEGAR.D
Rpal_Std_2d_FullMS_Orbi30k_MSMS_Orbi7k_Centroid_Run1_102006_02	1235	1002.99	2	1235::1::3	631.335	AAEDDGDTJ	485.271	16.673	Correct	K.KGSNVJTDGDDEAAJSEGAR.D
Rpal_Std_2d_FullMS_Orbi30k_MSMS_Orbi7k_Centroid_Run1_102006_02	1246	1043.56	3	1246::1::1	1699	SVTHAAD	747.34	5.46637	Correct	K.JAJDNGASVTHAADNEQAMR.V
Rpal_Std_2d_FullMS_Orbi30k_MSMS_Orbi7k_Centroid_Run1_102006_02	1246	1043.56	3	1246::1::2	1784.05	TTHAAD	747.339	5.2476	Incorrect	K.JAJDNGASVTHAADNEQAMR.V
Rpal_Std_2d_FullMS_Orbi30k_MSMS_Orbi7k_Centroid_Run1_102006_02	1246	1043.56	3	1246::1::3	1786.03	VTHAAD	747.34	4.93326	Correct	K.JAJDNGASVTHAADNEQAMR.V
Rpal_Std_2d_FullMS_Orbi30k_MSMS_Orbi7k_Centroid_Run1_102006_02	1257	736.386	2	1257::1::1	653.326	JVYD	327.189	14.2126	Correct	K.VJDDYVJGQNHAK.K
Rpal_Std_2d_FullMS_Orbi30k_MSMS_Orbi7k_Centroid_Run1_102006_02	1257	736.386	2	1257::1::2	653.326	JVY	442.216	12.7937	Correct	K.VJDDYVJGQNHAK.K
Rpal_Std_2d_FullMS_Orbi30k_MSMS_Orbi7k_Centroid_Run1_102006_02	1257	736.386	2	1257::1::3	766.412	VYD	327.187	10.4679	Correct	K.VJDDYVJGQNHAK.K
Rpal_Std_2d_FullMS_Orbi30k_MSMS_Orbi7k_Centroid_Run1_102006_02	1258	778.399	2	1258::1::1	188.063	TAEVESSJVAH	243.17	15.9386	Correct	R.MGTAEVESSJVAHPK.V
Rpal_Std_2d_FullMS_Orbi30k_MSMS_Orbi7k_Centroid_Run1_102006_02	1258	778.399	2	1258::1::2	289.114	AEVESSJVAH	243.167	15.7542	Correct	R.MGTAEVESSJVAHPK.V
Rpal_Std_2d_FullMS_Orbi30k_MSMS_Orbi7k_Centroid_Run1_102006_02	1258	778.399	2	1258::1::3	360.15	EVESSJVAH	243.168	15.1279	Correct	R.MGTAEVESSJVAHPK.V
Rpal_Std_2d_FullMS_Orbi30k_MSMS_Orbi7k_Centroid_Run1_102006_02	1259	787.864	2	1259::1::1	23.0143	KCDMMG	885.466	4.97589	N/A	N/A
Rpal_Std_2d_FullMS_Orbi30k_MSMS_Orbi7k_Centroid_Run1_102006_02	1259	787.864	2	1259::1::2	38.0256	JCDMMG	885.466	4.93756	N/A	N/A
Rpal_Std_2d_FullMS_Orbi30k_MSMS_Orbi7k_Centroid_Run1_102006_02	1259	787.864	2	1259::1::3	151.11	CDMMG	885.466	4.20625	N/A	N/A
Rpal_Std_2d_FullMS_Orbi30k_MSMS_Orbi7k_Centroid_Run1_102006_02	1262	829.449	2	1262::1::1	844.45	SAJAEEV	113.089	11.5422	Correct	R.JVEEAJASGDRDAAJK.A
Rpal_Std_2d_FullMS_Orbi30k_MSMS_Orbi7k_Centroid_Run1_102006_02	1262	829.449	2	1262::1::2	844.45	SAJAEE	212.158	10.6565	Correct	R.JVEEAJASGDRDAAJK.A
Rpal_Std_2d_FullMS_Orbi30k_MSMS_Orbi7k_Centroid_Run1_102006_02	1262	829.449	2	1262::1::3	844.449	SAJAE	341.201	10.2191	Correct	R.JVEEAJASGDRDAAJK.A
Rpal_Std_2d_FullMS_Orbi30k_MSMS_Orbi7k_Centroid_Run1_102006_02	1268	800.458	2	1268::1::1	601.343	SEDVNJ	340.261	15.4278	Correct	K.JVKJNVDESPVTASK.Y
Rpal_Std_2d_FullMS_Orbi30k_MSMS_Orbi7k_Centroid_Run1_102006_02	1268	800.458	2	1268::1::2	601.344	SEDVN	453.344	14.6673	Correct	K.JVKJNVDESPVTASK.Y
Rpal_Std_2d_FullMS_Orbi30k_MSMS_Orbi7k_Centroid_Run1_102006_02	1268	800.458	2	1268::1::3	601.345	SEDV	567.386	12.9022	Correct	K.JVKJNVDESPVTASK.Y
Rpal_Std_2d_FullMS_Orbi30k_MSMS_Orbi7k_Centroid_Run1_102006_02	1272	433.257	3	1272::1::1	600.292	AVAV	356.247	5.84123	N/A	N/A
Rpal_Std_2d_FullMS_Orbi30k_MSMS_Orbi7k_Centroid_Run1_102006_02	1272	433.257	3	1272::1::2	600.293	AAVV	356.247	5.81619	N/A	N/A
Rpal_Std_2d_FullMS_Orbi30k_MSMS_Orbi7k_Centroid_Run1_102006_02	1272	433.257	3	1272::1::3	600.292	GJAV	356.247	5.50013	N/A	N/A
Rpal_Std_2d_FullMS_Orbi30k_MSMS_Orbi7k_Centroid_Run1_102006_02	1274	683.365	2	1274::1::1	820.423	AJD	245.144	6.81839	Correct	R.JJVGDDAHAJDAR.V
Rpal_Std_2d_FullMS_Orbi30k_MSMS_Orbi7k_Centroid_Run1_102006_02	1280	761.359	2	1280::1::1	566.249	FADNVFD	146.114	18.3794	Incorrect	K.AQTEHFADGGVFDK.J
Rpal_Std_2d_FullMS_Orbi30k_MSMS_Orbi7k_Centroid_Run1_102006_02	1280	761.359	2	1280::1::2	566.25	FADNVF	261.141	17.7081	Incorrect	K.AQTEHFADGGVFDK.J
Rpal_Std_2d_FullMS_Orbi30k_MSMS_Orbi7k_Centroid_Run1_102006_02	1280	761.359	2	1280::1::3	566.25	FADNV	408.209	15.8615	Incorrect	K.AQTEHFADGGVFDK.J
Rpal_Std_2d_FullMS_Orbi30k_MSMS_Orbi7k_Centroid_Run1_102006_02	1281	656.87	2	1281::1::1	471.199	SJJR	371.225	4.67045	Correct	R.ADEVGSJJRPQK.J
Rpal_Std_2d_FullMS_Orbi30k_MSMS_Orbi7k_Centroid_Run1_102006_02	1281	656.87	2	1281::1::2	558.23	JJR	371.225	3.74761	Correct	R.ADEVGSJJRPQK.J
Rpal_Std_2d_FullMS_Orbi30k_MSMS_Orbi7k_Centroid_Run1_102006_02	1281	656.87	2	1281::1::3	471.201	SJJ	527.324	2.28139	Correct	R.ADEVGSJJRPQK.J
Rpal_Std_2d_FullMS_Orbi30k_MSMS_Orbi7k_Centroid_Run1_102006_02	1283	904.992	2	1283::1::1	642.389	AQADGGKJAADP	71.0445	12.9859	Incorrect	R.APADAJKGGDAQANAVAJR.A
Rpal_Std_2d_FullMS_Orbi30k_MSMS_Orbi7k_Centroid_Run1_102006_02	1283	904.992	2	1283::1::2	642.39	AQADGGKJADAP	71.044	12.9684	Correct	R.APADAJKGGDAQANAVAJR.A
Rpal_Std_2d_FullMS_Orbi30k_MSMS_Orbi7k_Centroid_Run1_102006_02	1283	904.992	2	1283::1::3	642.389	AQADGGKJAAD	168.097	12.8313	Incorrect	R.APADAJKGGDAQANAVAJR.A
Rpal_Std_2d_FullMS_Orbi30k_MSMS_Orbi7k_Centroid_Run1_102006_02	1284	507.907	3	1284::1::1	713.316	ADGR	408.198	4.64721	N/A	N/A
Rpal_Std_2d_FullMS_Orbi30k_MSMS_Orbi7k_Centroid_Run1_102006_02	1284	507.907	3	1284::1::2	713.317	ADG	564.298	4.5907	N/A	N/A
Rpal_Std_2d_FullMS_Orbi30k_MSMS_Orbi7k_Centroid_Run1_102006_02	1284	507.907	3	1284::1::3	784.353	DGR	408.197	3.76871	N/A	N/A
Rpal_Std_2d_FullMS_Orbi30k_MSMS_Orbi7k_Centroid_Run1_102006_02	1289	1521.71	1	1289::1::1	18.0185	KDFVNDAFH	429.193	9.85242	Incorrect	K.AQTEHFADGGVFDK.J
Rpal_Std_2d_FullMS_Orbi30k_MSMS_Orbi7k_Centroid_Run1_102006_02	1289	1521.71	1	1289::1::2	146.114	DFVNDAFH	429.193	8.95747	Incorrect	K.AQTEHFADGGVFDK.J
Rpal_Std_2d_FullMS_Orbi30k_MSMS_Orbi7k_Centroid_Run1_102006_02	1289	1521.71	1	1289::1::3	18.0186	KDFVNDAF	566.252	8.95107	Incorrect	K.AQTEHFADGGVFDK.J
Rpal_Std_2d_FullMS_Orbi30k_MSMS_Orbi7k_Centroid_Run1_102006_02	1290	438.249	3	1290::1::1	840.526	GVED	71.0392	5.96823	N/A	N/A
Rpal_Std_2d_FullMS_Orbi30k_MSMS_Orbi7k_Centroid_Run1_102006_02	1290	438.249	3	1290::1::2	897.548	VED	71.039	5.32347	N/A	N/A
Rpal_Std_2d_FullMS_Orbi30k_MSMS_Orbi7k_Centroid_Run1_102006_02	1290	438.249	3	1290::1::3	840.526	GVE	186.066	4.62866	N/A	N/A
Rpal_Std_2d_FullMS_Orbi30k_MSMS_Orbi7k_Centroid_Run1_102006_02	1304	594.339	2	1304::1::1	360.194	JEJEDV	128.121	7.46041	Correct	K.KVDEJEJSVR.S
Rpal_Std_2d_FullMS_Orbi30k_MSMS_Orbi7k_Centroid_Run1_102006_02	1304	594.339	2	1304::1::2	360.195	JEJED	227.189	6.7811	Correct	K.KVDEJEJSVR.S
Rpal_Std_2d_FullMS_Orbi30k_MSMS_Orbi7k_Centroid_Run1_102006_02	1304	594.339	2	1304::1::3	473.303	EJEDV	128.096	6.33589	Correct	K.KVDEJEJSVR.S
Rpal_Std_2d_FullMS_Orbi30k_MSMS_Orbi7k_Centroid_Run1_102006_02	1306	766.889	2	1306::1::1	779.354	DVVJ	326.163	4.92222	N/A	N/A
Rpal_Std_2d_FullMS_Orbi30k_MSMS_Orbi7k_Centroid_Run1_102006_02	1306	766.889	2	1306::1::2	779.353	DVV	439.247	4.31674	N/A	N/A
Rpal_Std_2d_FullMS_Orbi30k_MSMS_Orbi7k_Centroid_Run1_102006_02	1306	766.889	2	1306::1::3	894.379	VVJ	326.164	3.2911	N/A	N/A
Rpal_Std_2d_FullMS_Orbi30k_MSMS_Orbi7k_Centroid_Run1_102006_02	1307	674.882	2	1307::1::1	311.223	EHJGVE	372.209	9.66846	Correct	K.JVVEHJGVEPEK.V
Rpal_Std_2d_FullMS_Orbi30k_MSMS_Orbi7k_Centroid_Run1_102006_02	1307	674.882	2	1307::1::2	311.225	EHJRE	372.196	9.38575	Incorrect	K.JVVEHJGVEPEK.V
Rpal_Std_2d_FullMS_Orbi30k_MSMS_Orbi7k_Centroid_Run1_102006_02	1307	674.882	2	1307::1::3	440.266	HJGVE	372.208	8.69734	Correct	K.JVVEHJGVEPEK.V
Rpal_Std_2d_FullMS_Orbi30k_MSMS_Orbi7k_Centroid_Run1_102006_02	1311	644.854	2	1311::1::1	358.238	VDKDM	341.199	8.39462	Correct	K.VJEMDKDVJAR.V
Rpal_Std_2d_FullMS_Orbi30k_MSMS_Orbi7k_Centroid_Run1_102006_02	1311	644.854	2	1311::1::2	472.238	DKDV	358.239	7.63522	Correct	K.VJEMDKDVJAR.V
Rpal_Std_2d_FullMS_Orbi30k_MSMS_Orbi7k_Centroid_Run1_102006_02	1311	644.854	2	1311::1::3	457.3	DKDM	341.205	6.7381	Correct	K.VJEMDKDVJAR.V
Rpal_Std_2d_FullMS_Orbi30k_MSMS_Orbi7k_Centroid_Run1_102006_02	1312	580.281	2	1312::1::1	440.244	DAGT	374.169	10.8003	Correct	K.MDKTGADFFK.C
Rpal_Std_2d_FullMS_Orbi30k_MSMS_Orbi7k_Centroid_Run1_102006_02	1312	580.281	2	1312::1::2	440.244	DQT	374.169	9.65531	Incorrect	K.MDKTGADFFK.C
Rpal_Std_2d_FullMS_Orbi30k_MSMS_Orbi7k_Centroid_Run1_102006_02	1312	580.281	2	1312::1::3	555.274	AGT	374.166	7.95804	Correct	K.MDKTGADFFK.C
Rpal_Std_2d_FullMS_Orbi30k_MSMS_Orbi7k_Centroid_Run1_102006_02	1313	930.94	2	1313::1::1	214.139	THMVDVSDEW	446.234	12.6545	N/A	N/A
Rpal_Std_2d_FullMS_Orbi30k_MSMS_Orbi7k_Centroid_Run1_102006_02	1313	930.94	2	1313::1::2	315.184	HMVDVSDEW	446.237	12.4466	N/A	N/A
Rpal_Std_2d_FullMS_Orbi30k_MSMS_Orbi7k_Centroid_Run1_102006_02	1313	930.94	2	1313::1::3	214.139	THMVDVSDE	632.314	12.4041	N/A	N/A
Rpal_Std_2d_FullMS_Orbi30k_MSMS_Orbi7k_Centroid_Run1_102006_02	1316	1159.56	1	1316::1::1	18.0096	KFFDQTK	246.079	11.7755	Incorrect	K.MDKTGADFFK.C
Rpal_Std_2d_FullMS_Orbi30k_MSMS_Orbi7k_Centroid_Run1_102006_02	1316	1159.56	1	1316::1::2	18.0095	KFFDAGTK	246.079	11.4213	Correct	K.MDKTGADFFK.C
Rpal_Std_2d_FullMS_Orbi30k_MSMS_Orbi7k_Centroid_Run1_102006_02	1316	1159.56	1	1316::1::3	18.0114	KFFDQT	374.172	11.0483	Incorrect	K.MDKTGADFFK.C
Rpal_Std_2d_FullMS_Orbi30k_MSMS_Orbi7k_Centroid_Run1_102006_02	1317	770.908	2	1317::1::1	827.421	KJDQD	113.09	6.44052	Incorrect	R.JDQJDPADAAJDRK.J
Rpal_Std_2d_FullMS_Orbi30k_MSMS_Orbi7k_Centroid_Run1_102006_02	1317	770.908	2	1317::1::2	827.422	KDJQD	113.089	6.3558	Incorrect	R.JDQJDPADAAJDRK.J
Rpal_Std_2d_FullMS_Orbi30k_MSMS_Orbi7k_Centroid_Run1_102006_02	1317	770.908	2	1317::1::3	113.089	DQDP	971.548	5.67877	Incorrect	R.JDQJDPADAAJDRK.J
Rpal_Std_2d_FullMS_Orbi30k_MSMS_Orbi7k_Centroid_Run1_102006_02	1326	909.961	2	1326::1::1	780.42	VEYE	517.27	16.4395	Correct	R.GJTJSTAHVEYETQNR.H
Rpal_Std_2d_FullMS_Orbi30k_MSMS_Orbi7k_Centroid_Run1_102006_02	1326	909.961	2	1326::1::2	879.489	EYE	517.269	12.3164	Correct	R.GJTJSTAHVEYETQNR.H
Rpal_Std_2d_FullMS_Orbi30k_MSMS_Orbi7k_Centroid_Run1_102006_02	1326	909.961	2	1326::1::3	780.42	VEY	646.312	12.216	Correct	R.GJTJSTAHVEYETQNR.H
Rpal_Std_2d_FullMS_Orbi30k_MSMS_Orbi7k_Centroid_Run1_102006_02	1328	610.675	3	1328::1::1	1060.59	QAATAAAA	113.085	11.3982	N/A	N/A
Rpal_Std_2d_FullMS_Orbi30k_MSMS_Orbi7k_Centroid_Run1_102006_02	1328	610.675	3	1328::1::2	1188.65	AATAAAA	113.085	11.3235	N/A	N/A
Rpal_Std_2d_FullMS_Orbi30k_MSMS_Orbi7k_Centroid_Run1_102006_02	1328	610.675	3	1328::1::3	1060.59	QAATAAA	184.123	10.9344	N/A	N/A
Rpal_Std_2d_FullMS_Orbi30k_MSMS_Orbi7k_Centroid_Run1_102006_02	1334	915.511	2	1334::1::1	498.287	AAQGTJKDE	417.27	12.1385	Correct	K.JAAAATAAQGTJKDEASJK.A
Rpal_Std_2d_FullMS_Orbi30k_MSMS_Orbi7k_Centroid_Run1_102006_02	1334	915.511	2	1334::1::2	569.324	AQGTJKDE	417.27	11.2913	Correct	K.JAAAATAAQGTJKDEASJK.A
Rpal_Std_2d_FullMS_Orbi30k_MSMS_Orbi7k_Centroid_Run1_102006_02	1334	915.511	2	1334::1::3	640.362	QGTJKDE	417.269	10.5528	Correct	K.JAAAATAAQGTJKDEASJK.A
Rpal_Std_2d_FullMS_Orbi30k_MSMS_Orbi7k_Centroid_Run1_102006_02	1336	1015.96	2	1336::1::1	953.36	QMTQA	517.312	11.314	N/A	N/A
Rpal_Std_2d_FullMS_Orbi30k_MSMS_Orbi7k_Centroid_Run1_102006_02	1336	1015.96	2	1336::1::2	1081.42	MTQA	517.313	9.81125	N/A	N/A
Rpal_Std_2d_FullMS_Orbi30k_MSMS_Orbi7k_Centroid_Run1_102006_02	1336	1015.96	2	1336::1::3	953.36	QMTQ	588.349	9.48069	N/A	N/A
Rpal_Std_2d_FullMS_Orbi30k_MSMS_Orbi7k_Centroid_Run1_102006_02	1336	1015.96	2	1336::2::1	1287.66	DSH	403.139	6.96972	N/A	N/A
Rpal_Std_2d_FullMS_Orbi30k_MSMS_Orbi7k_Centroid_Run1_102006_02	1336	1015.96	2	1336::2::2	1287.66	DHS	403.139	6.96398	N/A	N/A
Rpal_Std_2d_FullMS_Orbi30k_MSMS_Orbi7k_Centroid_Run1_102006_02	1341	717.872	2	1341::1::1	642.348	VYDAKG	158.069	12.9428	Incorrect	K.TGGKADGDSJJAAMK.G
Rpal_Std_2d_FullMS_Orbi30k_MSMS_Orbi7k_Centroid_Run1_102006_02	1341	717.872	2	1341::1::2	642.348	VYDAK	215.091	12.3409	Incorrect	K.TGGKADGDSJJAAMK.G
Rpal_Std_2d_FullMS_Orbi30k_MSMS_Orbi7k_Centroid_Run1_102006_02	1341	717.872	2	1341::1::3	741.417	YDAKG	158.069	12.1608	Incorrect	K.TGGKADGDSJJAAMK.G
Rpal_Std_2d_FullMS_Orbi30k_MSMS_Orbi7k_Centroid_Run1_102006_02	1343	859.965	2	1343::1::1	764.451	HQAV	518.241	9.74526	Correct	R.JAVVJGPDHQAVGDEAK.R
Rpal_Std_2d_FullMS_Orbi30k_MSMS_Orbi7k_Centroid_Run1_102006_02	1343	859.965	2	1343::1::2	901.509	QAV	518.242	7.93833	Correct	R.JAVVJGPDHQAVGDEAK.R
Rpal_Std_2d_FullMS_Orbi30k_MSMS_Orbi7k_Centroid_Run1_102006_02	1343	859.965	2	1343::1::3	764.451	HQA	617.31	6.77934	Correct	R.JAVVJGPDHQAVGDEAK.R
Rpal_Std_2d_FullMS_Orbi30k_MSMS_Orbi7k_Centroid_Run1_102006_02	1344	959.991	2	1344::1::1	1091.52	MTQH	329.239	5.80564	Incorrect	R.AKAPVQTMPQYDEEJAK.S
Rpal_Std_2d_FullMS_Orbi30k_MSMS_Orbi7k_Centroid_Run1_102006_02	1344	959.991	2	1344::1::2	1091.52	MTQ	466.298	5.27327	Correct	R.AKAPVQTMPQYDEEJAK.S
Rpal_Std_2d_FullMS_Orbi30k_MSMS_Orbi7k_Centroid_Run1_102006_02	1344	959.991	2	1344::1::3	329.239	HQTD	1107.54	4.13071	Incorrect	R.AKAPVQTMPQYDEEJAK.S
Rpal_Std_2d_FullMS_Orbi30k_MSMS_Orbi7k_Centroid_Run1_102006_02	1347	818.919	2	1347::1::1	800.364	JHA	514.28	5.18259	Incorrect	K.JSAJDEGDJHPDQVK.J
Rpal_Std_2d_FullMS_Orbi30k_MSMS_Orbi7k_Centroid_Run1_102006_02	1352	548.844	2	1352::1::1	514.29	JJJ	242.131	4.44782	Correct	R.EJJJJPDKR.J
Rpal_Std_2d_FullMS_Orbi30k_MSMS_Orbi7k_Centroid_Run1_102006_02	1355	707.891	2	1355::1::1	328.178	DJAQJ	545.299	4.0306	Correct	K.SQJDJAQJQDKR.A
Rpal_Std_2d_FullMS_Orbi30k_MSMS_Orbi7k_Centroid_Run1_102006_02	1355	707.891	2	1355::1::2	328.177	DJAQN	544.341	3.71637	Incorrect	K.SQJDJAQJQDKR.A
Rpal_Std_2d_FullMS_Orbi30k_MSMS_Orbi7k_Centroid_Run1_102006_02	1355	707.891	2	1355::1::3	443.205	JAQJ	545.299	3.53967	Correct	K.SQJDJAQJQDKR.A
Rpal_Std_2d_FullMS_Orbi30k_MSMS_Orbi7k_Centroid_Run1_102006_02	1356	886.973	2	1356::1::1	959.491	ADJJ	400.207	4.615	Correct	R.JSAEJJDASNNRGNAVK.K
Rpal_Std_2d_FullMS_Orbi30k_MSMS_Orbi7k_Centroid_Run1_102006_02	1356	886.973	2	1356::1::2	1030.54	DJJ	400.199	3.55836	Correct	R.JSAEJJDASNNRGNAVK.K
Rpal_Std_2d_FullMS_Orbi30k_MSMS_Orbi7k_Centroid_Run1_102006_02	1356	886.973	2	1356::1::3	959.491	ADJ	513.291	2.9919	Correct	R.JSAEJJDASNNRGNAVK.K
Rpal_Std_2d_FullMS_Orbi30k_MSMS_Orbi7k_Centroid_Run1_102006_02	1371	1012.02	2	1371::1::1	1115.57	JGVA	566.241	4.51489	Correct	R.SGASTYAVGJPGKEASGSDJR.Y
Rpal_Std_2d_FullMS_Orbi30k_MSMS_Orbi7k_Centroid_Run1_102006_02	1371	1012.02	2	1371::1::2	1115.57	JGV	637.278	3.80192	Correct	R.SGASTYAVGJPGKEASGSDJR.Y
Rpal_Std_2d_FullMS_Orbi30k_MSMS_Orbi7k_Centroid_Run1_102006_02	1371	1012.02	2	1371::1::3	1115.57	JRA	566.228	3.08086	Incorrect	R.SGASTYAVGJPGKEASGSDJR.Y
Rpal_Std_2d_FullMS_Orbi30k_MSMS_Orbi7k_Centroid_Run1_102006_02	1373	694.86	2	1373::1::1	600.291	EEJJFJ	43.0085	9.96844	Incorrect	R.RDJTDEEJJER.M
Rpal_Std_2d_FullMS_Orbi30k_MSMS_Orbi7k_Centroid_Run1_102006_02	1373	694.86	2	1373::1::2	600.292	EEJJER	18.0161	9.85472	Correct	R.RDJTDEEJJER.M
Rpal_Std_2d_FullMS_Orbi30k_MSMS_Orbi7k_Centroid_Run1_102006_02	1373	694.86	2	1373::1::3	600.292	EEJJE	174.117	9.71547	Correct	R.RDJTDEEJJER.M
Rpal_Std_2d_FullMS_Orbi30k_MSMS_Orbi7k_Centroid_Run1_102006_02	1384	946.981	2	1384::1::1	571.305	JMNSNA	690.363	6.99516	N/A	N/A
Rpal_Std_2d_FullMS_Orbi30k_MSMS_Orbi7k_Centroid_Run1_102006_02	1384	946.981	2	1384::1::2	684.389	MNSNA	690.362	6.13789	N/A	N/A
Rpal_Std_2d_FullMS_Orbi30k_MSMS_Orbi7k_Centroid_Run1_102006_02	1384	946.981	2	1384::1::3	571.304	JMNSN	761.401	6.10281	N/A	N/A
Rpal_Std_2d_FullMS_Orbi30k_MSMS_Orbi7k_Centroid_Run1_102006_02	1388	1061.55	2	1388::1::1	610.339	GHSVVEA	831.423	14.8609	Correct	K.VTJEPAGHSVVEAGDGAQGJSK.A
Rpal_Std_2d_FullMS_Orbi30k_MSMS_Orbi7k_Centroid_Run1_102006_02	1388	1061.55	2	1388::1::2	667.363	HSVVEA	831.421	14.3851	Correct	K.VTJEPAGHSVVEAGDGAQGJSK.A
Rpal_Std_2d_FullMS_Orbi30k_MSMS_Orbi7k_Centroid_Run1_102006_02	1388	1061.55	2	1388::1::3	902.456	EVVSHG	610.344	13.2252	Correct	K.VTJEPAGHSVVEAGDGAQGJSK.A
Rpal_Std_2d_FullMS_Orbi30k_MSMS_Orbi7k_Centroid_Run1_102006_02	1391	1616.29	2	1391::1::1	1691.84	ETD	1193.61	5.75208	Correct	K.NAAVPTASSTHQGJSGNVETDGQGNSTVYJQK.G
Rpal_Std_2d_FullMS_Orbi30k_MSMS_Orbi7k_Centroid_Run1_102006_02	1391	1616.29	2	1391::1::2	1689.84	MTD	1193.61	3.09552	Incorrect	K.NAAVPTASSTHQGJSGNVETDGQGNSTVYJQK.G
Rpal_Std_2d_FullMS_Orbi30k_MSMS_Orbi7k_Centroid_Run1_102006_02	1395	974.521	2	1395::1::1	1103.54	VVJAW	275.147	10.9468	Incorrect	R.AACETJATTNKVVJAGETR.G
Rpal_Std_2d_FullMS_Orbi30k_MSMS_Orbi7k_Centroid_Run1_102006_02	1395	974.521	2	1395::1::2	1103.54	VVJA	461.227	10.8798	Correct	R.AACETJATTNKVVJAGETR.G
Rpal_Std_2d_FullMS_Orbi30k_MSMS_Orbi7k_Centroid_Run1_102006_02	1395	974.521	2	1395::1::3	1202.61	VJAW	275.149	10.1296	Incorrect	R.AACETJATTNKVVJAGETR.G
Rpal_Std_2d_FullMS_Orbi30k_MSMS_Orbi7k_Centroid_Run1_102006_02	1396	596.339	2	1396::1::1	459.234	JKFET	113.092	11.9654	Incorrect	R.JETFKJPTDK.J
Rpal_Std_2d_FullMS_Orbi30k_MSMS_Orbi7k_Centroid_Run1_102006_02	1396	596.339	2	1396::1::2	459.235	JKFE	214.139	11.1258	Incorrect	R.JETFKJPTDK.J
Rpal_Std_2d_FullMS_Orbi30k_MSMS_Orbi7k_Centroid_Run1_102006_02	1396	596.339	2	1396::1::3	459.235	JKF	343.182	9.16508	Correct	R.JETFKJPTDK.J
Rpal_Std_2d_FullMS_Orbi30k_MSMS_Orbi7k_Centroid_Run1_102006_02	1400	732.894	2	1400::1::1	458.253	JVDKV	451.179	9.13494	Correct	R.KAASTJVDKVGFDN.-
Rpal_Std_2d_FullMS_Orbi30k_MSMS_Orbi7k_Centroid_Run1_102006_02	1400	732.894	2	1400::1::2	458.253	JVDK	550.247	8.26355	Correct	R.KAASTJVDKVGFDN.-
Rpal_Std_2d_FullMS_Orbi30k_MSMS_Orbi7k_Centroid_Run1_102006_02	1400	732.894	2	1400::1::3	451.173	VKDV	571.343	7.38844	Correct	R.KAASTJVDKVGFDN.-
Rpal_Std_2d_FullMS_Orbi30k_MSMS_Orbi7k_Centroid_Run1_102006_02	1403	803.428	2	1403::1::1	993.522	HQK	218.107	4.08416	Incorrect	R.JGNPDAVDVJHGGVSR.E
Rpal_Std_2d_FullMS_Orbi30k_MSMS_Orbi7k_Centroid_Run1_102006_02	1404	912.426	2	1404::1::1	704.357	YEJT	612.244	6.45019	Correct	R.MHADGTTJEYPMSATAK.G
Rpal_Std_2d_FullMS_Orbi30k_MSMS_Orbi7k_Centroid_Run1_102006_02	1404	912.426	2	1404::1::2	867.425	EJT	612.239	4.16349	Correct	R.MHADGTTJEYPMSATAK.G
Rpal_Std_2d_FullMS_Orbi30k_MSMS_Orbi7k_Centroid_Run1_102006_02	1404	912.426	2	1404::1::3	713.287	JEY	704.362	4.00521	Correct	R.MHADGTTJEYPMSATAK.G
Rpal_Std_2d_FullMS_Orbi30k_MSMS_Orbi7k_Centroid_Run1_102006_02	1406	777.426	2	1406::1::1	879.44	HVV	338.202	6.56962	N/A	N/A
Rpal_Std_2d_FullMS_Orbi30k_MSMS_Orbi7k_Centroid_Run1_102006_02	1407	441.723	2	1407::1::1	288.155	MAJFN	0.00116776	9.50586	N/A	N/A
Rpal_Std_2d_FullMS_Orbi30k_MSMS_Orbi7k_Centroid_Run1_102006_02	1407	441.723	2	1407::1::2	131.042	FJAM	288.16	9.12781	N/A	N/A
Rpal_Std_2d_FullMS_Orbi30k_MSMS_Orbi7k_Centroid_Run1_102006_02	1407	441.723	2	1407::1::3	419.198	AJFN	-0.00089453	8.38512	N/A	N/A
Rpal_Std_2d_FullMS_Orbi30k_MSMS_Orbi7k_Centroid_Run1_102006_02	1408	415.733	2	1408::1::1	186.085	JDGA	287.197	4.35953	N/A	N/A
Rpal_Std_2d_FullMS_Orbi30k_MSMS_Orbi7k_Centroid_Run1_102006_02	1408	415.733	2	1408::1::2	358.233	GDJ	186.086	3.38506	N/A	N/A
Rpal_Std_2d_FullMS_Orbi30k_MSMS_Orbi7k_Centroid_Run1_102006_02	1408	415.733	2	1408::1::3	186.085	JDQ	287.197	3.35967	N/A	N/A
Rpal_Std_2d_FullMS_Orbi30k_MSMS_Orbi7k_Centroid_Run1_102006_02	1413	943.474	2	1413::1::1	1021.54	DSJGTDE	146.112	12.5283	N/A	N/A
Rpal_Std_2d_FullMS_Orbi30k_MSMS_Orbi7k_Centroid_Run1_102006_02	1413	943.474	2	1413::1::2	1021.54	DSJGTDM	144.115	12.3981	N/A	N/A
Rpal_Std_2d_FullMS_Orbi30k_MSMS_Orbi7k_Centroid_Run1_102006_02	1413	943.474	2	1413::1::3	1021.54	DSJGTD	275.155	12.3383	N/A	N/A
Rpal_Std_2d_FullMS_Orbi30k_MSMS_Orbi7k_Centroid_Run1_102006_02	1415	466.917	3	1415::1::1	163.064	FQQDJKD	360.246	9.97886	N/A	N/A
Rpal_Std_2d_FullMS_Orbi30k_MSMS_Orbi7k_Centroid_Run1_102006_02	1415	466.917	3	1415::1::2	475.272	KJDQQF	163.065	9.48761	N/A	N/A
Rpal_Std_2d_FullMS_Orbi30k_MSMS_Orbi7k_Centroid_Run1_102006_02	1415	466.917	3	1415::1::3	603.366	JDQQF	163.066	8.95137	N/A	N/A
Rpal_Std_2d_FullMS_Orbi30k_MSMS_Orbi7k_Centroid_Run1_102006_02	1418	1243.71	1	1418::1::1	486.25	DVAJAJR	18.016	5.57978	Correct	K.DSGVKDVAJAJR.K
Rpal_Std_2d_FullMS_Orbi30k_MSMS_Orbi7k_Centroid_Run1_102006_02	1418	1243.71	1	1418::1::2	486.251	DVAJAJP	77.0637	5.03686	Incorrect	K.DSGVKDVAJAJR.K
Rpal_Std_2d_FullMS_Orbi30k_MSMS_Orbi7k_Centroid_Run1_102006_02	1418	1243.71	1	1418::1::3	486.251	DVAJAJ	174.116	4.9483	Correct	K.DSGVKDVAJAJR.K
Rpal_Std_2d_FullMS_Orbi30k_MSMS_Orbi7k_Centroid_Run1_102006_02	1424	878.438	2	1424::1::1	1231.59	DYV	146.11	6.07035	Correct	K.JGVFSQNDDAGKDYVK.G
Rpal_Std_2d_FullMS_Orbi30k_MSMS_Orbi7k_Centroid_Run1_102006_02	1424	878.438	2	1424::2::1	503.281	QNDDA	708.389	7.17046	Correct	K.JGVFSQNDDAGKDYVK.G
Rpal_Std_2d_FullMS_Orbi30k_MSMS_Orbi7k_Centroid_Run1_102006_02	1424	878.438	2	1424::2::2	631.339	NDDA	708.389	6.24127	Correct	K.JGVFSQNDDAGKDYVK.G
Rpal_Std_2d_FullMS_Orbi30k_MSMS_Orbi7k_Centroid_Run1_102006_02	1424	878.438	2	1424::2::3	745.384	DDA	708.387	5.75077	Correct	K.JGVFSQNDDAGKDYVK.G
Rpal_Std_2d_FullMS_Orbi30k_MSMS_Orbi7k_Centroid_Run1_102006_02	1434	939.461	2	1434::1::1	894.431	HJDD	502.28	5.48458	Correct	K.AANGNGAEPJHJDDADJGK.C
Rpal_Std_2d_FullMS_Orbi30k_MSMS_Orbi7k_Centroid_Run1_102006_02	1434	939.461	2	1434::1::2	1031.49	JDD	502.278	4.86234	Correct	K.AANGNGAEPJHJDDADJGK.C
Rpal_Std_2d_FullMS_Orbi30k_MSMS_Orbi7k_Centroid_Run1_102006_02	1434	939.461	2	1434::1::3	894.431	HJD	617.308	3.32397	Correct	K.AANGNGAEPJHJDDADJGK.C
Rpal_Std_2d_FullMS_Orbi30k_MSMS_Orbi7k_Centroid_Run1_102006_02	1437	650.015	3	1437::1::1	1301.68	JAG	404.205	7.12702	N/A	N/A
Rpal_Std_2d_FullMS_Orbi30k_MSMS_Orbi7k_Centroid_Run1_102006_02	1437	650.015	3	1437::1::2	1301.68	AJG	404.205	4.22438	N/A	N/A
Rpal_Std_2d_FullMS_Orbi30k_MSMS_Orbi7k_Centroid_Run1_102006_02	1438	408.743	2	1438::1::1	231.135	JWAT	113.089	8.82638	N/A	N/A
Rpal_Std_2d_FullMS_Orbi30k_MSMS_Orbi7k_Centroid_Run1_102006_02	1438	408.743	2	1438::1::2	231.135	JWA	214.136	7.85261	N/A	N/A
Rpal_Std_2d_FullMS_Orbi30k_MSMS_Orbi7k_Centroid_Run1_102006_02	1438	408.743	2	1438::1::3	344.22	WAT	113.087	4.62868	N/A	N/A
Rpal_Std_2d_FullMS_Orbi30k_MSMS_Orbi7k_Centroid_Run1_102006_02	1445	452.908	3	1445::1::1	656.318	JDJD	243.163	5.13394	N/A	N/A
Rpal_Std_2d_FullMS_Orbi30k_MSMS_Orbi7k_Centroid_Run1_102006_02	1445	452.908	3	1445::1::2	769.402	DJD	243.162	4.26543	N/A	N/A
Rpal_Std_2d_FullMS_Orbi30k_MSMS_Orbi7k_Centroid_Run1_102006_02	1445	452.908	3	1445::1::3	656.318	JDJ	358.189	2.69421	N/A	N/A
Rpal_Std_2d_FullMS_Orbi30k_MSMS_Orbi7k_Centroid_Run1_102006_02	1446	845.453	2	1446::1::1	44.0364	WJDKEV	874.459	5.75803	N/A	N/A
Rpal_Std_2d_FullMS_Orbi30k_MSMS_Orbi7k_Centroid_Run1_102006_02	1446	845.453	2	1446::1::2	230.111	JDKEV	874.463	5.63894	N/A	N/A
Rpal_Std_2d_FullMS_Orbi30k_MSMS_Orbi7k_Centroid_Run1_102006_02	1446	845.453	2	1446::1::3	343.194	DKEV	874.465	4.97803	N/A	N/A
Rpal_Std_2d_FullMS_Orbi30k_MSMS_Orbi7k_Centroid_Run1_102006_02	1448	872.911	2	1448::1::1	652.287	TSMEAG	515.299	18.5768	Correct	R.TGDEJHTSMEAGPMJR.K
Rpal_Std_2d_FullMS_Orbi30k_MSMS_Orbi7k_Centroid_Run1_102006_02	1448	872.911	2	1448::1::2	652.287	TSMEA	572.32	16.9551	Correct	R.TGDEJHTSMEAGPMJR.K
Rpal_Std_2d_FullMS_Orbi30k_MSMS_Orbi7k_Centroid_Run1_102006_02	1448	872.911	2	1448::1::3	652.287	TSMEQ	515.299	14.8318	Incorrect	R.TGDEJHTSMEAGPMJR.K
Rpal_Std_2d_FullMS_Orbi30k_MSMS_Orbi7k_Centroid_Run1_102006_02	1449	1196.05	2	1449::1::1	709.372	EYETDSNTPJ	531.229	9.55033	Correct	K.JDSSEJPTNSDTEYEGGNJGHR.J
Rpal_Std_2d_FullMS_Orbi30k_MSMS_Orbi7k_Centroid_Run1_102006_02	1449	1196.05	2	1449::1::2	842.411	NSDTEYPPJ	531.227	9.01969	Incorrect	K.JDSSEJPTNSDTEYEGGNJGHR.J
Rpal_Std_2d_FullMS_Orbi30k_MSMS_Orbi7k_Centroid_Run1_102006_02	1449	1196.05	2	1449::1::3	838.415	YETDSNTPJ	531.228	8.83408	Correct	K.JDSSEJPTNSDTEYEGGNJGHR.J
Rpal_Std_2d_FullMS_Orbi30k_MSMS_Orbi7k_Centroid_Run1_102006_02	1450	988.013	2	1450::1::1	1073.55	YED	493.332	9.7613	Correct	R.JPJVADEYSDPEKGSGAVK.J
Rpal_Std_2d_FullMS_Orbi30k_MSMS_Orbi7k_Centroid_Run1_102006_02	1450	988.013	2	1450::1::2	1073.55	YEJ	495.274	9.34284	Incorrect	R.JPJVADEYSDPEKGSGAVK.J
Rpal_Std_2d_FullMS_Orbi30k_MSMS_Orbi7k_Centroid_Run1_102006_02	1450	988.013	2	1450::1::3	1073.55	YJE	495.274	6.29675	Incorrect	R.JPJVADEYSDPEKGSGAVK.J
Rpal_Std_2d_FullMS_Orbi30k_MSMS_Orbi7k_Centroid_Run1_102006_02	1472	472.596	3	1472::1::1	900.527	VATG	186.065	5.52111	N/A	N/A
Rpal_Std_2d_FullMS_Orbi30k_MSMS_Orbi7k_Centroid_Run1_102006_02	1472	472.596	3	1472::1::2	900.526	VAT	243.087	4.70115	N/A	N/A
Rpal_Std_2d_FullMS_Orbi30k_MSMS_Orbi7k_Centroid_Run1_102006_02	1472	472.596	3	1472::1::3	999.595	ATG	186.065	4.6291	N/A	N/A
Rpal_Std_2d_FullMS_Orbi30k_MSMS_Orbi7k_Centroid_Run1_102006_02	1474	1136.11	2	1474::1::1	1164.63	AAD	848.484	6.66815	N/A	N/A
[truncated: 36,733 more rows]
