# Supplementary material for: A high-throughput de novo sequencing approach for shotgun proteomics using high-resolution tandem mass spectrometry
Source: BMC Bioinformatics. 2010 Mar 5;11:118. doi: 10.1186/1471-2105-11-118 (PMC2838866; doi:10.1186/1471-2105-11-118)
Supplement: Additional file 5 — Table S2, Consensus sequence tags inferred by Vonode and their verification using Sequest identification results. [file 1471-2105-11-118-S5.XLS]

## Sheet: ProNovo_Consensus_SequenceTags_
Table S2: Consensus sequence tags inferred by Vonode and their verification using Sequest identification results
File Name	Scan Number	Parent MZ	Charge State	Residual Mass	Tag Sequence	Residual Mass	Score	Tag Validity1	Sequest Identification1
Rpal_Std_2d_FullMS_Orbi30k_MSMS_Orbi7k_Centroid_Run1_102006_01	212	558.365	1	146.106	JQA	99.0723	5.04812	N/A	N/A
Rpal_Std_2d_FullMS_Orbi30k_MSMS_Orbi7k_Centroid_Run1_102006_01	231	421.743	2	18.0124	GPAA	527.312	3.42662	N/A	N/A
Rpal_Std_2d_FullMS_Orbi30k_MSMS_Orbi7k_Centroid_Run1_102006_01	248	716.4	1	170.109	ADA	288.183	2.84717	N/A	N/A
Rpal_Std_2d_FullMS_Orbi30k_MSMS_Orbi7k_Centroid_Run1_102006_01	312	838.486	1	18.0158	KAAPAAA	239.129	10.8093	N/A	N/A
Rpal_Std_2d_FullMS_Orbi30k_MSMS_Orbi7k_Centroid_Run1_102006_01	335	419.747	2	385.237	AAA	239.13	7.7531	N/A	N/A
Rpal_Std_2d_FullMS_Orbi30k_MSMS_Orbi7k_Centroid_Run1_102006_01	362	634.323	2	572.284	AAAGGQ	239.134	16.5911	N/A	N/A
Rpal_Std_2d_FullMS_Orbi30k_MSMS_Orbi7k_Centroid_Run1_102006_01	364	555.366	1	184.122	VPR	18.0144	5.27519	N/A	N/A
Rpal_Std_2d_FullMS_Orbi30k_MSMS_Orbi7k_Centroid_Run1_102006_01	371	865.485	1	146.105	SAYAQ	198.145	5.67076	Correct	R.VVQAYASK.S
Rpal_Std_2d_FullMS_Orbi30k_MSMS_Orbi7k_Centroid_Run1_102006_01	374	945.508	1	198.141	QTDVE	174.116	6.46917	Correct	R.VVQTDVER.G
Rpal_Std_2d_FullMS_Orbi30k_MSMS_Orbi7k_Centroid_Run1_102006_01	376	678.354	0	-1	SYAGNDAD	-1	6.44502	Incorrect	K.VAASYAGNDSAAEK.F
Rpal_Std_2d_FullMS_Orbi30k_MSMS_Orbi7k_Centroid_Run1_102006_01	386	719.376	2	785.398	GGAGPA	241.149	13.376	N/A	N/A
Rpal_Std_2d_FullMS_Orbi30k_MSMS_Orbi7k_Centroid_Run1_102006_01	388	1217.59	1	18.0137	KAADJNQTN	243.094	7.49485	Incorrect	R.DAGNTGANJDAAK.A
Rpal_Std_2d_FullMS_Orbi30k_MSMS_Orbi7k_Centroid_Run1_102006_01	388	1217.59	1	35.0402	KAADJ	683.26	3.50165	Correct	R.DAGNTGANJDAAK.A
Rpal_Std_2d_FullMS_Orbi30k_MSMS_Orbi7k_Centroid_Run1_102006_01	393	883.507	1	156.094	AGJNA	300.184	4.48354	Correct	K.VGAGJNAGPK.V
Rpal_Std_2d_FullMS_Orbi30k_MSMS_Orbi7k_Centroid_Run1_102006_01	395	535.818	2	385.236	ATTV	312.184	18.4512	Correct	K.JAQVTTAPAAK.J
Rpal_Std_2d_FullMS_Orbi30k_MSMS_Orbi7k_Centroid_Run1_102006_01	398	1070.63	1	312.185	VTTAW	199.157	5.96899	Incorrect	K.JAQVTTAPAAK.J
Rpal_Std_2d_FullMS_Orbi30k_MSMS_Orbi7k_Centroid_Run1_102006_01	399	696.889	2	598.349	AAAAPA	341.176	17.7728	Correct	K.AAAGAAPAAAAAPAAAAK.A
Rpal_Std_2d_FullMS_Orbi30k_MSMS_Orbi7k_Centroid_Run1_102006_01	400	801.453	1	255.162	DAV	260.151	11.8802	Correct	K.AJADAVNK.A
Rpal_Std_2d_FullMS_Orbi30k_MSMS_Orbi7k_Centroid_Run1_102006_01	406	1392.77	1	580.308	AAAA	527.309	7.84679	Correct	K.AAAGAAPAAAAAPAAAAK.A
Rpal_Std_2d_FullMS_Orbi30k_MSMS_Orbi7k_Centroid_Run1_102006_01	410	614.392	1	99.0696	TJGP	146.109	5.93656	N/A	N/A
Rpal_Std_2d_FullMS_Orbi30k_MSMS_Orbi7k_Centroid_Run1_102006_01	411	465.752	2	158.07	GDTAAJ	243.164	12.7356	Correct	K.TGGDTAAJPK.J
Rpal_Std_2d_FullMS_Orbi30k_MSMS_Orbi7k_Centroid_Run1_102006_01	414	930.498	1	344.209	AAJ	330.123	3.48709	Correct	K.TGGDTAAJPK.J
Rpal_Std_2d_FullMS_Orbi30k_MSMS_Orbi7k_Centroid_Run1_102006_01	416	661.862	2	712.392	PAGAA	242.132	4.57007	N/A	N/A
Rpal_Std_2d_FullMS_Orbi30k_MSMS_Orbi7k_Centroid_Run1_102006_01	422	494.773	2	156.09	GATEVEV	146.112	11.5107	Correct	R.VGGATEVEVK.E
Rpal_Std_2d_FullMS_Orbi30k_MSMS_Orbi7k_Centroid_Run1_102006_01	424	1024.47	1	36.0249	KAE	659.261	2.56318	N/A	N/A
Rpal_Std_2d_FullMS_Orbi30k_MSMS_Orbi7k_Centroid_Run1_102006_01	428	1189.63	1	575.277	TKGK	199.088	4.08537	N/A	N/A
Rpal_Std_2d_FullMS_Orbi30k_MSMS_Orbi7k_Centroid_Run1_102006_01	434	920.477	1	244.128	AQAMQ	146.11	6.71413	Correct	K.MJAQAMQK.V
Rpal_Std_2d_FullMS_Orbi30k_MSMS_Orbi7k_Centroid_Run1_102006_01	440	415.233	2	241.145	DVA	302.174	9.10452	Correct	R.AGJDVAQR.A
Rpal_Std_2d_FullMS_Orbi30k_MSMS_Orbi7k_Centroid_Run1_102006_01	441	789.395	1	170.108	DGNW	146.11	6.19862	N/A	N/A
Rpal_Std_2d_FullMS_Orbi30k_MSMS_Orbi7k_Centroid_Run1_102006_01	443	727.452	1	287.195	APSA	113.091	3.08246	N/A	N/A
Rpal_Std_2d_FullMS_Orbi30k_MSMS_Orbi7k_Centroid_Run1_102006_01	455	947.495	1	417.228	VAE	230.111	5.80452	Correct	K.VMEVAEAAK.W
Rpal_Std_2d_FullMS_Orbi30k_MSMS_Orbi7k_Centroid_Run1_102006_01	461	693.398	0	-1	TTVGE	-1	4.15207	N/A	N/A
Rpal_Std_2d_FullMS_Orbi30k_MSMS_Orbi7k_Centroid_Run1_102006_01	465	482.257	2	359.195	AANJA	163.067	14.5114	Correct	R.YAJNAANAR.W
Rpal_Std_2d_FullMS_Orbi30k_MSMS_Orbi7k_Centroid_Run1_102006_01	466	838.42	1	18.0127	KEAA	420.188	5.62752	Correct	R.MFAAAAEK.A
Rpal_Std_2d_FullMS_Orbi30k_MSMS_Orbi7k_Centroid_Run1_102006_01	483	913.554	1	18.0126	KGAJAYA	220.159	10.5488	Incorrect	R.JAAAQAAJGK.G
Rpal_Std_2d_FullMS_Orbi30k_MSMS_Orbi7k_Centroid_Run1_102006_01	485	1230.5	2	1251.45	DFGSSG	657.326	5.72347	Correct	R.SGGGGGGGYGDDNSGGDFGSSGPSGGGGAR.R
Rpal_Std_2d_FullMS_Orbi30k_MSMS_Orbi7k_Centroid_Run1_102006_01	494	406.208	2	170.108	EAM	309.173	4.46899	Correct	K.JGEAMYK.Q
Rpal_Std_2d_FullMS_Orbi30k_MSMS_Orbi7k_Centroid_Run1_102006_01	496	973.54	1	213.114	VASGJAD	146.111	6.04584	Correct	K.NVVASGJADK.C
Rpal_Std_2d_FullMS_Orbi30k_MSMS_Orbi7k_Centroid_Run1_102006_01	500	581.295	2	604.284	DTV	241.149	9.70458	Correct	K.JQVTDDEVSR.A
Rpal_Std_2d_FullMS_Orbi30k_MSMS_Orbi7k_Centroid_Run1_102006_01	502	597.316	2	680.355	AEQ	184.124	4.89407	Correct	R.JAQEATQTFGK.J
Rpal_Std_2d_FullMS_Orbi30k_MSMS_Orbi7k_Centroid_Run1_102006_01	507	566.809	2	399.249	GMTS	356.214	13.2306	Correct	R.VAVSSTMGPGVK.V
Rpal_Std_2d_FullMS_Orbi30k_MSMS_Orbi7k_Centroid_Run1_102006_01	508	1132.61	1	269.179	SSTMG	399.253	4.38237	Correct	R.VAVSSTMGPGVK.V
Rpal_Std_2d_FullMS_Orbi30k_MSMS_Orbi7k_Centroid_Run1_102006_01	518	569.381	0	-1	STMG	-1	3.48336	N/A	N/A
Rpal_Std_2d_FullMS_Orbi30k_MSMS_Orbi7k_Centroid_Run1_102006_01	538	866.469	1	172.086	AEAYJ	146.111	6.52997	N/A	N/A
Rpal_Std_2d_FullMS_Orbi30k_MSMS_Orbi7k_Centroid_Run1_102006_01	550	1116.62	1	164.12	JJAMS	436.213	4.42587	Incorrect	R.JJPAGTGASMAK.J
Rpal_Std_2d_FullMS_Orbi30k_MSMS_Orbi7k_Centroid_Run1_102006_01	555	959.503	1	186.068	AWVA	345.206	4.68418	Correct	R.ADAWVAQAK.S
Rpal_Std_2d_FullMS_Orbi30k_MSMS_Orbi7k_Centroid_Run1_102006_01	561	882.548	1	227.131	AJP	373.236	4.58709	Correct	K.VQAJPQVK.Q
Rpal_Std_2d_FullMS_Orbi30k_MSMS_Orbi7k_Centroid_Run1_102006_01	562	476.741	2	305.159	ASW	302.159	3.79246	N/A	N/A
Rpal_Std_2d_FullMS_Orbi30k_MSMS_Orbi7k_Centroid_Run1_102006_01	586	1256.6	1	404.176	FGTA	475.244	3.35599	Correct	R.FEQFGTAGNASK.J
Rpal_Std_2d_FullMS_Orbi30k_MSMS_Orbi7k_Centroid_Run1_102006_01	605	727.392	2	571.265	ANYP	436.308	4.59004	N/A	N/A
Rpal_Std_2d_FullMS_Orbi30k_MSMS_Orbi7k_Centroid_Run1_102006_01	610	684.36	2	455.216	JQGV	514.256	13.8923	Correct	R.AGNVNJQGVPNER.T
Rpal_Std_2d_FullMS_Orbi30k_MSMS_Orbi7k_Centroid_Run1_102006_01	622	987.575	1	274.168	JJQQ	230.114	11.4796	Correct	R.MVQQJJQK.Y
Rpal_Std_2d_FullMS_Orbi30k_MSMS_Orbi7k_Centroid_Run1_102006_01	650	766.395	1	18.0107	KTAN	333.154	6.24227	Correct	K.WFNATK.G
Rpal_Std_2d_FullMS_Orbi30k_MSMS_Orbi7k_Centroid_Run1_102006_01	658	907.497	1	166.076	JTQ	398.223	2.45644	N/A	N/A
Rpal_Std_2d_FullMS_Orbi30k_MSMS_Orbi7k_Centroid_Run1_102006_01	662	428.277	2	287.198	VAV	298.169	8.6088	N/A	N/A
Rpal_Std_2d_FullMS_Orbi30k_MSMS_Orbi7k_Centroid_Run1_102006_01	663	766.394	1	447.191	ATK	18.0163	4.07232	Correct	K.WFNATK.G
Rpal_Std_2d_FullMS_Orbi30k_MSMS_Orbi7k_Centroid_Run1_102006_01	670	566.809	2	356.209	STMG	399.253	5.3336	Correct	R.VAVSSTMGPGVK.V
Rpal_Std_2d_FullMS_Orbi30k_MSMS_Orbi7k_Centroid_Run1_102006_01	672	1132.61	1	269.18	SSTMGH	262.193	4.61509	Incorrect	R.VAVSSTMGPGVK.V
Rpal_Std_2d_FullMS_Orbi30k_MSMS_Orbi7k_Centroid_Run1_102006_01	687	569.381	0	-1	SSTMG	-1	4.00163	N/A	N/A
Rpal_Std_2d_FullMS_Orbi30k_MSMS_Orbi7k_Centroid_Run1_102006_01	707	1281.76	1	164.121	AVVV	748.393	3.5224	Incorrect	R.VVVJGGGPGGATVAK.Y
Rpal_Std_2d_FullMS_Orbi30k_MSMS_Orbi7k_Centroid_Run1_102006_01	712	963.485	1	403.141	GAVS	245.178	9.69672	N/A	N/A
Rpal_Std_2d_FullMS_Orbi30k_MSMS_Orbi7k_Centroid_Run1_102006_01	728	755.915	2	581.357	DSSTAJ	354.198	23.3105	Correct	K.GPTVJATSSDPVAAPK.V
Rpal_Std_2d_FullMS_Orbi30k_MSMS_Orbi7k_Centroid_Run1_102006_01	734	1122.54	1	113.088	TMST	588.275	3.27111	Correct	K.JTMSTPMGER.Q
Rpal_Std_2d_FullMS_Orbi30k_MSMS_Orbi7k_Centroid_Run1_102006_01	735	1105.57	1	18.0152	KAJ	774.327	2.27632	Incorrect	K.MAJADSGJEAK.G
Rpal_Std_2d_FullMS_Orbi30k_MSMS_Orbi7k_Centroid_Run1_102006_01	740	628.832	2	412.238	QDT	499.279	3.62637	Correct	R.VAEJQDTPEVR.G
Rpal_Std_2d_FullMS_Orbi30k_MSMS_Orbi7k_Centroid_Run1_102006_01	772	606.838	2	455.243	JVS	457.234	5.41759	N/A	N/A
Rpal_Std_2d_FullMS_Orbi30k_MSMS_Orbi7k_Centroid_Run1_102006_01	777	726.365	2	214.135	QNSYEAJE	302.178	13.8586	Incorrect	K.JTGANSYEAJEGAR.V
Rpal_Std_2d_FullMS_Orbi30k_MSMS_Orbi7k_Centroid_Run1_102006_01	791	1096.68	1	481.333	AGA	415.246	4.27777	Incorrect	K.JVGJVQAPATK.J
Rpal_Std_2d_FullMS_Orbi30k_MSMS_Orbi7k_Centroid_Run1_102006_01	813	905.538	1	265.166	HAA	360.232	3.35807	N/A	N/A
Rpal_Std_2d_FullMS_Orbi30k_MSMS_Orbi7k_Centroid_Run1_102006_01	830	501.777	2	298.166	MGEJ	273.185	9.43071	Correct	K.JGQMGEJVR.V
Rpal_Std_2d_FullMS_Orbi30k_MSMS_Orbi7k_Centroid_Run1_102006_01	831	428.277	2	298.165	VAV	287.201	11.555	Correct	K.JAGGVAVJR.V
Rpal_Std_2d_FullMS_Orbi30k_MSMS_Orbi7k_Centroid_Run1_102006_01	866	1246.64	1	399.217	AJE	533.25	4.54844	Correct	K.GSAJAAJENSDAK.J
Rpal_Std_2d_FullMS_Orbi30k_MSMS_Orbi7k_Centroid_Run1_102006_01	872	542.333	2	614.38	GAJ	227.129	8.73058	Correct	R.JGGJAGQVJQK.V
Rpal_Std_2d_FullMS_Orbi30k_MSMS_Orbi7k_Centroid_Run1_102006_01	873	1083.66	1	163.124	QJQY	387.265	2.25175	Incorrect	R.JGGJAGQVJQK.V
Rpal_Std_2d_FullMS_Orbi30k_MSMS_Orbi7k_Centroid_Run1_102006_01	878	687.878	2	598.347	VQY	385.203	6.30524	Correct	R.VGGATYQVPVEVR.S
Rpal_Std_2d_FullMS_Orbi30k_MSMS_Orbi7k_Centroid_Run1_102006_01	879	548.844	2	415.244	AQV	382.265	13.9732	Correct	K.JVGJVQAPATK.J
Rpal_Std_2d_FullMS_Orbi30k_MSMS_Orbi7k_Centroid_Run1_102006_01	884	827.433	2	1027.54	SGY	318.195	3.86408	Correct	K.SJANQAJQTTSGYATK.S
Rpal_Std_2d_FullMS_Orbi30k_MSMS_Orbi7k_Centroid_Run1_102006_01	884	827.433	2	955.472	JAQN	271.156	7.86398	Correct	K.SJANQAJQTTSGYATK.S
Rpal_Std_2d_FullMS_Orbi30k_MSMS_Orbi7k_Centroid_Run1_102006_01	896	1225.62	1	18.0135	KVVGDE	579.28	6.84542	Correct	R.YSMVVEDGVVK.T
Rpal_Std_2d_FullMS_Orbi30k_MSMS_Orbi7k_Centroid_Run1_102006_01	898	1195.57	1	18.0143	KAATA	734.295	3.99528	Correct	R.NFNPMMATAAK.J
Rpal_Std_2d_FullMS_Orbi30k_MSMS_Orbi7k_Centroid_Run1_102006_01	905	1053.55	2	1075.54	STVD	627.365	6.28055	N/A	N/A
Rpal_Std_2d_FullMS_Orbi30k_MSMS_Orbi7k_Centroid_Run1_102006_01	916	437.766	2	373.245	PVE	175.108	3.48403	N/A	N/A
Rpal_Std_2d_FullMS_Orbi30k_MSMS_Orbi7k_Centroid_Run1_102006_01	920	470.733	2	147.07	GEF	459.249	5.58422	Correct	K.FGEFSPTR.T
Rpal_Std_2d_FullMS_Orbi30k_MSMS_Orbi7k_Centroid_Run1_102006_01	932	813.933	2	312.147	VTNEQJEQVV	174.121	19.1648	Correct	R.GPASVTNEQJEQVVR.D
Rpal_Std_2d_FullMS_Orbi30k_MSMS_Orbi7k_Centroid_Run1_102006_01	948	555.799	2	576.332	AFD	200.12	3.54654	Correct	K.JSDFAPYVAK.J
Rpal_Std_2d_FullMS_Orbi30k_MSMS_Orbi7k_Centroid_Run1_102006_01	951	421.761	2	372.203	VVP	174.115	4.18002	N/A	N/A
Rpal_Std_2d_FullMS_Orbi30k_MSMS_Orbi7k_Centroid_Run1_102006_01	956	647.853	2	766.394	TEA	226.169	4.81255	Correct	K.JJAETSYADJAK.H
Rpal_Std_2d_FullMS_Orbi30k_MSMS_Orbi7k_Centroid_Run1_102006_01	975	741.413	2	582.317	AJSMVR	241.131	4.55376	N/A	N/A
Rpal_Std_2d_FullMS_Orbi30k_MSMS_Orbi7k_Centroid_Run1_102006_01	998	501.777	2	113.086	GQMVJ	360.181	6.08151	Incorrect	K.JGQMGEJVR.V
Rpal_Std_2d_FullMS_Orbi30k_MSMS_Orbi7k_Centroid_Run1_102006_01	999	428.277	2	287.197	VAV	298.169	8.92605	Correct	K.JAGGVAVJR.V
Rpal_Std_2d_FullMS_Orbi30k_MSMS_Orbi7k_Centroid_Run1_102006_01	1006	1022.05	2	873.502	NDGQJET	411.256	13.2356	Correct	K.JGQJTEJQGDNGQJTGATVK.J
Rpal_Std_2d_FullMS_Orbi30k_MSMS_Orbi7k_Centroid_Run1_102006_01	1008	1041.52	2	708.368	SADDAJAJD	501.273	10.2015	Correct	R.AGNQAPJGSADDAJAJDQQAR.N
Rpal_Std_2d_FullMS_Orbi30k_MSMS_Orbi7k_Centroid_Run1_102006_01	1020	1222.66	1	549.267	GTJ	401.231	4.19292	Incorrect	R.AJAYMGJTPGTK.J
Rpal_Std_2d_FullMS_Orbi30k_MSMS_Orbi7k_Centroid_Run1_102006_01	1029	891.434	2	569.289	TNDYGYQV	271.172	10.5765	Correct	K.QJNVDTNDYGYQVPR.A
Rpal_Std_2d_FullMS_Orbi30k_MSMS_Orbi7k_Centroid_Run1_102006_01	1035	771.934	2	439.284	NAGJDF	485.289	13.4165	Incorrect	K.VVGJANAGJDTANSJK.Q
Rpal_Std_2d_FullMS_Orbi30k_MSMS_Orbi7k_Centroid_Run1_102006_01	1042	1430.72	1	442.188	JJD	646.333	3.81595	Correct	R.DGAQAJJDSGADAVK.V
Rpal_Std_2d_FullMS_Orbi30k_MSMS_Orbi7k_Centroid_Run1_102006_01	1052	587.82	2	447.211	JVGA	386.204	15.4112	Correct	K.VVGMAGVJDSAR.F
Rpal_Std_2d_FullMS_Orbi30k_MSMS_Orbi7k_Centroid_Run1_102006_01	1058	782.41	2	1003.47	QVV	233.143	7.56055	Correct	K.AFAEQASEJGQVVSK.A
Rpal_Std_2d_FullMS_Orbi30k_MSMS_Orbi7k_Centroid_Run1_102006_01	1071	653.367	2	411.253	TVJE	451.223	8.64408	Correct	K.JJANTVJENYR.V
Rpal_Std_2d_FullMS_Orbi30k_MSMS_Orbi7k_Centroid_Run1_102006_01	1078	1256.73	1	314.163	JJJG	545.285	3.67548	Correct	K.SNJJJJGPTGSGK.T
Rpal_Std_2d_FullMS_Orbi30k_MSMS_Orbi7k_Centroid_Run1_102006_01	1082	612.856	2	341.198	JDAAQJ	271.171	12.2838	Correct	K.JVEJDAAQJPR.S
Rpal_Std_2d_FullMS_Orbi30k_MSMS_Orbi7k_Centroid_Run1_102006_01	1096	899.493	2	568.336	TTAVEA	656.354	10.3063	Correct	K.SPAJTVTTAVEAPAEAAAK.A
Rpal_Std_2d_FullMS_Orbi30k_MSMS_Orbi7k_Centroid_Run1_102006_01	1102	1242.72	1	146.114	TVGEVJNA	312.184	6.80321	Correct	R.AQJANJVEGVTK.G
Rpal_Std_2d_FullMS_Orbi30k_MSMS_Orbi7k_Centroid_Run1_102006_01	1106	818.433	2	444.202	FGSNJSJV	373.216	14.5183	Correct	R.SQASAFGSNJSJVQAR.Q
Rpal_Std_2d_FullMS_Orbi30k_MSMS_Orbi7k_Centroid_Run1_102006_01	1118	953.612	1	271.157	JASJ	297.21	3.25414	N/A	N/A
Rpal_Std_2d_FullMS_Orbi30k_MSMS_Orbi7k_Centroid_Run1_102006_01	1124	866.451	2	839.41	DYG	556.365	8.90721	Correct	K.JGPSTDPTADYGPJVTK.E
Rpal_Std_2d_FullMS_Orbi30k_MSMS_Orbi7k_Centroid_Run1_102006_01	1136	755.4	2	186.104	JDSADVTNYV	245.184	26.4141	Correct	R.SVJDSADVTNYVVK.T
Rpal_Std_2d_FullMS_Orbi30k_MSMS_Orbi7k_Centroid_Run1_102006_01	1137	792.442	2	597.388	DJESA	470.259	15.0605	Correct	K.QJSAAASEJDPQJJK.F
Rpal_Std_2d_FullMS_Orbi30k_MSMS_Orbi7k_Centroid_Run1_102006_01	1143	623.352	2	432.245	VAEVVJ	202.075	4.80569	N/A	N/A
Rpal_Std_2d_FullMS_Orbi30k_MSMS_Orbi7k_Centroid_Run1_102006_01	1146	971.988	2	946.451	JWAA	554.273	4.02472	N/A	N/A
Rpal_Std_2d_FullMS_Orbi30k_MSMS_Orbi7k_Centroid_Run1_102006_01	1149	1029.61	1	186.106	JJEPMJ	146.11	6.36727	Incorrect	K.SVJJEPJMK.V
Rpal_Std_2d_FullMS_Orbi30k_MSMS_Orbi7k_Centroid_Run1_102006_01	1150	1314.76	1	468.278	MJA	530.311	3.61666	Correct	K.JGAVQMJAPSJSK.F
Rpal_Std_2d_FullMS_Orbi30k_MSMS_Orbi7k_Centroid_Run1_102006_01	1151	1211.62	1	243.168	AWA	639.288	3.9819	Correct	R.DAGGPJEAWAPK.K
Rpal_Std_2d_FullMS_Orbi30k_MSMS_Orbi7k_Centroid_Run1_102006_01	1154	1041.55	2	1222.71	AGTD	514.247	5.03018	Correct	R.GQEVTDTGAPJSVPVGAGTJGR.J
Rpal_Std_2d_FullMS_Orbi30k_MSMS_Orbi7k_Centroid_Run1_102006_01	1156	825.904	2	863.413	SSE	483.274	11.8179	Correct	K.AJDJAESSPVDGFDSK.J
Rpal_Std_2d_FullMS_Orbi30k_MSMS_Orbi7k_Centroid_Run1_102006_01	1163	1165.74	1	260.155	JAVGA	493.33	5.06891	Incorrect	K.AAGVPJJVAJNK.J
Rpal_Std_2d_FullMS_Orbi30k_MSMS_Orbi7k_Centroid_Run1_102006_01	1167	1650.8	1	863.404	SSEAJ	299.159	4.87034	Correct	K.AJDJAESSPVDGFDSK.J
Rpal_Std_2d_FullMS_Orbi30k_MSMS_Orbi7k_Centroid_Run1_102006_01	1169	828.501	0	-1	SSEA	-1	3.51191	N/A	N/A
Rpal_Std_2d_FullMS_Orbi30k_MSMS_Orbi7k_Centroid_Run1_102006_01	1174	428.277	2	386.265	AVN	184.126	9.69871	N/A	N/A
Rpal_Std_2d_FullMS_Orbi30k_MSMS_Orbi7k_Centroid_Run1_102006_01	1178	737.87	2	517.257	YFVTN	332.178	16.1683	Correct	R.GYJSPYFVTNADK.M
Rpal_Std_2d_FullMS_Orbi30k_MSMS_Orbi7k_Centroid_Run1_102006_01	1181	861.938	2	371.186	DAGEE	849.504	3.9755	Correct	R.AQTADAGEETYAAJJAK.W
Rpal_Std_2d_FullMS_Orbi30k_MSMS_Orbi7k_Centroid_Run1_102006_01	1182	946.986	2	699.315	VGEJY	631.363	9.49409	Correct	K.SJASDPEVGEJYEGTVVK.V
Rpal_Std_2d_FullMS_Orbi30k_MSMS_Orbi7k_Centroid_Run1_102006_01	1198	822.969	2	886.525	TAS	498.281	6.15066	Correct	K.NJGJTSATGTGPJTJTK.Q
Rpal_Std_2d_FullMS_Orbi30k_MSMS_Orbi7k_Centroid_Run1_102006_01	1202	1061.54	2	582.271	AYJGNTAA	777.416	5.72408	Correct	K.SSGANYAYJGNTAASNJSVMK.A
Rpal_Std_2d_FullMS_Orbi30k_MSMS_Orbi7k_Centroid_Run1_102006_01	1204	1067.08	2	722.384	JDP	1084.6	4.63372	N/A	N/A
Rpal_Std_2d_FullMS_Orbi30k_MSMS_Orbi7k_Centroid_Run1_102006_01	1208	1644.93	1	114.052	JGJTSATGTG	671.428	7.71726	Correct	K.NJGJTSATGTGPJTJTK.Q
Rpal_Std_2d_FullMS_Orbi30k_MSMS_Orbi7k_Centroid_Run1_102006_01	1215	1007.02	2	1109.58	TENS	471.277	3.6781	Incorrect	K.TGJJSSGEGTPJPQJENDKG.-
Rpal_Std_2d_FullMS_Orbi30k_MSMS_Orbi7k_Centroid_Run1_102006_01	1217	757.408	2	500.276	NVVEV	472.235	4.16326	N/A	N/A
Rpal_Std_2d_FullMS_Orbi30k_MSMS_Orbi7k_Centroid_Run1_102006_01	1223	521.31	2	271.155	JGWGP	259.191	6.52647	Incorrect	R.JSAJGPGGJTR.E
Rpal_Std_2d_FullMS_Orbi30k_MSMS_Orbi7k_Centroid_Run1_102006_01	1226	657.882	2	530.31	AJMQ	340.218	7.72295	Correct	K.JGAVQMJAPSJSK.F
Rpal_Std_2d_FullMS_Orbi30k_MSMS_Orbi7k_Centroid_Run1_102006_01	1227	1437.78	1	401.274	JAADA	594.28	5.35787	N/A	N/A
Rpal_Std_2d_FullMS_Orbi30k_MSMS_Orbi7k_Centroid_Run1_102006_01	1241	564.329	2	228.091	AEJV	486.321	3.46388	Correct	R.NGGAEJVNJJK.T
Rpal_Std_2d_FullMS_Orbi30k_MSMS_Orbi7k_Centroid_Run1_102006_01	1270	879.451	2	739.361	JFTQ	528.267	5.04813	N/A	N/A
Rpal_Std_2d_FullMS_Orbi30k_MSMS_Orbi7k_Centroid_Run1_102006_01	1274	623.35	2	319.157	JVAE	513.297	4.9255	N/A	N/A
Rpal_Std_2d_FullMS_Orbi30k_MSMS_Orbi7k_Centroid_Run1_102006_01	1286	585.841	2	441.273	JTMG	326.201	15.8237	Correct	K.GGJVGMTJPVAR.D
Rpal_Std_2d_FullMS_Orbi30k_MSMS_Orbi7k_Centroid_Run1_102006_01	1296	1323.8	1	358.263	DGJVJ	467.245	3.24673	Incorrect	K.JVDAVVPAADJJK.T
Rpal_Std_2d_FullMS_Orbi30k_MSMS_Orbi7k_Centroid_Run1_102006_01	1296	1323.8	1	598.339	KVVA	327.185	7.72653	Incorrect	K.JVDAVVPAADJJK.T
Rpal_Std_2d_FullMS_Orbi30k_MSMS_Orbi7k_Centroid_Run1_102006_01	1317	740.366	2	832.385	VTD	331.189	4.02053	Incorrect	K.MAVEDFGGEVJGQK.J
Rpal_Std_2d_FullMS_Orbi30k_MSMS_Orbi7k_Centroid_Run1_102006_01	1322	767.899	2	891.372	QJAA	259.195	8.52589	N/A	N/A
Rpal_Std_2d_FullMS_Orbi30k_MSMS_Orbi7k_Centroid_Run1_102006_01	1322	767.899	2	870.525	SQM	317.127	5.1278	N/A	N/A
Rpal_Std_2d_FullMS_Orbi30k_MSMS_Orbi7k_Centroid_Run1_102006_01	1329	923.99	2	658.376	SQNSJP	561.287	7.36616	Incorrect	K.JGYJDPJSGGGASVGEGGJK.T
Rpal_Std_2d_FullMS_Orbi30k_MSMS_Orbi7k_Centroid_Run1_102006_01	1335	870.483	2	685.409	DJQSJ	497.257	15.0328	Correct	R.JPDTAJSQJDPEJVTK.F
Rpal_Std_2d_FullMS_Orbi30k_MSMS_Orbi7k_Centroid_Run1_102006_01	1360	657.882	2	468.276	MJA	530.312	3.63711	N/A	N/A
Rpal_Std_2d_FullMS_Orbi30k_MSMS_Orbi7k_Centroid_Run1_102006_01	1370	995.579	1	455.291	VMV	210.103	5.27727	N/A	N/A
Rpal_Std_2d_FullMS_Orbi30k_MSMS_Orbi7k_Centroid_Run1_102006_01	1382	627.326	2	367.157	ANVMQV	243.165	14.8544	Correct	K.FGYANVMQVPK.J
Rpal_Std_2d_FullMS_Orbi30k_MSMS_Orbi7k_Centroid_Run1_102006_01	1384	559.792	2	329.162	DAJS	402.227	9.08872	Correct	R.SJEDAJSDJR.E
Rpal_Std_2d_FullMS_Orbi30k_MSMS_Orbi7k_Centroid_Run1_102006_01	1394	735.359	2	760.387	EFV	333.136	13.2295	Correct	R.FADVFEPMTGEVK.A
Rpal_Std_2d_FullMS_Orbi30k_MSMS_Orbi7k_Centroid_Run1_102006_01	1400	744.878	2	460.232	TVFYPS	333.177	9.64383	Correct	R.GYJSPYFVTNAEK.M
Rpal_Std_2d_FullMS_Orbi30k_MSMS_Orbi7k_Centroid_Run1_102006_01	1402	977.544	2	1004.53	GAJ	707.402	3.06408	Correct	K.VGVVPQQJAGGDJYPAJEK.G
Rpal_Std_2d_FullMS_Orbi30k_MSMS_Orbi7k_Centroid_Run1_102006_01	1414	585.841	2	441.274	JTM	383.222	8.97407	Correct	K.GGJVGMTJPVAR.D
Rpal_Std_2d_FullMS_Orbi30k_MSMS_Orbi7k_Centroid_Run1_102006_01	1416	1138.07	2	1237.64	EYDJ	516.271	8.41887	Correct	R.AGJSTJNENQPJEYDJVENR.G
Rpal_Std_2d_FullMS_Orbi30k_MSMS_Orbi7k_Centroid_Run1_102006_01	1416	1138.07	2	1246.63	QNE	656.355	3.84058	Correct	R.AGJSTJNENQPJEYDJVENR.G
Rpal_Std_2d_FullMS_Orbi30k_MSMS_Orbi7k_Centroid_Run1_102006_01	1420	708.396	2	241.144	EGJJQJTD	304.185	23.1287	Incorrect	R.VAAEGJJGAJTDGTK.G
Rpal_Std_2d_FullMS_Orbi30k_MSMS_Orbi7k_Centroid_Run1_102006_01	1422	941.01	2	736.383	JJA	846.416	4.18085	Correct	K.JSVDPGPAJJAESVEQQK.J
Rpal_Std_2d_FullMS_Orbi30k_MSMS_Orbi7k_Centroid_Run1_102006_01	1424	773.418	2	499.27	ENJ	689.382	3.63179	Correct	K.EJGTVENJPDFJAK.V
Rpal_Std_2d_FullMS_Orbi30k_MSMS_Orbi7k_Centroid_Run1_102006_01	1426	629.848	2	372.202	ANVMQV	243.164	4.9919	N/A	N/A
Rpal_Std_2d_FullMS_Orbi30k_MSMS_Orbi7k_Centroid_Run1_102006_01	1442	830.459	2	738.402	AAJAY	431.244	9.75127	Correct	R.JJNEPTAAAJAYGJDK.A
Rpal_Std_2d_FullMS_Orbi30k_MSMS_Orbi7k_Centroid_Run1_102006_01	1443	637.841	2	203.126	EAAJ	686.341	7.66387	Correct	R.JJMDDVJAAEGK.A
Rpal_Std_2d_FullMS_Orbi30k_MSMS_Orbi7k_Centroid_Run1_102006_01	1444	804.467	2	838.513	VJGE	370.19	6.69251	N/A	N/A
Rpal_Std_2d_FullMS_Orbi30k_MSMS_Orbi7k_Centroid_Run1_102006_01	1445	884.949	2	848.4	YGDT	483.324	7.51341	Correct	R.VYESJADAYGDTPJVR.J
Rpal_Std_2d_FullMS_Orbi30k_MSMS_Orbi7k_Centroid_Run1_102006_01	1454	564.821	2	229.072	AEJVNJJ	146.111	21.4566	N/A	N/A
Rpal_Std_2d_FullMS_Orbi30k_MSMS_Orbi7k_Centroid_Run1_102006_01	1455	670.368	2	638.348	JAG	459.23	6.74191	Correct	R.AAPAGTGJJAGGPMR.A
Rpal_Std_2d_FullMS_Orbi30k_MSMS_Orbi7k_Centroid_Run1_102006_01	1478	1083.07	2	1205.61	YTV	595.336	5.01147	Correct	K.JVPASQVTYDPSJFGGEJGSK.D
Rpal_Std_2d_FullMS_Orbi30k_MSMS_Orbi7k_Centroid_Run1_102006_01	1484	813.438	2	676.289	DVJA	550.356	13.7238	Correct	R.JGJPVAAJVDTNCDPK.G
Rpal_Std_2d_FullMS_Orbi30k_MSMS_Orbi7k_Centroid_Run1_102006_01	1487	642.866	2	828.44	JSA	184.125	4.24874	N/A	N/A
Rpal_Std_2d_FullMS_Orbi30k_MSMS_Orbi7k_Centroid_Run1_102006_01	1494	527.82	2	441.273	JJA	315.147	10.7587	Correct	K.SJDAJJPJGR.G
Rpal_Std_2d_FullMS_Orbi30k_MSMS_Orbi7k_Centroid_Run1_102006_01	1497	1097.05	2	866.464	EEAM	865.458	6.86776	Correct	K.STPVVNPATEEAMYEVAJGSK.A
Rpal_Std_2d_FullMS_Orbi30k_MSMS_Orbi7k_Centroid_Run1_102006_01	1499	1031.57	2	1385.74	VJD	348.205	5.65453	N/A	N/A
Rpal_Std_2d_FullMS_Orbi30k_MSMS_Orbi7k_Centroid_Run1_102006_01	1504	954.595	1	331.215	JAJ	325.167	2.68375	Incorrect	K.JJSJAPEVJ.-
Rpal_Std_2d_FullMS_Orbi30k_MSMS_Orbi7k_Centroid_Run1_102006_01	1505	465.777	2	113.087	FDVJ	342.205	9.07117	Correct	K.JFDVJAPR.Y
Rpal_Std_2d_FullMS_Orbi30k_MSMS_Orbi7k_Centroid_Run1_102006_01	1526	757.895	2	298.171	EDAJDJJD	331.192	8.61571	Correct	R.QAVEDAJDJJDQGK.V
Rpal_Std_2d_FullMS_Orbi30k_MSMS_Orbi7k_Centroid_Run1_102006_01	1559	1063.07	2	585.344	AYJGNTA	848.453	4.65181	Incorrect	K.TGQSVAVVGAGPAGJACAQQJAR.A
Rpal_Std_2d_FullMS_Orbi30k_MSMS_Orbi7k_Centroid_Run1_102006_01	1562	804.469	2	838.516	VJGE	370.191	8.48049	Correct	R.AAVEEGJVPGGGVAJJR.A
Rpal_Std_2d_FullMS_Orbi30k_MSMS_Orbi7k_Centroid_Run1_102006_01	1565	1228.65	1	36.0231	NVVP	782.389	2.90793	N/A	N/A
Rpal_Std_2d_FullMS_Orbi30k_MSMS_Orbi7k_Centroid_Run1_102006_01	1581	785.947	2	739.446	VAQ	532.269	8.67895	Correct	R.AGGJYAQAVPNJJQR.T
Rpal_Std_2d_FullMS_Orbi30k_MSMS_Orbi7k_Centroid_Run1_102006_01	1586	579.346	2	558.325	CJV	283.192	5.12524	N/A	N/A
Rpal_Std_2d_FullMS_Orbi30k_MSMS_Orbi7k_Centroid_Run1_102006_01	1592	880.454	2	1039.49	AVE	420.253	4.53589	Correct	R.EQJJTDPDQAVEFVR.A
Rpal_Std_2d_FullMS_Orbi30k_MSMS_Orbi7k_Centroid_Run1_102006_01	1601	600.338	2	685.409	ETAP	115.073	3.53892	N/A	N/A
Rpal_Std_2d_FullMS_Orbi30k_MSMS_Orbi7k_Centroid_Run1_102006_01	1605	987.492	2	1171.63	SDMAA	326.163	4.18542	Correct	K.TPQAAMDSJAAAQDSVJER.J
Rpal_Std_2d_FullMS_Orbi30k_MSMS_Orbi7k_Centroid_Run1_102006_01	1616	1097.05	2	483.281	NPATEEAMY	702.402	5.70383	Correct	K.STPVVNPATEEAMYEVAJGSK.A
Rpal_Std_2d_FullMS_Orbi30k_MSMS_Orbi7k_Centroid_Run1_102006_01	1622	1000.55	2	598.338	JNEM	913.529	5.42329	Incorrect	K.VJSDJAJNEPAAFQAJAEK.A
Rpal_Std_2d_FullMS_Orbi30k_MSMS_Orbi7k_Centroid_Run1_102006_01	1623	465.777	2	271.167	AJVD	260.156	18.4909	Correct	K.JFDVJAPR.Y
Rpal_Std_2d_FullMS_Orbi30k_MSMS_Orbi7k_Centroid_Run1_102006_01	1635	613.841	2	569.266	JGR	330.194	4.13406	Incorrect	K.NMVGPAJGGVVGR.K
Rpal_Std_2d_FullMS_Orbi30k_MSMS_Orbi7k_Centroid_Run1_102006_01	1649	1239.2	2	1520.85	AAJ	700.386	4.12667	Correct	K.JVAANPDAJJVGASGTAAAJPQTSJR.E
Rpal_Std_2d_FullMS_Orbi30k_MSMS_Orbi7k_Centroid_Run1_102006_01	1670	646.334	2	260.084	NVTJQMJ	231.143	15.999	Correct	K.MENVTJQMJGR.A
Rpal_Std_2d_FullMS_Orbi30k_MSMS_Orbi7k_Centroid_Run1_102006_01	1679	952.965	2	1110.49	AVF	476.247	5.21922	Correct	R.JEEAEGNGPVDAVFNCJK.A
Rpal_Std_2d_FullMS_Orbi30k_MSMS_Orbi7k_Centroid_Run1_102006_01	1682	804.469	2	838.516	VJGE	370.191	4.834	Correct	R.AAVEEGJVPGGGVAJJR.A
Rpal_Std_2d_FullMS_Orbi30k_MSMS_Orbi7k_Centroid_Run1_102006_01	1690	830.961	2	732.386	GDNJGAJ	287.203	5.8641	N/A	N/A
Rpal_Std_2d_FullMS_Orbi30k_MSMS_Orbi7k_Centroid_Run1_102006_01	1692	1235.75	1	170.112	GEJVJ	553.328	4.09677	N/A	N/A
Rpal_Std_2d_FullMS_Orbi30k_MSMS_Orbi7k_Centroid_Run1_102006_01	1694	542.285	2	44.028	GPPM	656.36	6.43896	N/A	N/A
Rpal_Std_2d_FullMS_Orbi30k_MSMS_Orbi7k_Centroid_Run1_102006_01	1696	1008.02	2	363.191	QGNGSSV	1021.55	3.01721	Correct	R.YVTQGNGSSVAGAJSDFJTK.Y
Rpal_Std_2d_FullMS_Orbi30k_MSMS_Orbi7k_Centroid_Run1_102006_01	1702	996.525	2	1070.61	AFD	587.297	8.11709	Correct	K.JNTSATDFAPVSQJQJMR.F
Rpal_Std_2d_FullMS_Orbi30k_MSMS_Orbi7k_Centroid_Run1_102006_01	1707	996.524	2	1021.43	TVJAQ	457.307	3.51961	Correct	K.SADAAGDGTTTATVJAQAJVR.E
Rpal_Std_2d_FullMS_Orbi30k_MSMS_Orbi7k_Centroid_Run1_102006_01	1712	1292.75	1	358.263	QAJPQV	297.118	12.7011	N/A	N/A
Rpal_Std_2d_FullMS_Orbi30k_MSMS_Orbi7k_Centroid_Run1_102006_01	1722	600.339	2	513.248	EJV	344.222	4.05399	Correct	K.VGDEJEJVGJR.D
Rpal_Std_2d_FullMS_Orbi30k_MSMS_Orbi7k_Centroid_Run1_102006_01	1731	526.843	2	485.291	JVJ	241.145	9.95465	Correct	K.AJGJVJPEJK.G
Rpal_Std_2d_FullMS_Orbi30k_MSMS_Orbi7k_Centroid_Run1_102006_01	1738	801.905	2	483.26	JDEJA	577.26	7.29361	Correct	R.MJAPAJDEJAGAMGDK.V
Rpal_Std_2d_FullMS_Orbi30k_MSMS_Orbi7k_Centroid_Run1_102006_01	1742	1169.6	2	384.212	QYGSSDSQTJ	886.524	9.2867	Incorrect	K.EAJAQYGSSDSGATJGDJJGTAJK.Q
Rpal_Std_2d_FullMS_Orbi30k_MSMS_Orbi7k_Centroid_Run1_102006_01	1758	586.342	2	286.13	DVJA	486.323	8.48282	Correct	K.SGAADVJAAJGVK.J
Rpal_Std_2d_FullMS_Orbi30k_MSMS_Orbi7k_Centroid_Run1_102006_01	1764	1054.08	2	1101.6	PNV	694.373	9.92728	Correct	K.AAPGVEAVVNPGFGQGPAJVTR.N
Rpal_Std_2d_FullMS_Orbi30k_MSMS_Orbi7k_Centroid_Run1_102006_01	1766	827.457	2	654.34	AGDNJ	528.346	11.3968	Correct	K.JJDQGQAGDNJGAJJR.G
Rpal_Std_2d_FullMS_Orbi30k_MSMS_Orbi7k_Centroid_Run1_102006_01	1768	1239.2	2	1520.84	AAJ	700.391	9.30443	Correct	K.JVAANPDAJJVGASGTAAAJPQTSJR.E
Rpal_Std_2d_FullMS_Orbi30k_MSMS_Orbi7k_Centroid_Run1_102006_01	1770	1135.09	2	1037.53	ADT	943.517	3.08795	Correct	R.ANPGAQJGDTJADTJPPJEYGR.J
Rpal_Std_2d_FullMS_Orbi30k_MSMS_Orbi7k_Centroid_Run1_102006_01	1776	891.911	2	930.385	FVA	534.248	8.11142	Correct	R.DAFENDPAAFVADWSK.E
Rpal_Std_2d_FullMS_Orbi30k_MSMS_Orbi7k_Centroid_Run1_102006_01	1790	646.334	2	374.13	VTJQM	344.224	13.2184	Correct	K.MENVTJQMJGR.A
Rpal_Std_2d_FullMS_Orbi30k_MSMS_Orbi7k_Centroid_Run1_102006_01	1800	1011.49	2	813.318	SVAQJSD	507.315	5.68515	N/A	N/A
Rpal_Std_2d_FullMS_Orbi30k_MSMS_Orbi7k_Centroid_Run1_102006_01	1802	804.467	2	601.47	DEJAGA	449.2	4.57464	N/A	N/A
Rpal_Std_2d_FullMS_Orbi30k_MSMS_Orbi7k_Centroid_Run1_102006_01	1816	1009.04	2	808.416	SVAQJ	709.371	3.65513	N/A	N/A
Rpal_Std_2d_FullMS_Orbi30k_MSMS_Orbi7k_Centroid_Run1_102006_01	1826	995.026	2	846.347	TATVJAQ	457.309	10.4608	Correct	K.SADAAGDGTTTATVJAQAJVR.E
Rpal_Std_2d_FullMS_Orbi30k_MSMS_Orbi7k_Centroid_Run1_102006_01	1854	877.438	2	942.535	EEF	405.173	3.40219	Correct	K.NYQFEEPJGSAMJVR.E
Rpal_Std_2d_FullMS_Orbi30k_MSMS_Orbi7k_Centroid_Run1_102006_01	1857	1348.71	2	1705.92	NAAA	662.325	8.29088	N/A	N/A
Rpal_Std_2d_FullMS_Orbi30k_MSMS_Orbi7k_Centroid_Run1_102006_01	1862	1466.27	2	1194.61	AAADJJKD	938.491	5.95006	N/A	N/A
Rpal_Std_2d_FullMS_Orbi30k_MSMS_Orbi7k_Centroid_Run1_102006_01	1874	587.358	2	283.194	NFA	557.36	4.06009	Correct	K.AJVNFANAJJK.S
Rpal_Std_2d_FullMS_Orbi30k_MSMS_Orbi7k_Centroid_Run1_102006_01	1892	892.446	2	833.384	FJDV	475.246	6.04145	Correct	K.JYGMSPANFJDVGGGASK.E
Rpal_Std_2d_FullMS_Orbi30k_MSMS_Orbi7k_Centroid_Run1_102006_01	1905	977.504	2	737.314	VETJ	773.437	6.15648	Correct	R.APMPDPEVETJJNDTJAK.J
Rpal_Std_2d_FullMS_Orbi30k_MSMS_Orbi7k_Centroid_Run1_102006_01	1906	628.869	2	637.383	DFJ	243.161	2.67918	Incorrect	R.SJFTNAVAAMTK.K
Rpal_Std_2d_FullMS_Orbi30k_MSMS_Orbi7k_Centroid_Run1_102006_01	1917	932.495	2	612.355	QGYH	765.419	4.23119	Incorrect	R.JDVJATQGYPPFGVQMK.J
Rpal_Std_2d_FullMS_Orbi30k_MSMS_Orbi7k_Centroid_Run1_102006_01	1920	536.272	2	330.203	FJYDAN	0.000616884	12.6209	Incorrect	K.MADYJFGVR.N
Rpal_Std_2d_FullMS_Orbi30k_MSMS_Orbi7k_Centroid_Run1_102006_01	1946	995.025	2	745.301	TTATVJA	585.365	7.63295	Correct	K.SADAAGDGTTTATVJAQAJVR.E
Rpal_Std_2d_FullMS_Orbi30k_MSMS_Orbi7k_Centroid_Run1_102006_01	1952	962.002	2	1187.58	AYRJ	231.125	5.17853	Incorrect	R.JGNJMPYSGPASAYGVJGR.T
Rpal_Std_2d_FullMS_Orbi30k_MSMS_Orbi7k_Centroid_Run1_102006_01	1952	962.002	2	989.535	GSYP	528.284	4.10229	Correct	R.JGNJMPYSGPASAYGVJGR.T
Rpal_Std_2d_FullMS_Orbi30k_MSMS_Orbi7k_Centroid_Run1_102006_01	1960	695.858	2	591.233	AAF	509.325	5.99575	Incorrect	R.TFVPJVAACPGCGR.T
Rpal_Std_2d_FullMS_Orbi30k_MSMS_Orbi7k_Centroid_Run1_102006_01	1977	971.532	2	885.47	GTJ	784.426	4.59086	N/A	N/A
Rpal_Std_2d_FullMS_Orbi30k_MSMS_Orbi7k_Centroid_Run1_102006_01	1979	944.028	2	1042.57	JEAA	459.276	5.17277	Correct	K.JVDDJSSJTVJEAAEJAK.J
Rpal_Std_2d_FullMS_Orbi30k_MSMS_Orbi7k_Centroid_Run1_102006_01	1989	653.846	2	491.282	DVJ	487.217	13.449	Correct	K.MGAVEJVDTMJK.D
Rpal_Std_2d_FullMS_Orbi30k_MSMS_Orbi7k_Centroid_Run1_102006_01	1996	706.437	2	210.14	YVVDAAJ	469.334	13.339	Correct	R.JPYVVDAAJPJJK.Q
Rpal_Std_2d_FullMS_Orbi30k_MSMS_Orbi7k_Centroid_Run1_102006_01	2008	944.028	2	879.501	YJEAA	459.277	14.7654	Incorrect	K.JVDDJSSJTVJEAAEJAK.J
Rpal_Std_2d_FullMS_Orbi30k_MSMS_Orbi7k_Centroid_Run1_102006_01	2009	946.53	2	1047.57	JEAA	459.275	3.34048	N/A	N/A
Rpal_Std_2d_FullMS_Orbi30k_MSMS_Orbi7k_Centroid_Run1_102006_01	2012	1216.58	2	1102.48	GTDAJ	871.448	3.79811	Correct	R.WGSJYDAFYGTDAJPQEATQAK.G
Rpal_Std_2d_FullMS_Orbi30k_MSMS_Orbi7k_Centroid_Run1_102006_01	2014	1366.82	1	373.237	FVVJAPV	267.129	17.5474	N/A	N/A
Rpal_Std_2d_FullMS_Orbi30k_MSMS_Orbi7k_Centroid_Run1_102006_01	2030	859.985	2	529.296	EAPVJJA	495.254	17.28	Correct	R.JVPGYEAPVJJAYSAR.N
Rpal_Std_2d_FullMS_Orbi30k_MSMS_Orbi7k_Centroid_Run1_102006_01	2036	758.928	2	501.266	JVEEJVS	245.154	19.9	Correct	R.AAVYPJVEEJVSAR.K
Rpal_Std_2d_FullMS_Orbi30k_MSMS_Orbi7k_Centroid_Run1_102006_01	2038	646.334	2	374.132	VTJQM	344.222	11.6959	Correct	K.MENVTJQMJGR.A
Rpal_Std_2d_FullMS_Orbi30k_MSMS_Orbi7k_Centroid_Run1_102006_01	2039	536.272	2	131.042	ADYJV	378.207	10.5096	N/A	N/A
Rpal_Std_2d_FullMS_Orbi30k_MSMS_Orbi7k_Centroid_Run1_102006_01	2048	796.932	2	877.445	GJN	430.255	5.55119	Correct	K.VFJANJGTPADFTAR.A
Rpal_Std_2d_FullMS_Orbi30k_MSMS_Orbi7k_Centroid_Run1_102006_01	2051	762.396	2	621.285	VEEJV	332.186	4.08522	N/A	N/A
Rpal_Std_2d_FullMS_Orbi30k_MSMS_Orbi7k_Centroid_Run1_102006_01	2056	895.461	2	263.146	JJNQDYS	692.369	4.57822	Correct	K.VYJJNQDYSFGQSVR.T
Rpal_Std_2d_FullMS_Orbi30k_MSMS_Orbi7k_Centroid_Run1_102006_01	2062	1279.64	2	1296.63	QVQA	834.41	8.61811	Correct	K.AAGADVVGAEDJVEQVQAGNJNFDR.C
Rpal_Std_2d_FullMS_Orbi30k_MSMS_Orbi7k_Centroid_Run1_102006_01	2064	556.321	2	335.259	DVMA	359.196	3.36726	N/A	N/A
Rpal_Std_2d_FullMS_Orbi30k_MSMS_Orbi7k_Centroid_Run1_102006_01	2066	995.025	2	846.347	TATVJA	585.367	6.63271	Correct	K.SADAAGDGTTTATVJAQAJVR.E
Rpal_Std_2d_FullMS_Orbi30k_MSMS_Orbi7k_Centroid_Run1_102006_01	2072	962.003	2	989.539	GSYP	528.282	4.90724	Correct	R.JGNJMPYSGPASAYGVJGR.T
Rpal_Std_2d_FullMS_Orbi30k_MSMS_Orbi7k_Centroid_Run1_102006_01	2076	488.288	2	544.301	FJG	113.087	4.40406	N/A	N/A
Rpal_Std_2d_FullMS_Orbi30k_MSMS_Orbi7k_Centroid_Run1_102006_01	2084	1006.07	2	944.553	FPNAQ	508.309	12.4138	Incorrect	K.JQVPAGAANPSPPJGPAJGQR.G
Rpal_Std_2d_FullMS_Orbi30k_MSMS_Orbi7k_Centroid_Run1_102006_01	2098	898.927	2	496.246	NQDYSF	545.3	4.53103	N/A	N/A
Rpal_Std_2d_FullMS_Orbi30k_MSMS_Orbi7k_Centroid_Run1_102006_01	2102	971.532	2	772.384	JGTJ	784.428	4.89989	Correct	K.FGQPEJTJGTJPGJGGTQR.J
Rpal_Std_2d_FullMS_Orbi30k_MSMS_Orbi7k_Centroid_Run1_102006_01	2103	784.904	2	676.28	YJJ	502.281	7.956	Correct	R.VEFDDAYJJJNEK.K
Rpal_Std_2d_FullMS_Orbi30k_MSMS_Orbi7k_Centroid_Run1_102006_01	2106	944.028	2	1042.57	JEAA	459.276	9.29737	Correct	K.JVDDJSSJTVJEAAEJAK.J
Rpal_Std_2d_FullMS_Orbi30k_MSMS_Orbi7k_Centroid_Run1_102006_01	2114	706.437	2	210.14	YVVDAAJ	469.335	22.4401	Correct	R.JPYVVDAAJPJJK.Q
Rpal_Std_2d_FullMS_Orbi30k_MSMS_Orbi7k_Centroid_Run1_102006_01	2117	789.401	2	700.372	FDTTA	341.188	13.55	Correct	R.MPJATTDFGPJMQR.J
Rpal_Std_2d_FullMS_Orbi30k_MSMS_Orbi7k_Centroid_Run1_102006_01	2118	708.352	2	213.97	YVVDA	653.456	3.75556	N/A	N/A
Rpal_Std_2d_FullMS_Orbi30k_MSMS_Orbi7k_Centroid_Run1_102006_01	2138	944.028	2	879.5	YJEAA	459.278	15.1493	Incorrect	K.JVDDJSSJTVJEAAEJAK.J
Rpal_Std_2d_FullMS_Orbi30k_MSMS_Orbi7k_Centroid_Run1_102006_01	2144	1030.53	1	217.148	JQWJ	272.07	5.19874	N/A	N/A
Rpal_Std_2d_FullMS_Orbi30k_MSMS_Orbi7k_Centroid_Run1_102006_01	2156	1196.13	2	1263.63	DJG	841.476	7.67206	Correct	K.JGVJNDMSSJYADJGGPNSVVAAK.M
Rpal_Std_2d_FullMS_Orbi30k_MSMS_Orbi7k_Centroid_Run1_102006_01	2163	646.334	2	374.132	VTJQM	344.222	7.67421	Correct	K.MENVTJQMJGR.A
Rpal_Std_2d_FullMS_Orbi30k_MSMS_Orbi7k_Centroid_Run1_102006_01	2164	536.272	2	330.203	FJYDAN	0.000952503	7.26165	N/A	N/A
Rpal_Std_2d_FullMS_Orbi30k_MSMS_Orbi7k_Centroid_Run1_102006_01	2186	774.924	2	549.252	EQJQ	500.338	6.63093	Incorrect	K.JSADYEGAJQGJJAK.F
Rpal_Std_2d_FullMS_Orbi30k_MSMS_Orbi7k_Centroid_Run1_102006_01	2187	555.333	2	333.283	DVMA	359.196	3.20945	Correct	R.AJFDVMANAR.H
Rpal_Std_2d_FullMS_Orbi30k_MSMS_Orbi7k_Centroid_Run1_102006_01	2192	1229.58	2	1267.61	GJG	962.411	8.39089	Correct	K.VSGDSJSGEMGJGPMGSFPFTGTRA.-
Rpal_Std_2d_FullMS_Orbi30k_MSMS_Orbi7k_Centroid_Run1_102006_01	2206	1014.5	1	217.148	JQW	369.123	3.67877	N/A	N/A
Rpal_Std_2d_FullMS_Orbi30k_MSMS_Orbi7k_Centroid_Run1_102006_01	2210	1006.07	2	944.552	FPNAQ	508.307	12.2871	Incorrect	K.JQVPAGAANPSPPJGPAJGQR.G
Rpal_Std_2d_FullMS_Orbi30k_MSMS_Orbi7k_Centroid_Run1_102006_01	2222	1359.77	1	446.223	EVJPP	377.237	7.51704	N/A	N/A
Rpal_Std_2d_FullMS_Orbi30k_MSMS_Orbi7k_Centroid_Run1_102006_01	2228	1359.77	1	674.335	JPP	377.236	4.77296	N/A	N/A
Rpal_Std_2d_FullMS_Orbi30k_MSMS_Orbi7k_Centroid_Run1_102006_01	2234	784.904	2	839.347	JJJ	389.193	5.64135	Correct	R.VEFDDAYJJJNEK.K
Rpal_Std_2d_FullMS_Orbi30k_MSMS_Orbi7k_Centroid_Run1_102006_01	2241	897.817	3	1390.84	NQDYSF	545.299	5.12039	N/A	N/A
Rpal_Std_2d_FullMS_Orbi30k_MSMS_Orbi7k_Centroid_Run1_102006_01	2243	495.775	2	433.239	MJV	213.104	3.81858	Incorrect	K.VGGVJAFGDR.G
Rpal_Std_2d_FullMS_Orbi30k_MSMS_Orbi7k_Centroid_Run1_102006_01	2247	820.896	2	503.238	PDQFADAF	245.163	22.8615	Correct	R.FJENPDQFADAFAR.A
Rpal_Std_2d_FullMS_Orbi30k_MSMS_Orbi7k_Centroid_Run1_102006_01	2264	944.028	2	1042.56	JEAAE	330.234	16.266	Correct	K.JVDDJSSJTVJEAAEJAK.J
Rpal_Std_2d_FullMS_Orbi30k_MSMS_Orbi7k_Centroid_Run1_102006_01	2270	1046.09	2	842.498	GTYA	855.494	6.14235	Correct	K.VGJJJPYSGTYAPJGEAJTR.G
Rpal_Std_2d_FullMS_Orbi30k_MSMS_Orbi7k_Centroid_Run1_102006_01	2271	1043.04	2	1097.59	VMQ	628.304	4.68691	Correct	R.VATFPVESPJGVMQGYAYR.S
Rpal_Std_2d_FullMS_Orbi30k_MSMS_Orbi7k_Centroid_Run1_102006_01	2282	1196.13	2	1378.65	JGG	784.459	6.41524	Correct	K.JGVJNDMSSJYADJGGPNSVVAAK.M
Rpal_Std_2d_FullMS_Orbi30k_MSMS_Orbi7k_Centroid_Run1_102006_01	2289	536.272	2	131.043	ADYJF	330.206	10.4187	Correct	K.MADYJFGVR.N
Rpal_Std_2d_FullMS_Orbi30k_MSMS_Orbi7k_Centroid_Run1_102006_01	2306	892.975	2	759.383	JVE	683.358	7.94055	Correct	K.SGEVTPJEVJDVJEER.J
Rpal_Std_2d_FullMS_Orbi30k_MSMS_Orbi7k_Centroid_Run1_102006_01	2314	777.919	2	555.242	EGAJQGJ	330.232	5.6209	N/A	N/A
Rpal_Std_2d_FullMS_Orbi30k_MSMS_Orbi7k_Centroid_Run1_102006_01	2319	1229.58	2	1267.61	GJG	962.413	7.90042	Correct	K.VSGDSJSGEMGJGPMGSFPFTGTRA.-
Rpal_Std_2d_FullMS_Orbi30k_MSMS_Orbi7k_Centroid_Run1_102006_01	2336	1006.07	2	944.552	FPNAQ	508.307	11.0714	Incorrect	K.JQVPAGAANPSPPJGPAJGQR.G
Rpal_Std_2d_FullMS_Orbi30k_MSMS_Orbi7k_Centroid_Run1_102006_01	2373	820.896	2	600.298	DQFADAF	245.155	14.2873	Correct	R.FJENPDQFADAFAR.A
Rpal_Std_2d_FullMS_Orbi30k_MSMS_Orbi7k_Centroid_Run1_102006_01	2390	944.028	2	879.501	YJEAA	459.276	13.1486	Incorrect	K.JVDDJSSJTVJEAAEJAK.J
Rpal_Std_2d_FullMS_Orbi30k_MSMS_Orbi7k_Centroid_Run1_102006_01	2396	1046.09	2	926.53	YTGSV	656.4	3.51372	Incorrect	K.VGJJJPYSGTYAPJGEAJTR.G
Rpal_Std_2d_FullMS_Orbi30k_MSMS_Orbi7k_Centroid_Run1_102006_01	2399	827.454	2	725.372	NJGDG	471.324	4.40074	Incorrect	K.JJDQGQAGDNJGAJJR.G
Rpal_Std_2d_FullMS_Orbi30k_MSMS_Orbi7k_Centroid_Run1_102006_01	2405	822.946	2	847.485	FADA	392.223	3.42256	N/A	N/A
Rpal_Std_2d_FullMS_Orbi30k_MSMS_Orbi7k_Centroid_Run1_102006_01	2408	1616.93	1	472.274	TJACAJ	571.347	4.25933	N/A	N/A
Rpal_Std_2d_FullMS_Orbi30k_MSMS_Orbi7k_Centroid_Run1_102006_01	2421	536.273	2	131.044	ADYJF	330.207	6.17446	Correct	K.MADYJFGVR.N
Rpal_Std_2d_FullMS_Orbi30k_MSMS_Orbi7k_Centroid_Run1_102006_01	2433	892.976	2	812.402	VJDVJ	432.203	9.90112	Correct	K.SGEVTPJEVJDVJEER.J
Rpal_Std_2d_FullMS_Orbi30k_MSMS_Orbi7k_Centroid_Run1_102006_02	2	944.026	2	1042.56	JEAAM	328.235	10.7069	Incorrect	K.JVDDJSSJTVJEAAEJAK.J
Rpal_Std_2d_FullMS_Orbi30k_MSMS_Orbi7k_Centroid_Run1_102006_02	5	1006.06	2	944.552	FPNAQ	508.303	9.72709	Incorrect	K.JQVPAGAANPSPPJGPAJGQR.G
Rpal_Std_2d_FullMS_Orbi30k_MSMS_Orbi7k_Centroid_Run1_102006_02	12	928.99	2	1151.61	SSG	473.266	4.36846	Correct	K.AVGFVGSSPJAQYJYER.A
Rpal_Std_2d_FullMS_Orbi30k_MSMS_Orbi7k_Centroid_Run1_102006_02	21	602.41	0	-1	TAAJD	-1	4.35696	Correct	R.AJJTAAJDGSJR.N
Rpal_Std_2d_FullMS_Orbi30k_MSMS_Orbi7k_Centroid_Run1_102006_02	23	765.937	2	498.315	JEAN	604.339	3.53381	Correct	R.JJGTJJEANPYJGR.J
Rpal_Std_2d_FullMS_Orbi30k_MSMS_Orbi7k_Centroid_Run1_102006_02	36	1171.11	2	912.383	AAQTJJG	773.444	4.83416	Correct	R.NFQGYTSDAAQTJJGJGATSJGR.T
Rpal_Std_2d_FullMS_Orbi30k_MSMS_Orbi7k_Centroid_Run1_102006_02	52	1068.53	2	952.441	SAJAMA	638.334	9.53944	Correct	K.TGSAFYAPASSAJAMAESYJK.D
Rpal_Std_2d_FullMS_Orbi30k_MSMS_Orbi7k_Centroid_Run1_102006_02	59	681.388	2	465.268	JEHAJ	332.186	10.7166	N/A	N/A
Rpal_Std_2d_FullMS_Orbi30k_MSMS_Orbi7k_Centroid_Run1_102006_02	110	944.029	2	1042.57	JEAA	459.276	10.5125	Correct	K.JVDDJSSJTVJEAAEJAK.J
Rpal_Std_2d_FullMS_Orbi30k_MSMS_Orbi7k_Centroid_Run1_102006_02	116	928.988	2	1238.64	SGV	374.201	7.49218	Correct	K.AVGFVGSSPJAQYJYER.A
Rpal_Std_2d_FullMS_Orbi30k_MSMS_Orbi7k_Centroid_Run1_102006_02	129	765.445	2	497.328	JEAN	604.34	4.53362	Correct	R.JJGTJJEANPYJGR.J
Rpal_Std_2d_FullMS_Orbi30k_MSMS_Orbi7k_Centroid_Run1_102006_02	176	1068.53	2	952.438	SAJAMA	638.337	12.3019	Correct	K.TGSAFYAPASSAJAMAESYJK.D
Rpal_Std_2d_FullMS_Orbi30k_MSMS_Orbi7k_Centroid_Run1_102006_02	186	681.386	2	394.224	AJEHAJ	332.19	18.2278	N/A	N/A
Rpal_Std_2d_FullMS_Orbi30k_MSMS_Orbi7k_Centroid_Run1_102006_02	231	899.924	2	884.329	AJQEJA	288.161	4.93492	N/A	N/A
Rpal_Std_2d_FullMS_Orbi30k_MSMS_Orbi7k_Centroid_Run1_102006_02	233	934.439	2	968.369	AGQGG	528.335	3.90241	N/A	N/A
Rpal_Std_2d_FullMS_Orbi30k_MSMS_Orbi7k_Centroid_Run1_102006_02	236	944.029	2	1042.57	JEAAE	330.234	12.1659	Correct	K.JVDDJSSJTVJEAAEJAK.J
Rpal_Std_2d_FullMS_Orbi30k_MSMS_Orbi7k_Centroid_Run1_102006_02	238	1006.07	2	1188.67	NAQ	508.31	10.3109	Incorrect	K.JQVPAGAANPSPPJGPAJGQR.G
Rpal_Std_2d_FullMS_Orbi30k_MSMS_Orbi7k_Centroid_Run1_102006_02	242	928.989	2	1151.61	SSGV	374.202	10.3465	Correct	K.AVGFVGSSPJAQYJYER.A
Rpal_Std_2d_FullMS_Orbi30k_MSMS_Orbi7k_Centroid_Run1_102006_02	242	928.989	2	985.532	QYJ	466.226	3.74435	Correct	K.AVGFVGSSPJAQYJYER.A
Rpal_Std_2d_FullMS_Orbi30k_MSMS_Orbi7k_Centroid_Run1_102006_02	257	1229.58	2	1267.61	GJG	962.413	5.7181	Correct	K.VSGDSJSGEMGJGPMGSFPFTGTRA.-
Rpal_Std_2d_FullMS_Orbi30k_MSMS_Orbi7k_Centroid_Run1_102006_02	286	1171.1	2	983.413	AQTJJGJ	660.363	11.2474	Correct	R.NFQGYTSDAAQTJJGJGATSJGR.T
Rpal_Std_2d_FullMS_Orbi30k_MSMS_Orbi7k_Centroid_Run1_102006_02	316	691.91	2	443.291	AEVJ	526.282	8.06755	Correct	K.VVDAAAJVEAGVJR.R
Rpal_Std_2d_FullMS_Orbi30k_MSMS_Orbi7k_Centroid_Run1_102006_02	320	785.938	2	727.385	VFG	539.318	3.38409	Correct	K.JQGJGAGFVPDJJDR.S
Rpal_Std_2d_FullMS_Orbi30k_MSMS_Orbi7k_Centroid_Run1_102006_02	332	995.025	2	745.3	TTATVJA	585.366	11.2386	Correct	K.SADAAGDGTTTATVJAQAJVR.E
Rpal_Std_2d_FullMS_Orbi30k_MSMS_Orbi7k_Centroid_Run1_102006_02	333	774.924	2	549.251	EQJQ	500.338	4.28877	Incorrect	K.JSADYEGAJQGJJAK.F
Rpal_Std_2d_FullMS_Orbi30k_MSMS_Orbi7k_Centroid_Run1_102006_02	353	431.241	2	190.05	GGVAVJ	174.116	4.83924	N/A	N/A
Rpal_Std_2d_FullMS_Orbi30k_MSMS_Orbi7k_Centroid_Run1_102006_02	374	1006.07	2	847.493	PFPNA	636.373	3.84028	Incorrect	K.JQVPAGAANPSPPJGPAJGQR.G
Rpal_Std_2d_FullMS_Orbi30k_MSMS_Orbi7k_Centroid_Run1_102006_02	410	586.269	2	274.166	DDESJEH	71.0436	20.115	Correct	K.AHEJSEDDQK.R
Rpal_Std_2d_FullMS_Orbi30k_MSMS_Orbi7k_Centroid_Run1_102006_02	425	836.899	2	386.187	NSVHGSDAA	447.24	8.54694	Correct	K.SJGENSVHGSDAAETAK.J
Rpal_Std_2d_FullMS_Orbi30k_MSMS_Orbi7k_Centroid_Run1_102006_02	488	586.269	2	274.168	DDESJEH	71.0423	23.0609	Correct	K.AHEJSEDDQK.R
Rpal_Std_2d_FullMS_Orbi30k_MSMS_Orbi7k_Centroid_Run1_102006_02	503	836.899	2	386.186	NSVHGS	704.342	6.68931	Correct	K.SJGENSVHGSDAAETAK.J
Rpal_Std_2d_FullMS_Orbi30k_MSMS_Orbi7k_Centroid_Run1_102006_02	554	844.496	1	146.108	DAKVA	213.116	6.93958	Correct	K.AAAAVKADK.A
Rpal_Std_2d_FullMS_Orbi30k_MSMS_Orbi7k_Centroid_Run1_102006_02	580	631.382	1	146.106	VDK	142.078	5.06229	N/A	N/A
Rpal_Std_2d_FullMS_Orbi30k_MSMS_Orbi7k_Centroid_Run1_102006_02	594	918.498	1	18.0137	KVDND	328.217	3.84188	N/A	N/A
Rpal_Std_2d_FullMS_Orbi30k_MSMS_Orbi7k_Centroid_Run1_102006_02	598	811.439	1	146.109	AVECP	165.113	3.88509	N/A	N/A
Rpal_Std_2d_FullMS_Orbi30k_MSMS_Orbi7k_Centroid_Run1_102006_02	604	819.465	1	128.099	ASDJGT	146.109	5.16039	N/A	N/A
Rpal_Std_2d_FullMS_Orbi30k_MSMS_Orbi7k_Centroid_Run1_102006_02	605	659.329	2	674.378	AAN	386.148	4.66505	Correct	K.DAEANAAEDKKR.R
Rpal_Std_2d_FullMS_Orbi30k_MSMS_Orbi7k_Centroid_Run1_102006_02	618	586.27	2	274.166	DDESJEH	71.0444	18.6698	Correct	K.AHEJSEDDQK.R
Rpal_Std_2d_FullMS_Orbi30k_MSMS_Orbi7k_Centroid_Run1_102006_02	622	885.512	1	146.11	PKJA	329.126	5.64274	Incorrect	K.JAEEAKPK.J
Rpal_Std_2d_FullMS_Orbi30k_MSMS_Orbi7k_Centroid_Run1_102006_02	628	1023.52	1	18.0142	KAGEAK	420.17	7.33327	Correct	R.AYADKAEGAK.A
Rpal_Std_2d_FullMS_Orbi30k_MSMS_Orbi7k_Centroid_Run1_102006_02	629	744.467	1	146.106	AEKV	170.111	5.92783	N/A	N/A
Rpal_Std_2d_FullMS_Orbi30k_MSMS_Orbi7k_Centroid_Run1_102006_02	633	860.455	1	275.153	EADJP	59.052	3.16659	N/A	N/A
Rpal_Std_2d_FullMS_Orbi30k_MSMS_Orbi7k_Centroid_Run1_102006_02	634	595.827	2	648.314	JTQK	71.0402	6.21765	Correct	R.AKQTJTSAQDK.J
Rpal_Std_2d_FullMS_Orbi30k_MSMS_Orbi7k_Centroid_Run1_102006_02	636	702.42	1	203.128	DJAA	128.1	3.37007	N/A	N/A
Rpal_Std_2d_FullMS_Orbi30k_MSMS_Orbi7k_Centroid_Run1_102006_02	639	503.259	2	128.095	AEAAMQ	275.155	5.02281	N/A	N/A
Rpal_Std_2d_FullMS_Orbi30k_MSMS_Orbi7k_Centroid_Run1_102006_02	641	946.504	1	146.109	AQJDD	257.154	6.97776	N/A	N/A
Rpal_Std_2d_FullMS_Orbi30k_MSMS_Orbi7k_Centroid_Run1_102006_02	642	1190.65	1	146.109	DQASTJTQA	128.102	8.42175	Incorrect	R.AKQTJTSAQDK.J
Rpal_Std_2d_FullMS_Orbi30k_MSMS_Orbi7k_Centroid_Run1_102006_02	645	517.769	2	587.308	SSK	144.056	7.83083	Correct	R.SGKSSADNJR.A
Rpal_Std_2d_FullMS_Orbi30k_MSMS_Orbi7k_Centroid_Run1_102006_02	651	524.762	2	256.156	DACDA	316.216	8.75459	Correct	R.KQDACDAVAK.S
Rpal_Std_2d_FullMS_Orbi30k_MSMS_Orbi7k_Centroid_Run1_102006_02	656	788.457	1	113.083	KEAA	275.155	9.64046	Correct	R.JKEAAEK.A
Rpal_Std_2d_FullMS_Orbi30k_MSMS_Orbi7k_Centroid_Run1_102006_02	657	773.458	1	128.096	AEA	373.238	2.55275	Correct	K.KAEAQVK.A
Rpal_Std_2d_FullMS_Orbi30k_MSMS_Orbi7k_Centroid_Run1_102006_02	658	438.236	2	174.114	ADKEE	128.099	4.28618	N/A	N/A
Rpal_Std_2d_FullMS_Orbi30k_MSMS_Orbi7k_Centroid_Run1_102006_02	666	1048.52	1	18.0153	KAVA	660.259	3.53429	Correct	R.KQDACDAVAK.S
Rpal_Std_2d_FullMS_Orbi30k_MSMS_Orbi7k_Centroid_Run1_102006_02	676	1025.54	1	18.0153	KSVYD	414.228	6.45139	Correct	R.KAQSDYVSK.J
Rpal_Std_2d_FullMS_Orbi30k_MSMS_Orbi7k_Centroid_Run1_102006_02	677	871.496	1	149.156	SDJDY	128.099	4.32611	N/A	N/A
Rpal_Std_2d_FullMS_Orbi30k_MSMS_Orbi7k_Centroid_Run1_102006_02	681	868.448	1	146.109	SDJDY	128.099	6.88286	N/A	N/A
Rpal_Std_2d_FullMS_Orbi30k_MSMS_Orbi7k_Centroid_Run1_102006_02	686	740.4	1	365.175	VEK	18.0114	4.65133	N/A	N/A
Rpal_Std_2d_FullMS_Orbi30k_MSMS_Orbi7k_Centroid_Run1_102006_02	687	899.466	1	146.109	TGTJ	380.149	3.49762	Incorrect	R.SAHAGDJTK.G
Rpal_Std_2d_FullMS_Orbi30k_MSMS_Orbi7k_Centroid_Run1_102006_02	692	812.433	1	18.0116	KSGHE	255.164	4.5331	Correct	K.AJAEHGSK.V
Rpal_Std_2d_FullMS_Orbi30k_MSMS_Orbi7k_Centroid_Run1_102006_02	699	599.817	2	443.206	GNJA	399.228	10.444	Correct	K.AEKDGNJAPQR.K
Rpal_Std_2d_FullMS_Orbi30k_MSMS_Orbi7k_Centroid_Run1_102006_02	701	711.384	1	146.107	GADJH	71.0412	14.657	N/A	N/A
Rpal_Std_2d_FullMS_Orbi30k_MSMS_Orbi7k_Centroid_Run1_102006_02	707	1073.6	1	128.097	GADQAV	403.251	9.48538	Incorrect	K.GKADQAVGVTK.M
Rpal_Std_2d_FullMS_Orbi30k_MSMS_Orbi7k_Centroid_Run1_102006_02	710	802.449	1	52.0671	FDJEA	174.115	4.63388	Incorrect	K.KADJEAR.V
Rpal_Std_2d_FullMS_Orbi30k_MSMS_Orbi7k_Centroid_Run1_102006_02	718	923.492	1	146.109	AAEDYV	128.1	5.6613	Correct	K.KVYDEAAK.Q
Rpal_Std_2d_FullMS_Orbi30k_MSMS_Orbi7k_Centroid_Run1_102006_02	724	531.77	2	128.095	AQDAAEAM	146.114	12.4651	Correct	R.KAQDAAEAMK.J
Rpal_Std_2d_FullMS_Orbi30k_MSMS_Orbi7k_Centroid_Run1_102006_02	731	458.78	2	215.129	QVV	374.221	7.95476	Correct	R.SKQVVVEK.R
Rpal_Std_2d_FullMS_Orbi30k_MSMS_Orbi7k_Centroid_Run1_102006_02	744	544.291	0	-1	ASVQE	-1	4.28724	Correct	K.KASVQEVAEK.T
Rpal_Std_2d_FullMS_Orbi30k_MSMS_Orbi7k_Centroid_Run1_102006_02	747	1088.61	1	146.11	EAVEQVSA	128.102	6.57654	Correct	K.KASVQEVAEK.T
Rpal_Std_2d_FullMS_Orbi30k_MSMS_Orbi7k_Centroid_Run1_102006_02	756	827.433	1	275.152	DJH	186.104	4.97796	Correct	K.SVHJDEK.Q
Rpal_Std_2d_FullMS_Orbi30k_MSMS_Orbi7k_Centroid_Run1_102006_02	758	437.757	2	302.209	JVE	230.095	5.33415	N/A	N/A
Rpal_Std_2d_FullMS_Orbi30k_MSMS_Orbi7k_Centroid_Run1_102006_02	759	874.508	1	146.108	RJVE	230.096	3.45626	N/A	N/A
Rpal_Std_2d_FullMS_Orbi30k_MSMS_Orbi7k_Centroid_Run1_102006_02	767	422.751	2	269.176	DQGK	146.11	9.35411	N/A	N/A
Rpal_Std_2d_FullMS_Orbi30k_MSMS_Orbi7k_Centroid_Run1_102006_02	770	680.365	2	399.18	KEE	573.356	3.86801	Correct	K.EGVNKEEAEKVK.A
Rpal_Std_2d_FullMS_Orbi30k_MSMS_Orbi7k_Centroid_Run1_102006_02	771	1102.62	1	146.109	AQEKJSE	170.113	10.4385	Correct	K.VAESJKEQAK.Q
Rpal_Std_2d_FullMS_Orbi30k_MSMS_Orbi7k_Centroid_Run1_102006_02	777	887.564	1	146.107	KTVEA	212.16	9.38856	N/A	N/A
Rpal_Std_2d_FullMS_Orbi30k_MSMS_Orbi7k_Centroid_Run1_102006_02	779	1050.57	1	18.0148	KAVGK	548.229	4.23448	Correct	K.NAAEYKGVAK.F
Rpal_Std_2d_FullMS_Orbi30k_MSMS_Orbi7k_Centroid_Run1_102006_02	782	652.862	2	545.317	EKVV	303.118	7.06386	Correct	K.TSDVVKEGDKVK.V
Rpal_Std_2d_FullMS_Orbi30k_MSMS_Orbi7k_Centroid_Run1_102006_02	783	889.543	1	146.107	JVEKA	202.101	7.10675	N/A	N/A
Rpal_Std_2d_FullMS_Orbi30k_MSMS_Orbi7k_Centroid_Run1_102006_02	784	991.53	1	128.099	DPNFK	261.138	4.30998	Incorrect	K.DKPAQASFK.W
Rpal_Std_2d_FullMS_Orbi30k_MSMS_Orbi7k_Centroid_Run1_102006_02	788	580.809	2	684.323	JST	174.116	7.38888	Correct	R.JNRGEDJSTR.R
Rpal_Std_2d_FullMS_Orbi30k_MSMS_Orbi7k_Centroid_Run1_102006_02	792	737.851	2	202.07	QTDSVAAR	443.21	6.72249	Correct	R.KAQTDSVAARPEGAA.-
Rpal_Std_2d_FullMS_Orbi30k_MSMS_Orbi7k_Centroid_Run1_102006_02	794	636.817	2	501.212	TTTGV	311.175	4.46338	Correct	K.GVSEETTTGVHR.J
Rpal_Std_2d_FullMS_Orbi30k_MSMS_Orbi7k_Centroid_Run1_102006_02	798	1031.55	1	35.9523	KAVPVA	429.228	4.64136	Incorrect	R.JTKDGVTVAK.D
Rpal_Std_2d_FullMS_Orbi30k_MSMS_Orbi7k_Centroid_Run1_102006_02	800	441.249	2	174.112	HJEE	198.143	12.5427	N/A	N/A
Rpal_Std_2d_FullMS_Orbi30k_MSMS_Orbi7k_Centroid_Run1_102006_02	801	674.324	2	172.087	HVEYETQ	288.163	18.989	N/A	N/A
Rpal_Std_2d_FullMS_Orbi30k_MSMS_Orbi7k_Centroid_Run1_102006_02	803	639.322	2	520.249	KDAN	328.179	6.09417	Correct	R.NTJNADKNMTR.E
Rpal_Std_2d_FullMS_Orbi30k_MSMS_Orbi7k_Centroid_Run1_102006_02	804	522.299	2	302.208	QJEE	241.149	14.5136	Correct	K.JQEEJQKR.A
Rpal_Std_2d_FullMS_Orbi30k_MSMS_Orbi7k_Centroid_Run1_102006_02	806	690.871	2	483.25	ASVGGVQQH	33.0525	15.741	Incorrect	K.VAQQVGGVSAEAHK.Q
Rpal_Std_2d_FullMS_Orbi30k_MSMS_Orbi7k_Centroid_Run1_102006_02	807	622.328	2	598.286	AVADAA	146.112	9.02337	Correct	K.RQAQDAVADAAK.R
Rpal_Std_2d_FullMS_Orbi30k_MSMS_Orbi7k_Centroid_Run1_102006_02	808	493.233	2	372.185	DHD	245.155	9.38975	Correct	K.GJMADHDAR.D
Rpal_Std_2d_FullMS_Orbi30k_MSMS_Orbi7k_Centroid_Run1_102006_02	813	1077.54	1	257.142	EJGD	405.211	4.92235	Correct	R.EKEJGDGMAK.J
Rpal_Std_2d_FullMS_Orbi30k_MSMS_Orbi7k_Centroid_Run1_102006_02	818	584.296	2	441.189	JTEHAR	18.0169	9.37675	Correct	R.TPQDJTEHAR.J
Rpal_Std_2d_FullMS_Orbi30k_MSMS_Orbi7k_Centroid_Run1_102006_02	819	836.9	2	500.227	SVHGSDAAE	318.202	16.9482	Correct	K.SJGENSVHGSDAAETAK.J
Rpal_Std_2d_FullMS_Orbi30k_MSMS_Orbi7k_Centroid_Run1_102006_02	820	753.432	1	113.084	DAHGJ	146.112	6.72144	N/A	N/A
Rpal_Std_2d_FullMS_Orbi30k_MSMS_Orbi7k_Centroid_Run1_102006_02	830	547.806	2	146.104	JDAHQAVN	99.0789	21.1142	Correct	K.VNVAQHADJK.J
Rpal_Std_2d_FullMS_Orbi30k_MSMS_Orbi7k_Centroid_Run1_102006_02	843	561.319	1	186.083	JSR	18.0118	5.24119	N/A	N/A
Rpal_Std_2d_FullMS_Orbi30k_MSMS_Orbi7k_Centroid_Run1_102006_02	846	634.317	2	257.141	AEFE	533.288	4.87446	Correct	R.KEAEFEAATSGK.S
Rpal_Std_2d_FullMS_Orbi30k_MSMS_Orbi7k_Centroid_Run1_102006_02	852	666.354	2	828.438	AEQ	174.118	5.62697	Correct	R.TVJEETRAEQR.Q
Rpal_Std_2d_FullMS_Orbi30k_MSMS_Orbi7k_Centroid_Run1_102006_02	860	655.856	2	735.343	VFT	227.17	3.35609	Correct	K.KVTFVSGDTQTK.A
Rpal_Std_2d_FullMS_Orbi30k_MSMS_Orbi7k_Centroid_Run1_102006_02	861	596.812	2	18.0113	RAQHDJ	453.23	7.94349	Correct	K.VAADPJDHQAR.F
Rpal_Std_2d_FullMS_Orbi30k_MSMS_Orbi7k_Centroid_Run1_102006_02	862	1310.71	1	833.438	TQT	146.107	3.84522	Correct	K.KVTFVSGDTQTK.A
Rpal_Std_2d_FullMS_Orbi30k_MSMS_Orbi7k_Centroid_Run1_102006_02	867	702.365	2	360.218	EDDTVQJ	242.143	15.7649	Correct	K.NKJQVTDDEVSR.A
Rpal_Std_2d_FullMS_Orbi30k_MSMS_Orbi7k_Centroid_Run1_102006_02	869	688.357	2	641.346	AEFD	271.179	4.4001	N/A	N/A
Rpal_Std_2d_FullMS_Orbi30k_MSMS_Orbi7k_Centroid_Run1_102006_02	870	1293.66	1	146.108	EVEDQ	546.3	4.33776	Incorrect	K.AHGAPJGADEVEK.T
Rpal_Std_2d_FullMS_Orbi30k_MSMS_Orbi7k_Centroid_Run1_102006_02	872	550.286	2	471.248	KJA	315.093	8.5798	N/A	N/A
Rpal_Std_2d_FullMS_Orbi30k_MSMS_Orbi7k_Centroid_Run1_102006_02	874	795.899	2	517.294	DSQPDY	367.228	15.7362	N/A	N/A
Rpal_Std_2d_FullMS_Orbi30k_MSMS_Orbi7k_Centroid_Run1_102006_02	875	484.268	2	439.283	EHD	146.109	4.92187	Correct	R.AJAAJEHDK.T
Rpal_Std_2d_FullMS_Orbi30k_MSMS_Orbi7k_Centroid_Run1_102006_02	876	1099.57	1	20.0114	KAGDSJ	507.252	4.7937	Incorrect	R.HJADAJSNGAK.J
Rpal_Std_2d_FullMS_Orbi30k_MSMS_Orbi7k_Centroid_Run1_102006_02	878	662.354	2	894.454	NVK	87.0338	5.24171	Correct	R.SKVNQTTDGFVK.J
Rpal_Std_2d_FullMS_Orbi30k_MSMS_Orbi7k_Centroid_Run1_102006_02	884	532.332	1	173.121	PSR	18.0172	3.90113	N/A	N/A
Rpal_Std_2d_FullMS_Orbi30k_MSMS_Orbi7k_Centroid_Run1_102006_02	885	972.582	1	228.116	KJA	431.243	5.64114	Correct	R.JDKJAEVGK.S
Rpal_Std_2d_FullMS_Orbi30k_MSMS_Orbi7k_Centroid_Run1_102006_02	887	757.414	2	544.332	CSAK	579.309	3.54458	N/A	N/A
Rpal_Std_2d_FullMS_Orbi30k_MSMS_Orbi7k_Centroid_Run1_102006_02	890	878.506	1	275.152	VKD	260.157	2.54355	Correct	R.FJDKVEK.J
Rpal_Std_2d_FullMS_Orbi30k_MSMS_Orbi7k_Centroid_Run1_102006_02	892	1372.79	1	675.366	VVR	342.181	4.96084	Incorrect	R.TJQGVVVSDKQAK.T
Rpal_Std_2d_FullMS_Orbi30k_MSMS_Orbi7k_Centroid_Run1_102006_02	894	1128.55	1	236.132	VDE	548.269	3.79893	Correct	R.VHVDEGDMVK.R
Rpal_Std_2d_FullMS_Orbi30k_MSMS_Orbi7k_Centroid_Run1_102006_02	896	805.899	2	369.205	EAAHJTDED	259.175	24.2214	Incorrect	R.JQQEAAHJTDEAER.A
Rpal_Std_2d_FullMS_Orbi30k_MSMS_Orbi7k_Centroid_Run1_102006_02	897	726.882	2	545.263	TYVN	429.263	10.5471	Correct	R.TSJKNVYTGGDAAR.G
Rpal_Std_2d_FullMS_Orbi30k_MSMS_Orbi7k_Centroid_Run1_102006_02	902	904.5	1	399.223	SDKR	18.0144	4.48369	Incorrect	R.JEMJDKR.W
Rpal_Std_2d_FullMS_Orbi30k_MSMS_Orbi7k_Centroid_Run1_102006_02	908	617.83	2	560.333	PKDA	262.1	6.33259	Correct	K.FDADKPTJATR.Q
Rpal_Std_2d_FullMS_Orbi30k_MSMS_Orbi7k_Centroid_Run1_102006_02	910	568.805	2	31.0434	PDQADYJ	302.203	9.61441	Incorrect	R.KDQADYJGVK.V
Rpal_Std_2d_FullMS_Orbi30k_MSMS_Orbi7k_Centroid_Run1_102006_02	912	1136.61	1	128.099	DQADYJ	302.202	6.75038	Correct	R.KDQADYJGVK.V
Rpal_Std_2d_FullMS_Orbi30k_MSMS_Orbi7k_Centroid_Run1_102006_02	921	1082.59	1	18.0139	KQJSH	470.245	6.0206	Correct	K.EEJVHSJQK.F
Rpal_Std_2d_FullMS_Orbi30k_MSMS_Orbi7k_Centroid_Run1_102006_02	926	819.915	2	829.437	ADVSAJ	252.093	22.2998	Correct	K.HDJASVDAPVSGGTGGAK.G
Rpal_Std_2d_FullMS_Orbi30k_MSMS_Orbi7k_Centroid_Run1_102006_02	927	681.861	2	519.285	NTK	499.238	5.70974	Correct	R.AEAJDKTNTFPR.D
Rpal_Std_2d_FullMS_Orbi30k_MSMS_Orbi7k_Centroid_Run1_102006_02	928	501.736	2	585.302	GCG	199.103	13.1369	N/A	N/A
Rpal_Std_2d_FullMS_Orbi30k_MSMS_Orbi7k_Centroid_Run1_102006_02	930	723.876	2	935.492	AAA	297.135	7.67712	N/A	N/A
Rpal_Std_2d_FullMS_Orbi30k_MSMS_Orbi7k_Centroid_Run1_102006_02	932	853.45	2	1047.5	JVN	331.19	7.82351	N/A	N/A
Rpal_Std_2d_FullMS_Orbi30k_MSMS_Orbi7k_Centroid_Run1_102006_02	933	557.831	2	341.196	KJAAD	274.171	17.5485	Correct	K.JJDKJAADQK.Y
Rpal_Std_2d_FullMS_Orbi30k_MSMS_Orbi7k_Centroid_Run1_102006_02	934	706.664	3	1439.71	NEDA	248.116	8.34295	N/A	N/A
Rpal_Std_2d_FullMS_Orbi30k_MSMS_Orbi7k_Centroid_Run1_102006_02	935	1059.49	2	563.228	NTTEDAAKEE	465.284	8.10392	Correct	K.TFADENTTEDAAKEEYRK.J
Rpal_Std_2d_FullMS_Orbi30k_MSMS_Orbi7k_Centroid_Run1_102006_02	938	608.835	2	456.234	VSVAAE	203.135	11.341	Incorrect	K.SVAQAVKEAEGK.V
Rpal_Std_2d_FullMS_Orbi30k_MSMS_Orbi7k_Centroid_Run1_102006_02	940	744.322	2	691.32	GEEHE	214.102	12.2545	Correct	R.VDEHEEGPSAMMR.K
Rpal_Std_2d_FullMS_Orbi30k_MSMS_Orbi7k_Centroid_Run1_102006_02	942	926.539	1	146.107	SHTDJ	226.175	4.451	Correct	R.JJJDTHSK.R
Rpal_Std_2d_FullMS_Orbi30k_MSMS_Orbi7k_Centroid_Run1_102006_02	944	1073.58	1	277.15	AJVK	384.135	7.26906	Incorrect	R.KPDGDVJAMK.V
Rpal_Std_2d_FullMS_Orbi30k_MSMS_Orbi7k_Centroid_Run1_102006_02	946	915.56	1	541.28	VKK	18.014	4.06594	N/A	N/A
Rpal_Std_2d_FullMS_Orbi30k_MSMS_Orbi7k_Centroid_Run1_102006_02	948	519.774	2	478.258	AEW	173.116	7.74597	N/A	N/A
Rpal_Std_2d_FullMS_Orbi30k_MSMS_Orbi7k_Centroid_Run1_102006_02	951	1038.54	1	549.295	EGQR	18.0165	4.80454	Correct	R.DJJHAEGQR.V
Rpal_Std_2d_FullMS_Orbi30k_MSMS_Orbi7k_Centroid_Run1_102006_02	953	857.918	2	554.275	EJC	814.411	7.26822	Incorrect	K.VPADTAEYAVNASNHR.H
Rpal_Std_2d_FullMS_Orbi30k_MSMS_Orbi7k_Centroid_Run1_102006_02	958	1024.54	1	175.123	RFJD	317.129	8.47163	Incorrect	K.TTDDJFKGK.K
Rpal_Std_2d_FullMS_Orbi30k_MSMS_Orbi7k_Centroid_Run1_102006_02	962	580.342	2	446.249	JJTAAK	115.036	19.0833	Correct	R.DKAATJJTAGAK.R
Rpal_Std_2d_FullMS_Orbi30k_MSMS_Orbi7k_Centroid_Run1_102006_02	963	1159.68	1	18.0123	KAGATJJTAA	243.131	13.8817	Correct	R.DKAATJJTAGAK.R
Rpal_Std_2d_FullMS_Orbi30k_MSMS_Orbi7k_Centroid_Run1_102006_02	964	623.348	2	346.193	JADTVA	328.187	21.8542	Correct	R.AKEAVTDAJTAR.R
Rpal_Std_2d_FullMS_Orbi30k_MSMS_Orbi7k_Centroid_Run1_102006_02	966	774.395	2	1005.45	AJN	243.165	7.49933	Correct	K.KJENGDDYAAJNPK.G
Rpal_Std_2d_FullMS_Orbi30k_MSMS_Orbi7k_Centroid_Run1_102006_02	969	473.738	2	18.0103	KTHFEG	228.118	5.19191	N/A	N/A
Rpal_Std_2d_FullMS_Orbi30k_MSMS_Orbi7k_Centroid_Run1_102006_02	970	824.373	2	645.309	YDEJHD	229.119	18.2675	Correct	K.SAADHJEDYPEGTSR.J
Rpal_Std_2d_FullMS_Orbi30k_MSMS_Orbi7k_Centroid_Run1_102006_02	974	1153.58	1	342.204	DAPD	412.223	3.57019	N/A	N/A
Rpal_Std_2d_FullMS_Orbi30k_MSMS_Orbi7k_Centroid_Run1_102006_02	976	493.789	2	584.293	AJA	146.111	6.42667	Correct	R.RADJEAJAK.G
Rpal_Std_2d_FullMS_Orbi30k_MSMS_Orbi7k_Centroid_Run1_102006_02	980	760.358	2	477.191	MTADHAAA	273.188	15.5504	Correct	R.AFDSGMTADHAAAVR.A
Rpal_Std_2d_FullMS_Orbi30k_MSMS_Orbi7k_Centroid_Run1_102006_02	983	1014.59	1	241.184	JDD	429.263	3.67057	Correct	K.JKJDDPVSK.Y
Rpal_Std_2d_FullMS_Orbi30k_MSMS_Orbi7k_Centroid_Run1_102006_02	984	752.384	2	673.354	DJDQ	358.203	11.8066	Correct	K.JATEMKDJDQPSR.A
Rpal_Std_2d_FullMS_Orbi30k_MSMS_Orbi7k_Centroid_Run1_102006_02	986	710.389	2	691.289	KVA	429.275	5.29881	Correct	R.AYGTSPDKVAAJAR.A
Rpal_Std_2d_FullMS_Orbi30k_MSMS_Orbi7k_Centroid_Run1_102006_02	987	685.381	2	158.07	GKPAEQJJE	245.16	15.8992	Correct	K.ASGKPAEQJJEAR.K
Rpal_Std_2d_FullMS_Orbi30k_MSMS_Orbi7k_Centroid_Run1_102006_02	989	1519.71	1	18.0146	RVAAA	1032.41	4.29217	Correct	R.AFDSGMTADHAAAVR.A
Rpal_Std_2d_FullMS_Orbi30k_MSMS_Orbi7k_Centroid_Run1_102006_02	990	1185.69	1	18.0117	KKAADD	538.358	7.46452	N/A	N/A
Rpal_Std_2d_FullMS_Orbi30k_MSMS_Orbi7k_Centroid_Run1_102006_02	992	1446.74	2	1463.75	KEAND	870.473	4.17899	Correct	K.VAVJDMNKDNAEK.V
Rpal_Std_2d_FullMS_Orbi30k_MSMS_Orbi7k_Centroid_Run1_102006_02	995	1168.58	1	18.0129	KGJDKY	445.172	9.02786	Correct	K.AAGMDYKDJGK.J
Rpal_Std_2d_FullMS_Orbi30k_MSMS_Orbi7k_Centroid_Run1_102006_02	1000	873.919	2	1018.48	MPK	371.151	5.0624	N/A	N/A
Rpal_Std_2d_FullMS_Orbi30k_MSMS_Orbi7k_Centroid_Run1_102006_02	1004	571.626	3	1161.61	ATS	291.124	6.69774	N/A	N/A
Rpal_Std_2d_FullMS_Orbi30k_MSMS_Orbi7k_Centroid_Run1_102006_02	1010	697.842	2	642.278	NJEPJ	185.085	3.29064	N/A	N/A
Rpal_Std_2d_FullMS_Orbi30k_MSMS_Orbi7k_Centroid_Run1_102006_02	1013	629.84	2	743.385	GJK	216.08	10.3768	N/A	N/A
Rpal_Std_2d_FullMS_Orbi30k_MSMS_Orbi7k_Centroid_Run1_102006_02	1016	1087.65	1	128.098	VDVAEJ	332.214	9.38346	Incorrect	K.VKDVAEJVSK.J
Rpal_Std_2d_FullMS_Orbi30k_MSMS_Orbi7k_Centroid_Run1_102006_02	1020	784.912	2	174.107	PASTVVEAND	410.246	8.42613	Incorrect	R.TJQSTVVEANDHVR.N
Rpal_Std_2d_FullMS_Orbi30k_MSMS_Orbi7k_Centroid_Run1_102006_02	1022	900.56	1	129.045	JJEJK	174.117	6.12065	Correct	K.EJJEJKR.A
Rpal_Std_2d_FullMS_Orbi30k_MSMS_Orbi7k_Centroid_Run1_102006_02	1028	583.847	2	652.434	GEV	228.114	5.53881	N/A	N/A
Rpal_Std_2d_FullMS_Orbi30k_MSMS_Orbi7k_Centroid_Run1_102006_02	1030	733.379	3	1188.58	AVAQQQAN	198.139	12.7866	Incorrect	R.AJQAQQQAVADTKTESSJTAH.-
Rpal_Std_2d_FullMS_Orbi30k_MSMS_Orbi7k_Centroid_Run1_102006_02	1032	1099.57	2	972.497	TDAVA	767.404	16.5848	Correct	R.AJQAQQQAVADTKTESSJTAH.-
Rpal_Std_2d_FullMS_Orbi30k_MSMS_Orbi7k_Centroid_Run1_102006_02	1036	716.827	2	521.265	DETE	436.214	12.3368	Correct	R.AJDHETEDAFER.J
Rpal_Std_2d_FullMS_Orbi30k_MSMS_Orbi7k_Centroid_Run1_102006_02	1038	995.447	2	677.278	TTEDAAKEE	337.183	10.4334	Correct	K.TFADENTTEDAAKEEYR.K
Rpal_Std_2d_FullMS_Orbi30k_MSMS_Orbi7k_Centroid_Run1_102006_02	1041	654.82	2	763.41	TEA	243.088	8.30067	Correct	R.DQAETFYAVHK.E
Rpal_Std_2d_FullMS_Orbi30k_MSMS_Orbi7k_Centroid_Run1_102006_02	1042	718.897	2	696.387	DNJJA	213.118	5.58207	Correct	K.NVAJJNDKTTYGK.G
Rpal_Std_2d_FullMS_Orbi30k_MSMS_Orbi7k_Centroid_Run1_102006_02	1043	1308.63	1	146.109	HVAY	691.291	4.50439	Correct	R.DQAETFYAVHK.E
Rpal_Std_2d_FullMS_Orbi30k_MSMS_Orbi7k_Centroid_Run1_102006_02	1046	577.337	2	540.304	DTV	297.212	5.35755	Correct	R.AJJVTDSGJHK.J
Rpal_Std_2d_FullMS_Orbi30k_MSMS_Orbi7k_Centroid_Run1_102006_02	1049	864.43	2	1099.47	VEK	271.169	7.33449	Correct	K.AJNSJCGPNDDVEKPR.G
Rpal_Std_2d_FullMS_Orbi30k_MSMS_Orbi7k_Centroid_Run1_102006_02	1054	479.6	3	925.46	JJA	213.113	7.597	N/A	N/A
Rpal_Std_2d_FullMS_Orbi30k_MSMS_Orbi7k_Centroid_Run1_102006_02	1059	930.982	2	1103.57	GES	483.286	8.59258	Correct	K.NGAJKSEGSSJTEGJGQGR.V
Rpal_Std_2d_FullMS_Orbi30k_MSMS_Orbi7k_Centroid_Run1_102006_02	1061	554.813	2	414.179	JAHVV	174.116	14.3497	Correct	R.EVDAJAHVVR.C
Rpal_Std_2d_FullMS_Orbi30k_MSMS_Orbi7k_Centroid_Run1_102006_02	1066	404.214	3	439.229	VNJJDD	101.058	9.72382	N/A	N/A
Rpal_Std_2d_FullMS_Orbi30k_MSMS_Orbi7k_Centroid_Run1_102006_02	1067	568.778	2	377.125	CNJ	428.28	7.928	N/A	N/A
Rpal_Std_2d_FullMS_Orbi30k_MSMS_Orbi7k_Centroid_Run1_102006_02	1072	422.764	2	259.191	DDJJ	128.101	13.1367	Incorrect	R.JKJDJDK.V
Rpal_Std_2d_FullMS_Orbi30k_MSMS_Orbi7k_Centroid_Run1_102006_02	1074	634.314	2	756.332	PJK	172.05	4.19835	N/A	N/A
Rpal_Std_2d_FullMS_Orbi30k_MSMS_Orbi7k_Centroid_Run1_102006_02	1076	515.292	2	174.112	EDJ	497.304	4.81187	N/A	N/A
Rpal_Std_2d_FullMS_Orbi30k_MSMS_Orbi7k_Centroid_Run1_102006_02	1082	1412.7	1	472.244	ASHQ	516.26	4.0422	Incorrect	K.MJJDATHPEETR.V
Rpal_Std_2d_FullMS_Orbi30k_MSMS_Orbi7k_Centroid_Run1_102006_02	1083	1280.63	1	146.109	MMEKAJE	301.136	13.365	Correct	K.ATEEJAKEMMK.E
Rpal_Std_2d_FullMS_Orbi30k_MSMS_Orbi7k_Centroid_Run1_102006_02	1084	907.449	2	485.259	AQEGJEYHS	313.185	9.67164	Incorrect	R.JAETAAQEGJEYHPER.V
Rpal_Std_2d_FullMS_Orbi30k_MSMS_Orbi7k_Centroid_Run1_102006_02	1089	706.851	2	402.203	EJHS	543.268	6.1606	N/A	N/A
Rpal_Std_2d_FullMS_Orbi30k_MSMS_Orbi7k_Centroid_Run1_102006_02	1094	745.392	2	757.377	FEE	326.239	10.4029	Correct	R.VVKEEFPJNDSGR.M
Rpal_Std_2d_FullMS_Orbi30k_MSMS_Orbi7k_Centroid_Run1_102006_02	1096	756.947	2	670.418	DTAT	453.302	7.09641	Correct	R.JGAJVTATDVRPATK.E
Rpal_Std_2d_FullMS_Orbi30k_MSMS_Orbi7k_Centroid_Run1_102006_02	1106	1165.62	1	18.0139	KAFEKVE	315.152	9.57833	Correct	K.SJDEVKEFAK.Q
Rpal_Std_2d_FullMS_Orbi30k_MSMS_Orbi7k_Centroid_Run1_102006_02	1107	1277.72	1	257.145	DJTK	562.318	5.3556	Correct	R.AVSDJTKPYGVK.T
Rpal_Std_2d_FullMS_Orbi30k_MSMS_Orbi7k_Centroid_Run1_102006_02	1110	487.581	3	805.359	DEAJJ	113.086	7.20992	N/A	N/A
Rpal_Std_2d_FullMS_Orbi30k_MSMS_Orbi7k_Centroid_Run1_102006_02	1112	1249.65	1	128.1	JNEDJG	479.245	9.54507	Correct	K.KJNEDJGGFEK.F
Rpal_Std_2d_FullMS_Orbi30k_MSMS_Orbi7k_Centroid_Run1_102006_02	1115	1506.76	1	779.358	DVVJD	185.119	4.86748	Correct	R.KGDJVVDTDEYPR.H
Rpal_Std_2d_FullMS_Orbi30k_MSMS_Orbi7k_Centroid_Run1_102006_02	1116	770.375	0	-1	VDKJNA	-1	4.5095	Correct	K.MYVDKJNAAGGVDGK.K
Rpal_Std_2d_FullMS_Orbi30k_MSMS_Orbi7k_Centroid_Run1_102006_02	1118	528.273	2	404.224	DAJV	252.091	13.4866	N/A	N/A
Rpal_Std_2d_FullMS_Orbi30k_MSMS_Orbi7k_Centroid_Run1_102006_02	1119	1055.54	1	115.031	HVJADMV	174.118	9.10564	N/A	N/A
Rpal_Std_2d_FullMS_Orbi30k_MSMS_Orbi7k_Centroid_Run1_102006_02	1120	819.928	2	519.277	GTJJEQD	362.198	18.4875	N/A	N/A
Rpal_Std_2d_FullMS_Orbi30k_MSMS_Orbi7k_Centroid_Run1_102006_02	1124	753.882	2	185.118	DJVVDTDEY	271.175	29.4144	Correct	R.KGDJVVDTDEYPR.H
Rpal_Std_2d_FullMS_Orbi30k_MSMS_Orbi7k_Centroid_Run1_102006_02	1128	829.904	2	843.366	GSA	599.336	10.4936	Correct	K.SMYEPVHGSAPDJAGK.G
Rpal_Std_2d_FullMS_Orbi30k_MSMS_Orbi7k_Centroid_Run1_102006_02	1133	1119.5	1	174.115	DFHD	430.195	3.66219	N/A	N/A
Rpal_Std_2d_FullMS_Orbi30k_MSMS_Orbi7k_Centroid_Run1_102006_02	1137	1385.72	1	469.258	AYHSD	342.236	4.01605	N/A	N/A
Rpal_Std_2d_FullMS_Orbi30k_MSMS_Orbi7k_Centroid_Run1_102006_02	1139	739.405	2	980.488	JPK	158.075	3.51673	Correct	K.TGKPJGEEJYATAK.E
Rpal_Std_2d_FullMS_Orbi30k_MSMS_Orbi7k_Centroid_Run1_102006_02	1148	1477.8	1	18.0163	KATA	1087.56	3.77904	Correct	K.TGKPJGEEJYATAK.E
Rpal_Std_2d_FullMS_Orbi30k_MSMS_Orbi7k_Centroid_Run1_102006_02	1154	630.326	2	115.029	RVEDAJNAT	174.12	20.5424	Correct	K.DRVEDAJNATR.A
Rpal_Std_2d_FullMS_Orbi30k_MSMS_Orbi7k_Centroid_Run1_102006_02	1155	608.826	2	415.29	VJSD	386.136	9.30489	Correct	R.DPACDSJVJRK.G
Rpal_Std_2d_FullMS_Orbi30k_MSMS_Orbi7k_Centroid_Run1_102006_02	1157	572.336	2	356.244	VRSVV	246.074	9.86274	Correct	R.DMVVSRVPJK.J
Rpal_Std_2d_FullMS_Orbi30k_MSMS_Orbi7k_Centroid_Run1_102006_02	1160	723.315	2	632.253	WDHAFG	99.0709	8.47625	Incorrect	R.VGTDEMWDHAER.V
Rpal_Std_2d_FullMS_Orbi30k_MSMS_Orbi7k_Centroid_Run1_102006_02	1166	674.883	2	501.246	VGJV	478.262	15.3069	Incorrect	K.JVVEHJGVEPEK.V
Rpal_Std_2d_FullMS_Orbi30k_MSMS_Orbi7k_Centroid_Run1_102006_02	1167	763.399	1	18.0117	GRGV	375.167	5.30239	N/A	N/A
Rpal_Std_2d_FullMS_Orbi30k_MSMS_Orbi7k_Centroid_Run1_102006_02	1168	955.993	2	1090.56	YQJT	314.162	4.61015	N/A	N/A
Rpal_Std_2d_FullMS_Orbi30k_MSMS_Orbi7k_Centroid_Run1_102006_02	1169	495.6	3	99.0691	SEAA	1026.56	3.36933	N/A	N/A
Rpal_Std_2d_FullMS_Orbi30k_MSMS_Orbi7k_Centroid_Run1_102006_02	1170	1030.62	1	146.11	KJE	513.285	4.65279	N/A	N/A
Rpal_Std_2d_FullMS_Orbi30k_MSMS_Orbi7k_Centroid_Run1_102006_02	1172	1348.76	1	501.25	VGJHEV	212.159	9.8921	Correct	K.JVVEHJGVEPEK.V
Rpal_Std_2d_FullMS_Orbi30k_MSMS_Orbi7k_Centroid_Run1_102006_02	1173	597.808	2	502.274	VDFK	202.069	10.8521	N/A	N/A
Rpal_Std_2d_FullMS_Orbi30k_MSMS_Orbi7k_Centroid_Run1_102006_02	1176	1484.79	1	386.19	AVVGY	608.333	4.65746	Correct	K.VSEAAVVGYPHDJK.G
Rpal_Std_2d_FullMS_Orbi30k_MSMS_Orbi7k_Centroid_Run1_102006_02	1179	1194.61	1	592.256	VNEJ	146.108	6.32173	N/A	N/A
Rpal_Std_2d_FullMS_Orbi30k_MSMS_Orbi7k_Centroid_Run1_102006_02	1180	1348.76	1	501.247	VGJHEV	212.161	9.77897	Correct	K.JVVEHJGVEPEK.V
Rpal_Std_2d_FullMS_Orbi30k_MSMS_Orbi7k_Centroid_Run1_102006_02	1182	668.992	3	1301.58	AJS	431.221	5.44144	N/A	N/A
Rpal_Std_2d_FullMS_Orbi30k_MSMS_Orbi7k_Centroid_Run1_102006_02	1184	719.373	2	745.375	KAJ	379.14	3.43616	Correct	R.YESJAKPEJMEK.G
Rpal_Std_2d_FullMS_Orbi30k_MSMS_Orbi7k_Centroid_Run1_102006_02	1191	1024.03	2	812.422	FNDEJ	615.368	12.9461	Correct	R.TAAAQQGGKFNDEJAPJSTK.M
Rpal_Std_2d_FullMS_Orbi30k_MSMS_Orbi7k_Centroid_Run1_102006_02	1194	834.914	2	172.088	DSATAENAYD	458.33	8.50077	Correct	R.TADSATAENAYDAJKK.Y
Rpal_Std_2d_FullMS_Orbi30k_MSMS_Orbi7k_Centroid_Run1_102006_02	1196	708.85	2	491.204	EMVS	478.297	5.07728	Correct	K.YAAGEEMVSGFKK.S
Rpal_Std_2d_FullMS_Orbi30k_MSMS_Orbi7k_Centroid_Run1_102006_02	1199	1228.63	2	1376.76	AAE	807.379	4.72012	Correct	R.GAPEAVAPDEAAPVPQAEEPKVQR.G
Rpal_Std_2d_FullMS_Orbi30k_MSMS_Orbi7k_Centroid_Run1_102006_02	1202	727.419	1	174.113	JYY	113.088	4.54873	N/A	N/A
Rpal_Std_2d_FullMS_Orbi30k_MSMS_Orbi7k_Centroid_Run1_102006_02	1205	672.351	2	607.304	YET	342.23	4.40682	Correct	K.TKJTEYQDFAK.W
Rpal_Std_2d_FullMS_Orbi30k_MSMS_Orbi7k_Centroid_Run1_102006_02	1208	687.874	2	529.258	ENVDKJ	146.116	10.5257	Correct	K.VJEGMENVDKJK.R
Rpal_Std_2d_FullMS_Orbi30k_MSMS_Orbi7k_Centroid_Run1_102006_02	1209	886.476	2	626.369	DAEAD	643.399	6.48995	Incorrect	R.JSAEJJDASNNRGNAVK.K
Rpal_Std_2d_FullMS_Orbi30k_MSMS_Orbi7k_Centroid_Run1_102006_02	1211	586.329	2	242.141	DAJEAJ	316.192	10.1634	N/A	N/A
Rpal_Std_2d_FullMS_Orbi30k_MSMS_Orbi7k_Centroid_Run1_102006_02	1212	414.59	3	255.162	QEJJ	502.318	3.29997	N/A	N/A
Rpal_Std_2d_FullMS_Orbi30k_MSMS_Orbi7k_Centroid_Run1_102006_02	1214	591.319	3	958.505	ADJJE	271.157	8.64078	N/A	N/A
Rpal_Std_2d_FullMS_Orbi30k_MSMS_Orbi7k_Centroid_Run1_102006_02	1215	920.916	2	613.279	GWHP	749.327	4.35689	Correct	R.QAJDDAGWHPSTEEER.C
Rpal_Std_2d_FullMS_Orbi30k_MSMS_Orbi7k_Centroid_Run1_102006_02	1216	1374.74	1	164.12	JKNJV	642.241	3.91261	Incorrect	K.VJEGMENVDKJK.R
Rpal_Std_2d_FullMS_Orbi30k_MSMS_Orbi7k_Centroid_Run1_102006_02	1216	1374.74	1	772.352	VDKJK	18.0146	4.80439	Correct	K.VJEGMENVDKJK.R
Rpal_Std_2d_FullMS_Orbi30k_MSMS_Orbi7k_Centroid_Run1_102006_02	1232	757.403	2	539.3	JDKNEE	245.157	7.59008	Correct	R.JSJEPJDKNEEAR.E
Rpal_Std_2d_FullMS_Orbi30k_MSMS_Orbi7k_Centroid_Run1_102006_02	1234	785.364	2	885.465	GMMD	249.119	7.29943	Correct	K.EJRETTGVGMMDCK.Q
Rpal_Std_2d_FullMS_Orbi30k_MSMS_Orbi7k_Centroid_Run1_102006_02	1235	1002.99	2	598.351	TDGDDEAAJ	518.255	16.7537	Correct	K.KGSNVJTDGDDEAAJSEGAR.D
Rpal_Std_2d_FullMS_Orbi30k_MSMS_Orbi7k_Centroid_Run1_102006_02	1246	1043.56	3	1885.1	THAAD	747.339	4.3498	Correct	K.JAJDNGASVTHAADNEQAMR.V
Rpal_Std_2d_FullMS_Orbi30k_MSMS_Orbi7k_Centroid_Run1_102006_02	1257	736.386	2	653.326	JVY	442.216	12.7937	Correct	K.VJDDYVJGQNHAK.K
Rpal_Std_2d_FullMS_Orbi30k_MSMS_Orbi7k_Centroid_Run1_102006_02	1258	778.399	2	289.114	AEVESSJVAH	243.167	15.7542	Correct	R.MGTAEVESSJVAHPK.V
Rpal_Std_2d_FullMS_Orbi30k_MSMS_Orbi7k_Centroid_Run1_102006_02	1259	787.864	2	151.11	CDMMG	885.466	4.20625	N/A	N/A
Rpal_Std_2d_FullMS_Orbi30k_MSMS_Orbi7k_Centroid_Run1_102006_02	1262	829.449	2	844.45	SAJAEE	212.158	10.6565	Correct	R.JVEEAJASGDRDAAJK.A
Rpal_Std_2d_FullMS_Orbi30k_MSMS_Orbi7k_Centroid_Run1_102006_02	1268	800.458	2	601.344	SEDVN	453.344	14.6673	Correct	K.JVKJNVDESPVTASK.Y
Rpal_Std_2d_FullMS_Orbi30k_MSMS_Orbi7k_Centroid_Run1_102006_02	1280	761.359	2	566.25	FADNVF	261.141	17.7081	Incorrect	K.AQTEHFADGGVFDK.J
Rpal_Std_2d_FullMS_Orbi30k_MSMS_Orbi7k_Centroid_Run1_102006_02	1281	656.87	2	558.23	JJR	371.225	3.74761	Correct	R.ADEVGSJJRPQK.J
Rpal_Std_2d_FullMS_Orbi30k_MSMS_Orbi7k_Centroid_Run1_102006_02	1283	904.992	2	642.389	AQADGGKJA	354.161	11.3676	Correct	R.APADAJKGGDAQANAVAJR.A
Rpal_Std_2d_FullMS_Orbi30k_MSMS_Orbi7k_Centroid_Run1_102006_02	1284	507.907	3	713.317	ADG	564.298	4.5907	N/A	N/A
Rpal_Std_2d_FullMS_Orbi30k_MSMS_Orbi7k_Centroid_Run1_102006_02	1289	1521.71	1	146.114	DFVNDAFH	429.193	8.95747	Incorrect	K.AQTEHFADGGVFDK.J
Rpal_Std_2d_FullMS_Orbi30k_MSMS_Orbi7k_Centroid_Run1_102006_02	1290	438.249	3	897.548	VED	71.039	5.32347	N/A	N/A
Rpal_Std_2d_FullMS_Orbi30k_MSMS_Orbi7k_Centroid_Run1_102006_02	1304	594.339	2	360.195	JEJED	227.189	6.7811	Correct	K.KVDEJEJSVR.S
Rpal_Std_2d_FullMS_Orbi30k_MSMS_Orbi7k_Centroid_Run1_102006_02	1306	766.889	2	779.353	DVV	439.247	4.31674	N/A	N/A
Rpal_Std_2d_FullMS_Orbi30k_MSMS_Orbi7k_Centroid_Run1_102006_02	1307	674.882	2	311.225	EHJ	657.34	3.55948	Correct	K.JVVEHJGVEPEK.V
Rpal_Std_2d_FullMS_Orbi30k_MSMS_Orbi7k_Centroid_Run1_102006_02	1311	644.854	2	472.238	DKDV	358.239	7.63522	Correct	K.VJEMDKDVJAR.V
Rpal_Std_2d_FullMS_Orbi30k_MSMS_Orbi7k_Centroid_Run1_102006_02	1313	930.94	2	315.184	HMVDVSDEW	446.237	12.4466	N/A	N/A
Rpal_Std_2d_FullMS_Orbi30k_MSMS_Orbi7k_Centroid_Run1_102006_02	1316	1159.56	1	603.272	DFFK	18.0177	8.35223	Correct	K.MDKTGADFFK.C
Rpal_Std_2d_FullMS_Orbi30k_MSMS_Orbi7k_Centroid_Run1_102006_02	1326	909.961	2	879.489	EYE	517.269	12.3164	Correct	R.GJTJSTAHVEYETQNR.H
Rpal_Std_2d_FullMS_Orbi30k_MSMS_Orbi7k_Centroid_Run1_102006_02	1328	610.675	3	1188.65	AATAAAA	113.085	11.3235	N/A	N/A
Rpal_Std_2d_FullMS_Orbi30k_MSMS_Orbi7k_Centroid_Run1_102006_02	1334	915.511	2	569.324	AQGTJKDE	417.27	11.2913	Correct	K.JAAAATAAQGTJKDEASJK.A
Rpal_Std_2d_FullMS_Orbi30k_MSMS_Orbi7k_Centroid_Run1_102006_02	1336	1015.96	2	1081.42	MTQA	517.313	9.81125	N/A	N/A
Rpal_Std_2d_FullMS_Orbi30k_MSMS_Orbi7k_Centroid_Run1_102006_02	1341	717.872	2	642.348	VYDAK	215.091	12.3409	Incorrect	K.TGGKADGDSJJAAMK.G
Rpal_Std_2d_FullMS_Orbi30k_MSMS_Orbi7k_Centroid_Run1_102006_02	1343	859.965	2	901.509	QAV	518.242	7.93833	Correct	R.JAVVJGPDHQAVGDEAK.R
Rpal_Std_2d_FullMS_Orbi30k_MSMS_Orbi7k_Centroid_Run1_102006_02	1344	959.991	2	1091.52	MTQ	466.298	5.27327	Correct	R.AKAPVQTMPQYDEEJAK.S
Rpal_Std_2d_FullMS_Orbi30k_MSMS_Orbi7k_Centroid_Run1_102006_02	1355	707.891	2	328.178	DJAQ	658.383	3.09073	Correct	K.SQJDJAQJQDKR.A
Rpal_Std_2d_FullMS_Orbi30k_MSMS_Orbi7k_Centroid_Run1_102006_02	1356	886.973	2	1030.54	DJJ	400.199	3.55836	Correct	R.JSAEJJDASNNRGNAVK.K
Rpal_Std_2d_FullMS_Orbi30k_MSMS_Orbi7k_Centroid_Run1_102006_02	1371	1012.02	2	1115.57	JGV	637.278	3.80192	Correct	R.SGASTYAVGJPGKEASGSDJR.Y
Rpal_Std_2d_FullMS_Orbi30k_MSMS_Orbi7k_Centroid_Run1_102006_02	1373	694.86	2	600.291	EEJJ	303.161	9.05673	Correct	R.RDJTDEEJJER.M
Rpal_Std_2d_FullMS_Orbi30k_MSMS_Orbi7k_Centroid_Run1_102006_02	1384	946.981	2	684.389	MNSNA	690.362	6.13789	N/A	N/A
Rpal_Std_2d_FullMS_Orbi30k_MSMS_Orbi7k_Centroid_Run1_102006_02	1388	1061.55	2	667.363	HSVVEA	831.421	14.3851	Correct	K.VTJEPAGHSVVEAGDGAQGJSK.A
Rpal_Std_2d_FullMS_Orbi30k_MSMS_Orbi7k_Centroid_Run1_102006_02	1395	974.521	2	1103.54	VVJA	461.227	10.8798	Correct	R.AACETJATTNKVVJAGETR.G
Rpal_Std_2d_FullMS_Orbi30k_MSMS_Orbi7k_Centroid_Run1_102006_02	1396	596.339	2	459.235	JKFE	214.139	11.1258	Incorrect	R.JETFKJPTDK.J
Rpal_Std_2d_FullMS_Orbi30k_MSMS_Orbi7k_Centroid_Run1_102006_02	1400	732.894	2	458.253	JVDK	550.247	8.26355	Correct	R.KAASTJVDKVGFDN.-
Rpal_Std_2d_FullMS_Orbi30k_MSMS_Orbi7k_Centroid_Run1_102006_02	1404	912.426	2	867.425	EJT	612.239	4.16349	Correct	R.MHADGTTJEYPMSATAK.G
Rpal_Std_2d_FullMS_Orbi30k_MSMS_Orbi7k_Centroid_Run1_102006_02	1407	441.723	2	131.042	FJAM	288.16	9.12781	N/A	N/A
Rpal_Std_2d_FullMS_Orbi30k_MSMS_Orbi7k_Centroid_Run1_102006_02	1408	415.733	2	358.233	GDJ	186.086	3.38506	N/A	N/A
Rpal_Std_2d_FullMS_Orbi30k_MSMS_Orbi7k_Centroid_Run1_102006_02	1413	943.474	2	1021.54	DSJGTD	275.155	12.3383	N/A	N/A
Rpal_Std_2d_FullMS_Orbi30k_MSMS_Orbi7k_Centroid_Run1_102006_02	1415	466.917	3	475.272	KJDQQF	163.065	9.48761	N/A	N/A
Rpal_Std_2d_FullMS_Orbi30k_MSMS_Orbi7k_Centroid_Run1_102006_02	1418	1243.71	1	486.251	DVAJAJ	174.116	4.9483	Correct	K.DSGVKDVAJAJR.K
Rpal_Std_2d_FullMS_Orbi30k_MSMS_Orbi7k_Centroid_Run1_102006_02	1424	878.438	2	631.339	NDDA	708.389	6.24127	Correct	K.JGVFSQNDDAGKDYVK.G
Rpal_Std_2d_FullMS_Orbi30k_MSMS_Orbi7k_Centroid_Run1_102006_02	1434	939.461	2	1031.49	JDD	502.278	4.86234	Correct	K.AANGNGAEPJHJDDADJGK.C
Rpal_Std_2d_FullMS_Orbi30k_MSMS_Orbi7k_Centroid_Run1_102006_02	1438	408.743	2	231.135	JWA	214.136	7.85261	N/A	N/A
Rpal_Std_2d_FullMS_Orbi30k_MSMS_Orbi7k_Centroid_Run1_102006_02	1445	452.908	3	769.402	DJD	243.162	4.26543	N/A	N/A
Rpal_Std_2d_FullMS_Orbi30k_MSMS_Orbi7k_Centroid_Run1_102006_02	1446	845.453	2	230.111	JDKEV	874.463	5.63894	N/A	N/A
Rpal_Std_2d_FullMS_Orbi30k_MSMS_Orbi7k_Centroid_Run1_102006_02	1448	872.911	2	652.287	TSMEA	572.32	16.9551	Correct	R.TGDEJHTSMEAGPMJR.K
Rpal_Std_2d_FullMS_Orbi30k_MSMS_Orbi7k_Centroid_Run1_102006_02	1449	1196.05	2	842.413	NSDTEY	838.415	6.41347	Correct	K.JDSSEJPTNSDTEYEGGNJGHR.J
Rpal_Std_2d_FullMS_Orbi30k_MSMS_Orbi7k_Centroid_Run1_102006_02	1472	472.596	3	900.526	VAT	243.087	4.70115	N/A	N/A
Rpal_Std_2d_FullMS_Orbi30k_MSMS_Orbi7k_Centroid_Run1_102006_02	1478	889.455	2	987.524	GYV	470.218	4.90391	Correct	K.ADGNJVYGYGAAQTJHK.V
Rpal_Std_2d_FullMS_Orbi30k_MSMS_Orbi7k_Centroid_Run1_102006_02	1479	665.99	3	815.368	VDWD	664.379	4.40301	Correct	K.JTDDAGKDVDWDGKTFGR.J
Rpal_Std_2d_FullMS_Orbi30k_MSMS_Orbi7k_Centroid_Run1_102006_02	1480	998.483	2	700.346	DVDW	779.404	11.693	Correct	K.JTDDAGKDVDWDGKTFGR.J
Rpal_Std_2d_FullMS_Orbi30k_MSMS_Orbi7k_Centroid_Run1_102006_02	1481	593.305	3	1044.55	YVJNG	186.066	10.3953	N/A	N/A
Rpal_Std_2d_FullMS_Orbi30k_MSMS_Orbi7k_Centroid_Run1_102006_02	1482	834.969	2	939.439	VJSV	330.231	4.60477	Incorrect	K.SJVPVKDDDGNVVJAK.D
Rpal_Std_2d_FullMS_Orbi30k_MSMS_Orbi7k_Centroid_Run1_102006_02	1485	491.271	3	659.381	DJJAGE	213.113	7.56882	N/A	N/A
Rpal_Std_2d_FullMS_Orbi30k_MSMS_Orbi7k_Centroid_Run1_102006_02	1487	790.919	2	706.352	DKGJVDF	99.0797	12.2124	Correct	K.VFDVJGKDAATETSK.J
Rpal_Std_2d_FullMS_Orbi30k_MSMS_Orbi7k_Centroid_Run1_102006_02	1488	1045.56	2	786.435	KYGEANQJ	399.219	6.77979	Correct	R.ASQJJQNAEGYKGQAJAEAK.G
Rpal_Std_2d_FullMS_Orbi30k_MSMS_Orbi7k_Centroid_Run1_102006_02	1492	614.361	2	430.27	JEVJ	342.158	8.22297	N/A	N/A
Rpal_Std_2d_FullMS_Orbi30k_MSMS_Orbi7k_Centroid_Run1_102006_02	1496	948.983	2	803.498	DKE	720.289	8.65735	Correct	R.YDDPMVEKDKGJVPYK.J
Rpal_Std_2d_FullMS_Orbi30k_MSMS_Orbi7k_Centroid_Run1_102006_02	1498	433.257	3	710.488	AAJD	216.077	13.8417	N/A	N/A
Rpal_Std_2d_FullMS_Orbi30k_MSMS_Orbi7k_Centroid_Run1_102006_02	1503	1091.84	3	2412.05	SAAJS	431.218	10.5519	Correct	R.RAATGEENEPVETPEAEAEEGDTSAAJSQER.Y
Rpal_Std_2d_FullMS_Orbi30k_MSMS_Orbi7k_Centroid_Run1_102006_02	1508	578.842	2	540.294	DKVV	174.117	7.04359	Correct	K.AAJGDJDKVVR.V
Rpal_Std_2d_FullMS_Orbi30k_MSMS_Orbi7k_Centroid_Run1_102006_02	1509	660.848	2	634.369	VDGJ	301.112	6.32487	Correct	R.WDJGDVSTTAKK.S
Rpal_Std_2d_FullMS_Orbi30k_MSMS_Orbi7k_Centroid_Run1_102006_02	1528	1235.57	2	1435.63	NAEAJ	535.241	5.93796	Correct	K.EATEFGNSQSQKENAEAJEEMK.K
Rpal_Std_2d_FullMS_Orbi30k_MSMS_Orbi7k_Centroid_Run1_102006_02	1530	1019.04	2	678.415	TTTDD	824.459	3.8916	N/A	N/A
Rpal_Std_2d_FullMS_Orbi30k_MSMS_Orbi7k_Centroid_Run1_102006_02	1533	768.887	2	598.311	EADDJF	247.163	14.4846	Correct	K.VREVDEADDJFTK.J
Rpal_Std_2d_FullMS_Orbi30k_MSMS_Orbi7k_Centroid_Run1_102006_02	1534	951.995	2	856.487	DJGAQVA	391.156	11.5349	Incorrect	K.JDGKEJDYJPAGEGAQAR.V
Rpal_Std_2d_FullMS_Orbi30k_MSMS_Orbi7k_Centroid_Run1_102006_02	1535	746.726	3	1608.78	AJA	373.215	8.43742	Correct	R.TVVTAQRPDPEATAGDAJAGAAR.Q
Rpal_Std_2d_FullMS_Orbi30k_MSMS_Orbi7k_Centroid_Run1_102006_02	1546	859.951	2	904.475	MPV	486.25	8.97324	Incorrect	R.DJKPDPEEJPKJEAK.J
Rpal_Std_2d_FullMS_Orbi30k_MSMS_Orbi7k_Centroid_Run1_102006_02	1547	713.708	3	1395.71	VVE	415.211	4.79867	N/A	N/A
Rpal_Std_2d_FullMS_Orbi30k_MSMS_Orbi7k_Centroid_Run1_102006_02	1556	919.08	3	1381.6	ANGGTTCED	524.318	13.4529	Correct	K.SQEEADAWHATGVANGGTTCEDPPGVR.A
Rpal_Std_2d_FullMS_Orbi30k_MSMS_Orbi7k_Centroid_Run1_102006_02	1558	801.434	2	300.148	EQJSJEE	472.32	4.97412	Correct	K.TGAAEQJSJEEJGKR.H
Rpal_Std_2d_FullMS_Orbi30k_MSMS_Orbi7k_Centroid_Run1_102006_02	1562	415.751	2	35.04	RAAEJ	254.146	4.2992	N/A	N/A
Rpal_Std_2d_FullMS_Orbi30k_MSMS_Orbi7k_Centroid_Run1_102006_02	1562	415.751	2	186.082	JJTAD	130.126	8.43924	N/A	N/A
Rpal_Std_2d_FullMS_Orbi30k_MSMS_Orbi7k_Centroid_Run1_102006_02	1570	724.377	3	1207.68	AVD	677.294	9.20101	Correct	K.AAVJWKPQNTVAVDDETGEK.J
Rpal_Std_2d_FullMS_Orbi30k_MSMS_Orbi7k_Centroid_Run1_102006_02	1571	750.403	2	146.105	QJAVDHVJ	477.2	8.04417	N/A	N/A
Rpal_Std_2d_FullMS_Orbi30k_MSMS_Orbi7k_Centroid_Run1_102006_02	1572	771.898	2	204.09	AJESDJKA	510.253	4.6615	N/A	N/A
Rpal_Std_2d_FullMS_Orbi30k_MSMS_Orbi7k_Centroid_Run1_102006_02	1574	656.825	2	192.127	AQMJJ	563.204	3.99482	Correct	R.EDAEHJJMQAR.V
Rpal_Std_2d_FullMS_Orbi30k_MSMS_Orbi7k_Centroid_Run1_102006_02	1577	732.45	0	-1	AVWDD	-1	3.27628	Correct	K.JASAVWDDASGKJK.M
Rpal_Std_2d_FullMS_Orbi30k_MSMS_Orbi7k_Centroid_Run1_102006_02	1580	735.376	3	1259.68	DEQVAA	330.159	16.1682	N/A	N/A
Rpal_Std_2d_FullMS_Orbi30k_MSMS_Orbi7k_Centroid_Run1_102006_02	1581	538.247	3	1019.45	ESA	305.157	5.0213	N/A	N/A
Rpal_Std_2d_FullMS_Orbi30k_MSMS_Orbi7k_Centroid_Run1_102006_02	1582	553.308	2	359.232	FEAJG	228.116	11.9877	N/A	N/A
Rpal_Std_2d_FullMS_Orbi30k_MSMS_Orbi7k_Centroid_Run1_102006_02	1583	487.6	3	602.386	DDWVASA	113.085	8.485	N/A	N/A
Rpal_Std_2d_FullMS_Orbi30k_MSMS_Orbi7k_Centroid_Run1_102006_02	1586	738.388	2	-1	AAAVQE	-1	4.95637	N/A	N/A
Rpal_Std_2d_FullMS_Orbi30k_MSMS_Orbi7k_Centroid_Run1_102006_02	1588	1077.08	2	1138.65	JAN	715.331	6.27925	Correct	K.AJADJKQGATVAJANDPSNGAR.G
Rpal_Std_2d_FullMS_Orbi30k_MSMS_Orbi7k_Centroid_Run1_102006_02	1588	1077.08	2	1183.61	TQQK	483.276	8.91541	Incorrect	K.AJADJKQGATVAJANDPSNGAR.G
Rpal_Std_2d_FullMS_Orbi30k_MSMS_Orbi7k_Centroid_Run1_102006_02	1596	1006.02	2	639.367	FDATH	799.428	5.79663	Correct	K.TTGAPVJFDATHSVQQPGGK.G
Rpal_Std_2d_FullMS_Orbi30k_MSMS_Orbi7k_Centroid_Run1_102006_02	1599	866.779	3	1468.81	GQTVGQE	429.19	6.27108	Correct	K.VGDGTEQGVTQGPJJNEAAVEKTER.H
Rpal_Std_2d_FullMS_Orbi30k_MSMS_Orbi7k_Centroid_Run1_102006_02	1604	1102.56	2	1326.62	FAKD	415.263	3.77983	N/A	N/A
Rpal_Std_2d_FullMS_Orbi30k_MSMS_Orbi7k_Centroid_Run1_102006_02	1611	970.535	2	1142.57	JKSA	397.24	10.3944	Correct	R.NAVJASKJPESVPGTSVDR.Q
Rpal_Std_2d_FullMS_Orbi30k_MSMS_Orbi7k_Centroid_Run1_102006_02	1613	826.411	2	445.272	DMJDAQDV	318.165	19.874	Correct	K.FJGKDMJDAQDVDGK.J
Rpal_Std_2d_FullMS_Orbi30k_MSMS_Orbi7k_Centroid_Run1_102006_02	1618	993.979	2	464.236	JAKDESEED	505.279	7.16174	Correct	R.JSTYJAKDESEEDSJMR.V
Rpal_Std_2d_FullMS_Orbi30k_MSMS_Orbi7k_Centroid_Run1_102006_02	1622	1138.09	2	582.311	QQYGQTJJ	760.383	10.2585	Incorrect	K.EKPJDQQYGGATJJPASETTR.K
Rpal_Std_2d_FullMS_Orbi30k_MSMS_Orbi7k_Centroid_Run1_102006_02	1626	785.112	4	1017.39	EDVVM	1545.78	3.33449	N/A	N/A
Rpal_Std_2d_FullMS_Orbi30k_MSMS_Orbi7k_Centroid_Run1_102006_02	1630	1024.48	2	1206.58	GDSVV	383.136	15.6631	Incorrect	K.DHMVVSNGSCTTNCJAPVAK.V
Rpal_Std_2d_FullMS_Orbi30k_MSMS_Orbi7k_Centroid_Run1_102006_02	1635	1209.61	2	1455.77	SAD	688.345	7.17948	Incorrect	K.KVTSNDEJAQVGTJSANGDAEJGK.F
Rpal_Std_2d_FullMS_Orbi30k_MSMS_Orbi7k_Centroid_Run1_102006_02	1636	683.319	3	1346.53	CJA	413.27	8.01078	N/A	N/A
Rpal_Std_2d_FullMS_Orbi30k_MSMS_Orbi7k_Centroid_Run1_102006_02	1640	889.461	2	948.504	DSJ	513.262	6.21547	Correct	R.JQASGGJSDSEJDKMVK.D
Rpal_Std_2d_FullMS_Orbi30k_MSMS_Orbi7k_Centroid_Run1_102006_02	1642	530.278	3	889.437	NEJ	342.206	11.8094	Correct	R.ETVRDFAANEJAPR.A
Rpal_Std_2d_FullMS_Orbi30k_MSMS_Orbi7k_Centroid_Run1_102006_02	1643	899.485	2	1029.54	DJJ	426.221	7.0269	N/A	N/A
Rpal_Std_2d_FullMS_Orbi30k_MSMS_Orbi7k_Centroid_Run1_102006_02	1644	978.551	2	927.472	QVJG	630.383	10.2007	Correct	R.VJJSDERDQVJGTGGAVVK.A
Rpal_Std_2d_FullMS_Orbi30k_MSMS_Orbi7k_Centroid_Run1_102006_02	1647	1037.53	2	986.571	EATDJ	557.244	6.46427	Correct	R.GTAQAEJDTAEKQGJDTGJR.A
Rpal_Std_2d_FullMS_Orbi30k_MSMS_Orbi7k_Centroid_Run1_102006_02	1648	836.458	2	400.168	JEJVGJRDTQ	146.114	13.3847	Correct	K.VGDEJEJVGJRDTQK.T
Rpal_Std_2d_FullMS_Orbi30k_MSMS_Orbi7k_Centroid_Run1_102006_02	1650	794.915	2	769.416	AFD	485.266	7.58061	Correct	R.ETVRDFAANEJAPR.A
Rpal_Std_2d_FullMS_Orbi30k_MSMS_Orbi7k_Centroid_Run1_102006_02	1656	452.769	2	302.171	VJEJ	147.074	11.6446	Correct	K.FJEJVQR.D
Rpal_Std_2d_FullMS_Orbi30k_MSMS_Orbi7k_Centroid_Run1_102006_02	1658	557.973	3	915.526	JEJEDG	99.0692	9.83178	Correct	K.VGDEJEJVGJRDTQK.T
Rpal_Std_2d_FullMS_Orbi30k_MSMS_Orbi7k_Centroid_Run1_102006_02	1660	1226.67	2	840.443	JAQVGTJSA	770.407	30.2304	Correct	R.AKPVASSAEJAQVGTJSANGDAPJGK.M
Rpal_Std_2d_FullMS_Orbi30k_MSMS_Orbi7k_Centroid_Run1_102006_02	1666	1219.68	1	146.11	AJAEKFA	342.161	5.87629	Correct	R.DGVAAFKEAJAK.T
Rpal_Std_2d_FullMS_Orbi30k_MSMS_Orbi7k_Centroid_Run1_102006_02	1685	1001.48	2	743.342	HPDVEEJ	438.233	19.9076	Correct	R.VJAESEDHPDVEEJYTR.C
Rpal_Std_2d_FullMS_Orbi30k_MSMS_Orbi7k_Centroid_Run1_102006_02	1696	1009.56	1	146.109	TFH	477.264	3.72772	N/A	N/A
Rpal_Std_2d_FullMS_Orbi30k_MSMS_Orbi7k_Centroid_Run1_102006_02	1700	570.293	4	1824.9	AVA	211.103	9.50311	N/A	N/A
Rpal_Std_2d_FullMS_Orbi30k_MSMS_Orbi7k_Centroid_Run1_102006_02	1724	766.405	3	1652.86	GJV	374.164	8.88057	N/A	N/A
Rpal_Std_2d_FullMS_Orbi30k_MSMS_Orbi7k_Centroid_Run1_102006_02	1725	830.974	2	705.352	AVJ	671.393	11.0969	Correct	K.JATPADHAVJPEVJSK.E
Rpal_Std_2d_FullMS_Orbi30k_MSMS_Orbi7k_Centroid_Run1_102006_02	1726	749.869	2	860.408	FDAT	203.134	5.66626	Correct	R.SYRPDEJFDATGK.J
Rpal_Std_2d_FullMS_Orbi30k_MSMS_Orbi7k_Centroid_Run1_102006_02	1734	697.022	3	429.209	SAA	1429.73	2.50735	N/A	N/A
Rpal_Std_2d_FullMS_Orbi30k_MSMS_Orbi7k_Centroid_Run1_102006_02	1744	1402.79	1	18.0176	KKCAEVJGQVA	257.145	7.38572	Correct	R.SVAAVQGJVEACKK.J
Rpal_Std_2d_FullMS_Orbi30k_MSMS_Orbi7k_Centroid_Run1_102006_02	1748	660.694	3	1150.57	AAJTQGJ	174.119	20.6192	Correct	R.JEATPRDPEAAAAJTQGJR.J
Rpal_Std_2d_FullMS_Orbi30k_MSMS_Orbi7k_Centroid_Run1_102006_02	1756	856.908	2	243.127	TYYDJ	813.389	4.21087	Correct	K.AATTYYDJMHNADVK.R
Rpal_Std_2d_FullMS_Orbi30k_MSMS_Orbi7k_Centroid_Run1_102006_02	1761	566.942	3	814.351	GDJGFF	247.162	11.1643	Correct	K.SKDPGASDGGDJGFFTK.D
Rpal_Std_2d_FullMS_Orbi30k_MSMS_Orbi7k_Centroid_Run1_102006_02	1763	1058.5	0	-1	FGEA	-1	3.29149	Incorrect	R.SAGFYAEWK.G
Rpal_Std_2d_FullMS_Orbi30k_MSMS_Orbi7k_Centroid_Run1_102006_02	1768	762.389	2	791.387	DVEE	259.196	6.3979	Correct	K.HJDPDTJDVEEJK.Q
Rpal_Std_2d_FullMS_Orbi30k_MSMS_Orbi7k_Centroid_Run1_102006_02	1769	461.748	2	301.145	TJTMR	18.0152	16.7833	Correct	K.GPFTJTMR.M
Rpal_Std_2d_FullMS_Orbi30k_MSMS_Orbi7k_Centroid_Run1_102006_02	1770	720.361	2	444.271	NMFDJKD	131.051	24.1062	Correct	-.MDKJDFMNGQJK.A
Rpal_Std_2d_FullMS_Orbi30k_MSMS_Orbi7k_Centroid_Run1_102006_02	1772	649.019	3	1151.64	DTAGFE	172.147	5.7338	N/A	N/A
Rpal_Std_2d_FullMS_Orbi30k_MSMS_Orbi7k_Centroid_Run1_102006_02	1773	414.582	3	555.305	GJEV	287.203	11.687	Correct	K.DAGKJAGJEVJR.J
Rpal_Std_2d_FullMS_Orbi30k_MSMS_Orbi7k_Centroid_Run1_102006_02	1774	1241.73	1	685.42	AJKG	186.068	5.16725	Correct	K.DAGKJAGJEVJR.J
Rpal_Std_2d_FullMS_Orbi30k_MSMS_Orbi7k_Centroid_Run1_102006_02	1774	1241.73	1	725.414	EVJ	174.116	3.60238	Correct	K.DAGKJAGJEVJR.J
Rpal_Std_2d_FullMS_Orbi30k_MSMS_Orbi7k_Centroid_Run1_102006_02	1775	502.286	2	97.053	FJATAJ	289.146	20.7128	N/A	N/A
Rpal_Std_2d_FullMS_Orbi30k_MSMS_Orbi7k_Centroid_Run1_102006_02	1776	730.386	2	557.282	EKEJ	402.211	4.25757	Correct	R.ESJJDEKEJPMR.J
Rpal_Std_2d_FullMS_Orbi30k_MSMS_Orbi7k_Centroid_Run1_102006_02	1778	945.954	2	523.245	AYVDSVJAD	433.203	28.3337	Correct	R.JSADHAYVDSVJADGSDR.A
Rpal_Std_2d_FullMS_Orbi30k_MSMS_Orbi7k_Centroid_Run1_102006_02	1781	710.034	3	1438.76	NFEW	112.087	5.12103	N/A	N/A
Rpal_Std_2d_FullMS_Orbi30k_MSMS_Orbi7k_Centroid_Run1_102006_02	1791	1298.66	2	1522.79	EQJS	615.306	7.73194	Correct	R.KJQEQDJANQJQNEQJSPSQER.K
Rpal_Std_2d_FullMS_Orbi30k_MSMS_Orbi7k_Centroid_Run1_102006_02	1791	1298.66	2	1555.79	NAJD	626.336	7.66664	Correct	R.KJQEQDJANQJQNEQJSPSQER.K
Rpal_Std_2d_FullMS_Orbi30k_MSMS_Orbi7k_Centroid_Run1_102006_02	1793	470.94	3	899.554	APDN	113.085	5.7055	N/A	N/A
Rpal_Std_2d_FullMS_Orbi30k_MSMS_Orbi7k_Centroid_Run1_102006_02	1794	607.66	3	878.457	TRTAADAA	184.13	10.0245	Correct	R.JAAADAATRTGFTDAJAGK.J
Rpal_Std_2d_FullMS_Orbi30k_MSMS_Orbi7k_Centroid_Run1_102006_02	1796	651.381	2	671.355	DKJ	273.186	4.22982	Correct	R.SVAAETJDKJVR.D
Rpal_Std_2d_FullMS_Orbi30k_MSMS_Orbi7k_Centroid_Run1_102006_02	1802	475.749	2	174.111	QJFN	273.119	15.5494	Correct	R.SWNFJQR.W
Rpal_Std_2d_FullMS_Orbi30k_MSMS_Orbi7k_Centroid_Run1_102006_02	1808	452.24	3	737.339	DJJ	275.165	7.46826	N/A	N/A
Rpal_Std_2d_FullMS_Orbi30k_MSMS_Orbi7k_Centroid_Run1_102006_02	1814	558.329	2	372.167	JDKJV	174.118	8.08725	N/A	N/A
Rpal_Std_2d_FullMS_Orbi30k_MSMS_Orbi7k_Centroid_Run1_102006_02	1815	1194.09	2	1426.68	EJAEJE	275.159	14.3817	Correct	K.AJQKEJGDEDGRDEJAEJEEK.J
Rpal_Std_2d_FullMS_Orbi30k_MSMS_Orbi7k_Centroid_Run1_102006_02	1827	791.916	2	760.365	HPJDJ	246.146	3.95327	Incorrect	R.FVJJDPHEDGEJAK.K
Rpal_Std_2d_FullMS_Orbi30k_MSMS_Orbi7k_Centroid_Run1_102006_02	1832	636.659	3	1356.75	GASD	220.088	5.86019	N/A	N/A
Rpal_Std_2d_FullMS_Orbi30k_MSMS_Orbi7k_Centroid_Run1_102006_02	1835	1132.52	2	972.446	DJDSDSPN	447.26	9.06407	Correct	K.KYGVNPSDSDJDSSFSTMASR.M
Rpal_Std_2d_FullMS_Orbi30k_MSMS_Orbi7k_Centroid_Run1_102006_02	1838	677.858	2	703.395	JPDH	188.083	6.10043	N/A	N/A
Rpal_Std_2d_FullMS_Orbi30k_MSMS_Orbi7k_Centroid_Run1_102006_02	1841	1163.03	2	1435.68	EAHD	436.199	5.22043	Correct	R.JAAQAMTTDTPSTFEAHDMMR.V
Rpal_Std_2d_FullMS_Orbi30k_MSMS_Orbi7k_Centroid_Run1_102006_02	1841	1163.03	2	1223.52	PTDTT	585.305	9.20685	Correct	R.JAAQAMTTDTPSTFEAHDMMR.V
Rpal_Std_2d_FullMS_Orbi30k_MSMS_Orbi7k_Centroid_Run1_102006_02	1850	426.247	3	276.114	GJVDK	487.308	4.28841	N/A	N/A
Rpal_Std_2d_FullMS_Orbi30k_MSMS_Orbi7k_Centroid_Run1_102006_02	1852	1276.73	1	18.0112	KEJVK	660.322	4.3103	Correct	R.EFGJVDKVJEK.R
Rpal_Std_2d_FullMS_Orbi30k_MSMS_Orbi7k_Centroid_Run1_102006_02	1853	554.289	3	1041.54	SEJ	289.143	7.29737	Correct	R.JDTEJKNVESEJDR.J
Rpal_Std_2d_FullMS_Orbi30k_MSMS_Orbi7k_Centroid_Run1_102006_02	1856	1094.54	2	1207.59	NAQTAY	331.196	11.9657	Incorrect	K.FJAVEDEEFKNAQTAGGYAK.E
Rpal_Std_2d_FullMS_Orbi30k_MSMS_Orbi7k_Centroid_Run1_102006_02	1859	928.961	2	846.428	NPHJMD	302.172	10.1916	N/A	N/A
Rpal_Std_2d_FullMS_Orbi30k_MSMS_Orbi7k_Centroid_Run1_102006_02	1860	506.833	2	330.204	AGTJJ	226.174	19.683	Correct	R.JJJJTGAGVR.A
Rpal_Std_2d_FullMS_Orbi30k_MSMS_Orbi7k_Centroid_Run1_102006_02	1866	877.484	2	495.277	TQVVKED	458.268	9.7697	Correct	K.VAPDJTQVVKEDGNJR.J
Rpal_Std_2d_FullMS_Orbi30k_MSMS_Orbi7k_Centroid_Run1_102006_02	1869	905.94	2	587.409	JADDMQD	434.155	8.91178	N/A	N/A
Rpal_Std_2d_FullMS_Orbi30k_MSMS_Orbi7k_Centroid_Run1_102006_02	1870	1044.54	2	712.384	JGTQSJD	660.33	11.1222	Correct	R.DJKEGVAJGTQSJDSGAAEAR.J
Rpal_Std_2d_FullMS_Orbi30k_MSMS_Orbi7k_Centroid_Run1_102006_02	1874	574.292	3	1061.49	AJEQ	217.145	7.33561	Correct	R.VDGHDPEAVAAAJEQAK.K
Rpal_Std_2d_FullMS_Orbi30k_MSMS_Orbi7k_Centroid_Run1_102006_02	1881	987.861	3	1276.6	VKRTEJ	957.519	7.89733	Incorrect	R.JAADPADPDKPADVKGVTEJAPGDVSTAJK.Y
Rpal_Std_2d_FullMS_Orbi30k_MSMS_Orbi7k_Centroid_Run1_102006_02	1882	860.936	2	820.34	VAAAJ	474.253	16.9583	Correct	R.VDGHDPEAVAAAJEQAK.K
Rpal_Std_2d_FullMS_Orbi30k_MSMS_Orbi7k_Centroid_Run1_102006_02	1883	917.976	2	730.397	SAGNT	673.36	3.71253	N/A	N/A
Rpal_Std_2d_FullMS_Orbi30k_MSMS_Orbi7k_Centroid_Run1_102006_02	1886	818.942	2	390.162	FTTJERAA	356.242	15.7993	N/A	N/A
Rpal_Std_2d_FullMS_Orbi30k_MSMS_Orbi7k_Centroid_Run1_102006_02	1887	1219.58	2	865.438	VDYWAEF	661.327	10.3924	Incorrect	R.EGJEATHKVDYDAAEFSEDAJK.A
Rpal_Std_2d_FullMS_Orbi30k_MSMS_Orbi7k_Centroid_Run1_102006_02	1890	400.873	3	511.283	JJDTD	131.043	4.4215	N/A	N/A
Rpal_Std_2d_FullMS_Orbi30k_MSMS_Orbi7k_Centroid_Run1_102006_02	1892	773.908	2	617.234	KJVEAJ	275.157	12.6399	Correct	R.AGSTDGEKJVEAJEK.T
Rpal_Std_2d_FullMS_Orbi30k_MSMS_Orbi7k_Centroid_Run1_102006_02	1900	926.954	2	676.338	ESJNQV	505.226	6.3984	Correct	R.TPSGYVQNJSETGAWSR.A
Rpal_Std_2d_FullMS_Orbi30k_MSMS_Orbi7k_Centroid_Run1_102006_02	1905	959.492	2	722.404	YDDN	687.405	9.33489	Correct	K.JAVJYQNDDYGKDYJK.G
Rpal_Std_2d_FullMS_Orbi30k_MSMS_Orbi7k_Centroid_Run1_102006_02	1910	779.394	0	-1	VMGAA	-1	4.22024	Incorrect	K.VMYDPFEKETGJK.V
Rpal_Std_2d_FullMS_Orbi30k_MSMS_Orbi7k_Centroid_Run1_102006_02	1911	616.994	3	1266.74	GVY	262.065	10.4271	N/A	N/A
Rpal_Std_2d_FullMS_Orbi30k_MSMS_Orbi7k_Centroid_Run1_102006_02	1916	1166.58	2	858.391	AAMQQQ	815.472	6.60846	Incorrect	K.EVEDVVMGAAMQQGATGGNJARK.A
Rpal_Std_2d_FullMS_Orbi30k_MSMS_Orbi7k_Centroid_Run1_102006_02	1918	1028.07	2	1167.6	JTNVEJ	217.146	4.4351	N/A	N/A
Rpal_Std_2d_FullMS_Orbi30k_MSMS_Orbi7k_Centroid_Run1_102006_02	1924	1006.07	2	944.553	FPNAQ	508.308	9.93783	Incorrect	K.JQVPAGAANPSPPJGPAJGQR.G
Rpal_Std_2d_FullMS_Orbi30k_MSMS_Orbi7k_Centroid_Run1_102006_02	1925	546.96	3	667.262	JGJM	556.365	3.2924	N/A	N/A
Rpal_Std_2d_FullMS_Orbi30k_MSMS_Orbi7k_Centroid_Run1_102006_02	1934	868.97	2	507.288	QTTTDKJJ	328.145	8.63181	N/A	N/A
Rpal_Std_2d_FullMS_Orbi30k_MSMS_Orbi7k_Centroid_Run1_102006_02	1942	1159.52	2	789.376	MWDMTAAGEH	398.222	25.0016	Correct	K.JGEVHEGAATMDWMTQEQER.G
Rpal_Std_2d_FullMS_Orbi30k_MSMS_Orbi7k_Centroid_Run1_102006_02	1943	1310.67	2	1371.66	YVK	857.437	5.10553	Incorrect	K.JGJVTNYQPVYPSSDKPEDVAEAK.J
Rpal_Std_2d_FullMS_Orbi30k_MSMS_Orbi7k_Centroid_Run1_102006_02	1946	1151.11	2	1628.79	NVA	387.261	4.11674	Correct	R.AEPERYQVEAJTGNANVAGJAK.J
Rpal_Std_2d_FullMS_Orbi30k_MSMS_Orbi7k_Centroid_Run1_102006_02	1946	1151.11	2	972.478	EAJT	913.51	11.2313	Correct	R.AEPERYQVEAJTGNANVAGJAK.J
Rpal_Std_2d_FullMS_Orbi30k_MSMS_Orbi7k_Centroid_Run1_102006_02	1948	480.788	2	321.179	JQVA	227.135	17.6343	N/A	N/A
Rpal_Std_2d_FullMS_Orbi30k_MSMS_Orbi7k_Centroid_Run1_102006_02	1950	762.417	2	258.145	FAGQJT	647.357	4.88111	Correct	K.JGSFAGQJTETGJTK.V
Rpal_Std_2d_FullMS_Orbi30k_MSMS_Orbi7k_Centroid_Run1_102006_02	1952	1061.99	2	771.299	KGDND	821.449	9.43318	Correct	K.MFESYNKGDNDFNSJVSR.J
Rpal_Std_2d_FullMS_Orbi30k_MSMS_Orbi7k_Centroid_Run1_102006_02	1953	708.327	3	1464.71	YSEF	131.042	10.5315	Correct	K.MFESYNKGDNDFNSJVSR.J
Rpal_Std_2d_FullMS_Orbi30k_MSMS_Orbi7k_Centroid_Run1_102006_02	1953	708.327	3	1300.51	FNSJ	360.221	7.14353	Correct	K.MFESYNKGDNDFNSJVSR.J
Rpal_Std_2d_FullMS_Orbi30k_MSMS_Orbi7k_Centroid_Run1_102006_02	1954	670.341	2	746.339	DJF	217.149	6.1884	N/A	N/A
Rpal_Std_2d_FullMS_Orbi30k_MSMS_Orbi7k_Centroid_Run1_102006_02	1958	528.642	3	659.35	AKDJVJJG	114.053	13.6193	N/A	N/A
Rpal_Std_2d_FullMS_Orbi30k_MSMS_Orbi7k_Centroid_Run1_102006_02	1959	726.043	3	1278.61	EQJAQ	327.217	4.93241	N/A	N/A
Rpal_Std_2d_FullMS_Orbi30k_MSMS_Orbi7k_Centroid_Run1_102006_02	1961	831.417	2	527.236	JSHFT	548.291	8.5483	Correct	R.GNVAADJSHFTTSVDK.V
Rpal_Std_2d_FullMS_Orbi30k_MSMS_Orbi7k_Centroid_Run1_102006_02	1966	662.83	2	447.217	SNF	528.286	4.20662	Correct	R.YJGNSNFPAWR.J
Rpal_Std_2d_FullMS_Orbi30k_MSMS_Orbi7k_Centroid_Run1_102006_02	1971	1233.61	2	1173.55	JAAJ	923.412	13.2217	Correct	R.AJDEAHSAEJAAJQHQYDEQVK.A
Rpal_Std_2d_FullMS_Orbi30k_MSMS_Orbi7k_Centroid_Run1_102006_02	1976	1449.77	2	1466.78	KJNEV	847.417	4.12303	Correct	K.ASFDADKJVENJK.A
Rpal_Std_2d_FullMS_Orbi30k_MSMS_Orbi7k_Centroid_Run1_102006_02	1977	452.743	2	287.197	EGW	244.13	4.69402	N/A	N/A
Rpal_Std_2d_FullMS_Orbi30k_MSMS_Orbi7k_Centroid_Run1_102006_02	1982	1141.11	2	1067.54	EQG	898.535	3.44235	Correct	R.JMNVJGEPVDEQGPJKSEGJR.A
Rpal_Std_2d_FullMS_Orbi30k_MSMS_Orbi7k_Centroid_Run1_102006_02	1985	658.378	2	743.397	YVV	210.143	6.90979	Correct	K.JPVVYVJENNR.Y
Rpal_Std_2d_FullMS_Orbi30k_MSMS_Orbi7k_Centroid_Run1_102006_02	1990	994.984	2	1300.58	ASAJ	345.182	6.56993	Correct	K.DASGNAHDJGJSYASAJGGGR.A
Rpal_Std_2d_FullMS_Orbi30k_MSMS_Orbi7k_Centroid_Run1_102006_02	2001	973.954	2	1115.44	JAE	517.284	3.35248	Correct	K.EJGDEDGRDEJAEJEEK.J
Rpal_Std_2d_FullMS_Orbi30k_MSMS_Orbi7k_Centroid_Run1_102006_02	2001	973.954	2	36.0243	KEEJEA	1210.52	4.34056	Correct	K.EJGDEDGRDEJAEJEEK.J
Rpal_Std_2d_FullMS_Orbi30k_MSMS_Orbi7k_Centroid_Run1_102006_02	2021	908.475	2	512.265	JTJVDN	647.316	14.6409	Correct	K.KAPDTJTJVDNGJGMDR.Q
Rpal_Std_2d_FullMS_Orbi30k_MSMS_Orbi7k_Centroid_Run1_102006_02	2031	970.489	2	804.423	DAJQ	707.333	14.8505	Correct	K.DVQJDHQJADSGGMNJVK.W
Rpal_Std_2d_FullMS_Orbi30k_MSMS_Orbi7k_Centroid_Run1_102006_02	2042	736.707	3	1534.74	JAEY	196.136	14.3777	Incorrect	R.SKPNPDPESAEQJAAJAENAR.D
Rpal_Std_2d_FullMS_Orbi30k_MSMS_Orbi7k_Centroid_Run1_102006_02	2043	818.747	3	1754.85	AGGT	412.237	8.95907	N/A	N/A
Rpal_Std_2d_FullMS_Orbi30k_MSMS_Orbi7k_Centroid_Run1_102006_02	2044	880.475	1	18.0117	RTWAF	200.123	9.86119	N/A	N/A
Rpal_Std_2d_FullMS_Orbi30k_MSMS_Orbi7k_Centroid_Run1_102006_02	2045	714.016	3	1440.66	EJTA	284.151	4.88299	Correct	R.VGQATJEQDEJDTJHDAER.J
Rpal_Std_2d_FullMS_Orbi30k_MSMS_Orbi7k_Centroid_Run1_102006_02	2048	633.351	3	1083.6	DJJDN	243.167	11.3845	Correct	K.JKDGVGATATVADJJDNPK.K
Rpal_Std_2d_FullMS_Orbi30k_MSMS_Orbi7k_Centroid_Run1_102006_02	2050	949.524	2	640.36	TATVADJJDN	243.17	29.9356	Correct	K.JKDGVGATATVADJJDNPK.K
Rpal_Std_2d_FullMS_Orbi30k_MSMS_Orbi7k_Centroid_Run1_102006_02	2051	1036.06	2	1103.56	SJA	695.397	4.7345	Correct	K.VVDPAJTAJSPEAQADFAKK.J
Rpal_Std_2d_FullMS_Orbi30k_MSMS_Orbi7k_Centroid_Run1_102006_02	2056	782.725	3	1033.45	NJDRVJK	473.197	11.1478	Incorrect	K.MVGADKJVGVDJNDDKEEWGR.R
Rpal_Std_2d_FullMS_Orbi30k_MSMS_Orbi7k_Centroid_Run1_102006_02	2058	984.503	2	634.304	EAGEEJ	704.417	13.2756	Correct	K.TGEJYAEAGEEJTDKTJK.M
Rpal_Std_2d_FullMS_Orbi30k_MSMS_Orbi7k_Centroid_Run1_102006_02	2062	959.971	2	674.297	HJE	864.446	5.55732	Correct	R.SDJMVEHJEGNGGVVYAK.S
Rpal_Std_2d_FullMS_Orbi30k_MSMS_Orbi7k_Centroid_Run1_102006_02	2066	1107.1	2	1308.72	JED	546.308	12.1254	Correct	R.VSQEJGGKSPNVJJEDADJTK.A
Rpal_Std_2d_FullMS_Orbi30k_MSMS_Orbi7k_Centroid_Run1_102006_02	2066	1107.1	2	1326.72	SKG	613.314	3.75828	Correct	R.VSQEJGGKSPNVJJEDADJTK.A
Rpal_Std_2d_FullMS_Orbi30k_MSMS_Orbi7k_Centroid_Run1_102006_02	2067	738.4	3	1308.71	JEDA	475.273	12.6225	Correct	R.VSQEJGGKSPNVJJEDADJTK.A
Rpal_Std_2d_FullMS_Orbi30k_MSMS_Orbi7k_Centroid_Run1_102006_02	2069	944.983	2	156.096	KEVAAJDDAMJ	575.276	28.0679	Correct	R.GVKEVAAJDDAMJGSADAR.K
Rpal_Std_2d_FullMS_Orbi30k_MSMS_Orbi7k_Centroid_Run1_102006_02	2070	540.965	3	836.417	EGVAA	356.248	17.4885	Correct	-.MDKFTTJEGVAAPJK.J
Rpal_Std_2d_FullMS_Orbi30k_MSMS_Orbi7k_Centroid_Run1_102006_02	2073	1144.59	2	812.369	AYKDNA	812.486	4.44178	N/A	N/A
Rpal_Std_2d_FullMS_Orbi30k_MSMS_Orbi7k_Centroid_Run1_102006_02	2074	1227.62	2	1637.81	DKA	501.247	4.09861	Correct	K.VJAETGGATFTAYDQJDKAPEEK.A
Rpal_Std_2d_FullMS_Orbi30k_MSMS_Orbi7k_Centroid_Run1_102006_02	2075	833.914	2	666.308	GSJSE	526.293	3.5795	Correct	K.DFTVFGGSJSETHAAK.J
Rpal_Std_2d_FullMS_Orbi30k_MSMS_Orbi7k_Centroid_Run1_102006_02	2079	857.459	2	718.269	NJJK	526.329	5.22632	Correct	K.ADGAMDASNJJKPAJAR.G
Rpal_Std_2d_FullMS_Orbi30k_MSMS_Orbi7k_Centroid_Run1_102006_02	2085	901.812	3	1934	SGAJQ	312.184	15.9418	N/A	N/A
Rpal_Std_2d_FullMS_Orbi30k_MSMS_Orbi7k_Centroid_Run1_102006_02	2087	1064.57	2	1044.49	VAV	813.466	6.44704	Correct	K.DJSNSSDJNVVAVPKEVVDK.J
Rpal_Std_2d_FullMS_Orbi30k_MSMS_Orbi7k_Centroid_Run1_102006_02	2090	799.731	3	1719.85	EAE	347.197	12.3017	N/A	N/A
Rpal_Std_2d_FullMS_Orbi30k_MSMS_Orbi7k_Centroid_Run1_102006_02	2091	1224.59	2	1266.61	QVD	838.4	7.50342	Correct	R.AGGTRDVVPMPADQVDYMDVSPK.Q
Rpal_Std_2d_FullMS_Orbi30k_MSMS_Orbi7k_Centroid_Run1_102006_02	2092	582.306	3	855.469	SMJEDSJ	113.084	6.29891	N/A	N/A
Rpal_Std_2d_FullMS_Orbi30k_MSMS_Orbi7k_Centroid_Run1_102006_02	2096	1157.58	2	737.386	DDAYSP	927.525	9.12889	Correct	K.JNFJSYDDAYSPPKTVEQAR.K
Rpal_Std_2d_FullMS_Orbi30k_MSMS_Orbi7k_Centroid_Run1_102006_02	2103	1055.55	2	955.556	QYYADE	384.247	6.40463	N/A	N/A
Rpal_Std_2d_FullMS_Orbi30k_MSMS_Orbi7k_Centroid_Run1_102006_02	2105	1272.17	2	896.474	DATJVY	983.516	5.79051	Correct	R.VJVSAPSDGADATJVYGVNHETJSK.D
Rpal_Std_2d_FullMS_Orbi30k_MSMS_Orbi7k_Centroid_Run1_102006_02	2106	1102.62	2	912.466	JJVAAJ	710.372	15.7373	Correct	R.JESGQPVJAAVJJEPEGEPKK.J
Rpal_Std_2d_FullMS_Orbi30k_MSMS_Orbi7k_Centroid_Run1_102006_02	2109	478.814	2	226.17	TJEJV	174.117	9.42157	Correct	R.JJTJEJVR.V
Rpal_Std_2d_FullMS_Orbi30k_MSMS_Orbi7k_Centroid_Run1_102006_02	2110	1317.67	1	174.118	TAEVYJAH	258.107	13.2976	N/A	N/A
Rpal_Std_2d_FullMS_Orbi30k_MSMS_Orbi7k_Centroid_Run1_102006_02	2112	1048.05	2	976.538	TDVS	715.371	11.9518	Correct	K.TMJAAVESVDTPDPHTAVJK.J
Rpal_Std_2d_FullMS_Orbi30k_MSMS_Orbi7k_Centroid_Run1_102006_02	2114	774.879	2	828.459	TVT	418.12	4.66181	N/A	N/A
Rpal_Std_2d_FullMS_Orbi30k_MSMS_Orbi7k_Centroid_Run1_102006_02	2117	1114.03	2	1042.47	FJG	866.393	7.92439	Correct	R.DTDQRNEAJFJGDGNADFTK.A
Rpal_Std_2d_FullMS_Orbi30k_MSMS_Orbi7k_Centroid_Run1_102006_02	2120	646.334	2	374.131	VTJQMJG	174.118	18.8188	Correct	K.MENVTJQMJGR.A
Rpal_Std_2d_FullMS_Orbi30k_MSMS_Orbi7k_Centroid_Run1_102006_02	2123	679.019	3	1053.6	DFEQV	362.165	4.9878	N/A	N/A
Rpal_Std_2d_FullMS_Orbi30k_MSMS_Orbi7k_Centroid_Run1_102006_02	2127	1125.04	2	1600.74	DAM	330.229	3.1659	Correct	R.JDAGYRGGDSVSPYYDAMJAK.V
Rpal_Std_2d_FullMS_Orbi30k_MSMS_Orbi7k_Centroid_Run1_102006_02	2130	1145.62	2	1387.72	AGD	658.421	5.88192	Incorrect	K.VVAPDTFERPJYAGNAJQTVK.S
Rpal_Std_2d_FullMS_Orbi30k_MSMS_Orbi7k_Centroid_Run1_102006_02	2141	777.408	3	1758.93	DTS	267.163	3.65633	N/A	N/A
Rpal_Std_2d_FullMS_Orbi30k_MSMS_Orbi7k_Centroid_Run1_102006_02	2142	837.784	3	1483.81	GVCAV	597.319	7.93234	Correct	K.VAAEJGGVACVGDVSQEAPVKEAJAK.A
Rpal_Std_2d_FullMS_Orbi30k_MSMS_Orbi7k_Centroid_Run1_102006_02	2145	745.394	2	146.105	SEJJDRV	530.23	19.7719	Correct	K.JGGCEAVRDJJESK.Q
Rpal_Std_2d_FullMS_Orbi30k_MSMS_Orbi7k_Centroid_Run1_102006_02	2146	1136.62	2	1560.78	GJKJ	299.156	12.4995	Correct	R.VEAJKJGPSTDPTADYGPJVTK.E
Rpal_Std_2d_FullMS_Orbi30k_MSMS_Orbi7k_Centroid_Run1_102006_02	2157	536.272	2	131.041	ADYJFGV	174.119	17.9962	Correct	K.MADYJFGVR.N
Rpal_Std_2d_FullMS_Orbi30k_MSMS_Orbi7k_Centroid_Run1_102006_02	2159	1256.17	2	1483.8	GVCARGJ	370.182	8.43248	Incorrect	K.VAAEJGGVACVGDVSQEAPVKEAJAK.A
Rpal_Std_2d_FullMS_Orbi30k_MSMS_Orbi7k_Centroid_Run1_102006_02	2162	932.555	0	-1	AJAY	-1	3.4459	N/A	N/A
Rpal_Std_2d_FullMS_Orbi30k_MSMS_Orbi7k_Centroid_Run1_102006_02	2165	574.824	2	302.208	FJDEJ	228.118	9.20499	Correct	K.VEJEDJFKR.A
Rpal_Std_2d_FullMS_Orbi30k_MSMS_Orbi7k_Centroid_Run1_102006_02	2166	748.418	2	24.0597	KSEJJ	900.423	4.28387	N/A	N/A
Rpal_Std_2d_FullMS_Orbi30k_MSMS_Orbi7k_Centroid_Run1_102006_02	2169	991.514	2	924.475	KENGJVAMV	115.037	6.03325	Incorrect	R.DVMAVJGNEPGAPADJREK.S
Rpal_Std_2d_FullMS_Orbi30k_MSMS_Orbi7k_Centroid_Run1_102006_02	2172	830.093	3	429.225	JNENQ	1459.76	3.92085	N/A	N/A
Rpal_Std_2d_FullMS_Orbi30k_MSMS_Orbi7k_Centroid_Run1_102006_02	2174	1148.64	1	470.243	DFJK	174.117	5.60716	Incorrect	K.VEJEDJFKR.A
Rpal_Std_2d_FullMS_Orbi30k_MSMS_Orbi7k_Centroid_Run1_102006_02	2182	973.479	2	517.224	JASHJTDETW	274.178	21.4953	Correct	R.JASDMJASHJTDETWQK.J
Rpal_Std_2d_FullMS_Orbi30k_MSMS_Orbi7k_Centroid_Run1_102006_02	2195	1076.52	2	475.178	EQTDVESFKVJE	271.178	12.4353	Correct	R.MDASAEQTDVESFKVJEPR.A
Rpal_Std_2d_FullMS_Orbi30k_MSMS_Orbi7k_Centroid_Run1_102006_02	2200	1486.27	2	1200.55	QAVSVJT	1071.57	9.79513	N/A	N/A
Rpal_Std_2d_FullMS_Orbi30k_MSMS_Orbi7k_Centroid_Run1_102006_02	2201	1194.1	2	1017.44	VGQSAAJD	627.378	10.8508	Correct	K.AJVSEKDJAASQGVYSFTETDR.Y
Rpal_Std_2d_FullMS_Orbi30k_MSMS_Orbi7k_Centroid_Run1_102006_02	2208	554.288	2	173.115	ASDVMANA	174.124	13.188	Incorrect	R.AJFDVMANAR.H
Rpal_Std_2d_FullMS_Orbi30k_MSMS_Orbi7k_Centroid_Run1_102006_02	2213	951.495	2	722.405	FDDN	687.405	10.454	Correct	K.VAJJYQNDDFGKDYJK.G
Rpal_Std_2d_FullMS_Orbi30k_MSMS_Orbi7k_Centroid_Run1_102006_02	2222	611.663	3	1266.74	GVY	246.074	11.4231	N/A	N/A
Rpal_Std_2d_FullMS_Orbi30k_MSMS_Orbi7k_Centroid_Run1_102006_02	2224	1346.76	1	212.159	ADJQNG	535.319	4.3293	Correct	R.VJADJQNGJFTR.N
Rpal_Std_2d_FullMS_Orbi30k_MSMS_Orbi7k_Centroid_Run1_102006_02	2225	722.038	3	199.1	QAJGVD	1380.7	3.87743	N/A	N/A
Rpal_Std_2d_FullMS_Orbi30k_MSMS_Orbi7k_Centroid_Run1_102006_02	2230	1077.56	2	1255.64	KAV	599.267	9.98311	Correct	K.EAAAAADVAKPMSJPDMAJGPK.D
Rpal_Std_2d_FullMS_Orbi30k_MSMS_Orbi7k_Centroid_Run1_102006_02	2231	538.295	2	344.215	GJMGJ	259.109	15.065	Correct	-.MQJGMJGJGR.M
Rpal_Std_2d_FullMS_Orbi30k_MSMS_Orbi7k_Centroid_Run1_102006_02	2235	983.985	2	-1	CNAA	-1	3.36433	N/A	N/A
Rpal_Std_2d_FullMS_Orbi30k_MSMS_Orbi7k_Centroid_Run1_102006_02	2243	1349.16	2	1325.64	DDJ	1027.53	3.81408	N/A	N/A
Rpal_Std_2d_FullMS_Orbi30k_MSMS_Orbi7k_Centroid_Run1_102006_02	2247	908.515	2	346.218	JEDA	1040.61	5.04402	Correct	R.JJSESVKGNJADEJJSK.G
Rpal_Std_2d_FullMS_Orbi30k_MSMS_Orbi7k_Centroid_Run1_102006_02	2253	922.984	2	869.471	DDGQ	559.348	12.7345	Correct	K.JAVJYQGDDFGKDYJK.G
Rpal_Std_2d_FullMS_Orbi30k_MSMS_Orbi7k_Centroid_Run1_102006_02	2254	901.462	2	994.473	AJDGJH	200.124	14.9498	N/A	N/A
Rpal_Std_2d_FullMS_Orbi30k_MSMS_Orbi7k_Centroid_Run1_102006_02	2259	756.693	3	491.208	FGFD	1309.66	3.47124	N/A	N/A
Rpal_Std_2d_FullMS_Orbi30k_MSMS_Orbi7k_Centroid_Run1_102006_02	2265	529.615	3	1043.47	AJJ	245.152	5.77278	Correct	R.DNMTPEKJDAJJAR.Q
Rpal_Std_2d_FullMS_Orbi30k_MSMS_Orbi7k_Centroid_Run1_102006_02	2267	663.711	3	925.452	KWVJJAA	281.174	9.21144	Incorrect	R.JPAAAJJVADKJPDNDPQK.K
Rpal_Std_2d_FullMS_Orbi30k_MSMS_Orbi7k_Centroid_Run1_102006_02	2270	1241.16	2	913.532	EEJNQV	854.438	13.1531	Correct	R.AEQRQEJVQNJEEGQVJDGVVK.N
Rpal_Std_2d_FullMS_Orbi30k_MSMS_Orbi7k_Centroid_Run1_102006_02	2272	995.063	2	812.374	JKDAV	649.426	11.6159	N/A	N/A
Rpal_Std_2d_FullMS_Orbi30k_MSMS_Orbi7k_Centroid_Run1_102006_02	2278	1293.17	2	1387.77	DTY	817.417	10.9096	Correct	R.AJHQEAPAYTDQSTEAEJJVTGJK.V
Rpal_Std_2d_FullMS_Orbi30k_MSMS_Orbi7k_Centroid_Run1_102006_02	2279	970.013	2	501.252	ADVTNYVVK	447.243	11.5295	Correct	R.SVJDSADVTNYVVKTAEK.C
Rpal_Std_2d_FullMS_Orbi30k_MSMS_Orbi7k_Centroid_Run1_102006_02	2284	742.383	3	1104.56	ADEQF	529.332	4.25085	N/A	N/A
Rpal_Std_2d_FullMS_Orbi30k_MSMS_Orbi7k_Centroid_Run1_102006_02	2288	862.45	3	1841.83	JJV	417.264	9.88992	Correct	R.AJHQEAPAYTDQSTEAEJJVTGJK.V
Rpal_Std_2d_FullMS_Orbi30k_MSMS_Orbi7k_Centroid_Run1_102006_02	2290	676.372	3	1063.61	MTVT	530.279	10.2215	Correct	R.JQEDVRJPJMTVTEPTGK.A
Rpal_Std_2d_FullMS_Orbi30k_MSMS_Orbi7k_Centroid_Run1_102006_02	2292	639.325	3	1223.71	DADN	276.112	4.27663	N/A	N/A
Rpal_Std_2d_FullMS_Orbi30k_MSMS_Orbi7k_Centroid_Run1_102006_02	2300	798.406	2	915.432	VYAE	217.154	3.7392	Correct	K.TJSDDJRDVYAEAK.G
Rpal_Std_2d_FullMS_Orbi30k_MSMS_Orbi7k_Centroid_Run1_102006_02	2301	580.966	3	250.099	JDFE	985.555	3.54754	N/A	N/A
Rpal_Std_2d_FullMS_Orbi30k_MSMS_Orbi7k_Centroid_Run1_102006_02	2306	935.474	2	415.214	DDFKERQFJ	275.147	10.883	Incorrect	R.VAGSTDDFKEGVGAFJEK.R
Rpal_Std_2d_FullMS_Orbi30k_MSMS_Orbi7k_Centroid_Run1_102006_02	2307	623.984	3	1223.66	DDTSG	170.117	5.06684	N/A	N/A
Rpal_Std_2d_FullMS_Orbi30k_MSMS_Orbi7k_Centroid_Run1_102006_02	2310	1244.6	2	1272.67	EGVJC	713.288	14.6644	Correct	R.GEQFDHCJVGEPSNVETJGDTJK.J
Rpal_Std_2d_FullMS_Orbi30k_MSMS_Orbi7k_Centroid_Run1_102006_02	2313	925.941	2	528.226	YHEFJE	503.281	8.31491	Correct	R.EGNDJYHEFJESGVNK.K
Rpal_Std_2d_FullMS_Orbi30k_MSMS_Orbi7k_Centroid_Run1_102006_02	2316	475.776	2	362.204	FVDJ	113.085	5.14846	N/A	N/A
Rpal_Std_2d_FullMS_Orbi30k_MSMS_Orbi7k_Centroid_Run1_102006_02	2321	1125.07	2	990.459	AVD	972.539	9.62605	Correct	K.SFSVEKPVVDVADSDVDEAJK.R
Rpal_Std_2d_FullMS_Orbi30k_MSMS_Orbi7k_Centroid_Run1_102006_02	2325	750.384	3	259.188	AEDVDSDA	1186.64	18.339	Correct	K.SFSVEKPVVDVADSDVDEAJK.R
Rpal_Std_2d_FullMS_Orbi30k_MSMS_Orbi7k_Centroid_Run1_102006_02	2333	1024.04	2	667.399	ADDYVAK	616.309	14.372	Correct	R.VVGJEJGADDYVAKPCEJR.E
Rpal_Std_2d_FullMS_Orbi30k_MSMS_Orbi7k_Centroid_Run1_102006_02	2349	1009.49	2	1077.57	DSAQ	538.228	4.25749	N/A	N/A
Rpal_Std_2d_FullMS_Orbi30k_MSMS_Orbi7k_Centroid_Run1_102006_02	2352	1082.05	2	705.38	EANDJDSVYH	313.22	30.0565	Correct	K.TVJHYVSDJDNAENQAFVK.S
Rpal_Std_2d_FullMS_Orbi30k_MSMS_Orbi7k_Centroid_Run1_102006_02	2354	417.251	2	287.198	DJJ	204.094	11.7437	N/A	N/A
Rpal_Std_2d_FullMS_Orbi30k_MSMS_Orbi7k_Centroid_Run1_102006_02	2355	684.351	2	461.286	FWDDV	243.131	10.705	N/A	N/A
Rpal_Std_2d_FullMS_Orbi30k_MSMS_Orbi7k_Centroid_Run1_102006_02	2360	1235.16	2	1068.6	EMTK	910.478	9.68151	Correct	R.VJTDQAKDVVEMTKPTVJVPNDG.-
Rpal_Std_2d_FullMS_Orbi30k_MSMS_Orbi7k_Centroid_Run1_102006_02	2376	1152.06	2	843.372	AJTJEHY	631.311	5.16499	N/A	N/A
Rpal_Std_2d_FullMS_Orbi30k_MSMS_Orbi7k_Centroid_Run1_102006_02	2381	1042	2	714.273	DJKHVJE	533.254	16.0392	N/A	N/A
Rpal_Std_2d_FullMS_Orbi30k_MSMS_Orbi7k_Centroid_Run1_102006_02	2382	1086.57	2	585.329	ANDJVJEND	602.349	7.65096	Correct	R.KVEDJANDJVJENDEVVTR.J
Rpal_Std_2d_FullMS_Orbi30k_MSMS_Orbi7k_Centroid_Run1_102006_02	2386	992.494	2	751.396	ESJTGD	629.323	4.1937	Correct	R.NTJGJMDGTJSESFEKGGK.T
Rpal_Std_2d_FullMS_Orbi30k_MSMS_Orbi7k_Centroid_Run1_102006_02	2391	877.124	3	1881.03	DJDV	305.115	6.15057	N/A	N/A
Rpal_Std_2d_FullMS_Orbi30k_MSMS_Orbi7k_Centroid_Run1_102006_02	2392	955.974	2	1065.55	VHDVHA	186.067	9.54503	N/A	N/A
Rpal_Std_2d_FullMS_Orbi30k_MSMS_Orbi7k_Centroid_Run1_102006_02	2396	1119.58	2	1190.62	PAYDS	513.323	6.24583	Correct	K.VVTJTSDYAPGNDAJAAFKER.F
Rpal_Std_2d_FullMS_Orbi30k_MSMS_Orbi7k_Centroid_Run1_102006_02	2397	1059.56	2	781.446	DDYVAK	644.336	12.1197	N/A	N/A
Rpal_Std_2d_FullMS_Orbi30k_MSMS_Orbi7k_Centroid_Run1_102006_02	2399	894.957	2	545.29	FSYDQNJ	375.233	14.0536	Correct	K.VYJJNQDYSFGQSVR.T
Rpal_Std_2d_FullMS_Orbi30k_MSMS_Orbi7k_Centroid_Run1_102006_02	2400	1080.03	2	996.361	EJKAY	557.364	6.24391	N/A	N/A
Rpal_Std_2d_FullMS_Orbi30k_MSMS_Orbi7k_Centroid_Run1_102006_02	2402	666.706	3	1427.78	TVQ	241.145	5.6845	N/A	N/A
Rpal_Std_2d_FullMS_Orbi30k_MSMS_Orbi7k_Centroid_Run1_102006_02	2403	1175.63	1	299.167	GGTJTM	315.194	4.18181	Incorrect	R.WJGGTJTNWK.T
Rpal_Std_2d_FullMS_Orbi30k_MSMS_Orbi7k_Centroid_Run1_102006_02	2404	439.764	2	413.266	FNG	146.115	6.68839	N/A	N/A
Rpal_Std_2d_FullMS_Orbi30k_MSMS_Orbi7k_Centroid_Run1_102006_02	2406	979.012	2	484.273	JQSJEQEJ	531.25	6.33987	Correct	R.QJDKJQSJEQEJEGGGGR.A
Rpal_Std_2d_FullMS_Orbi30k_MSMS_Orbi7k_Centroid_Run1_102006_02	2410	1175.63	1	356.19	GTJT	446.233	3.21735	Correct	R.WJGGTJTNWK.T
Rpal_Std_2d_FullMS_Orbi30k_MSMS_Orbi7k_Centroid_Run1_102006_02	2420	610.343	3	1272.71	JVD	228.118	13.4167	N/A	N/A
Rpal_Std_2d_FullMS_Orbi30k_MSMS_Orbi7k_Centroid_Run1_102006_02	2426	1320.17	2	1576.79	JES	732.374	7.81496	Correct	R.STJESSKSEJEEJQNSEAVGVFQK.Q
Rpal_Std_2d_FullMS_Orbi30k_MSMS_Orbi7k_Centroid_Run1_102006_02	2428	1036.18	3	2107.97	AAJD	627.366	6.07326	N/A	N/A
Rpal_Std_2d_FullMS_Orbi30k_MSMS_Orbi7k_Centroid_Run1_102006_02	2429	795.766	3	1681.99	QDDT	243.125	5.00384	Correct	R.DKTDDQVTJDAANAJKQVGVGVK.C
Rpal_Std_2d_FullMS_Orbi30k_MSMS_Orbi7k_Centroid_Run1_102006_02	2433	1002.01	2	1044.55	KQD	586.285	4.78757	N/A	N/A
Rpal_Std_2d_FullMS_Orbi30k_MSMS_Orbi7k_Centroid_Run1_102006_02	2435	1147.59	0	-1	EVFNV	-1	4.21252	N/A	N/A
Rpal_Std_2d_FullMS_Orbi30k_MSMS_Orbi7k_Centroid_Run1_102006_02	2440	738.415	0	-1	FEAJVD	-1	4.67202	Correct	R.AKFEAJVDDJVQK.T
Rpal_Std_2d_FullMS_Orbi30k_MSMS_Orbi7k_Centroid_Run1_102006_02	2444	970.98	2	820.381	EJV	778.371	12.2319	N/A	N/A
Rpal_Std_2d_FullMS_Orbi30k_MSMS_Orbi7k_Centroid_Run1_102006_02	2450	600.856	2	398.256	AAJDG	374.234	17.614	Correct	R.AJJTAAJDGSJR.N
Rpal_Std_2d_FullMS_Orbi30k_MSMS_Orbi7k_Centroid_Run1_102006_02	2453	1012.98	2	842.413	FENM	660.347	8.05191	Correct	K.EVEJEDKFENMGAQMVR.E
Rpal_Std_2d_FullMS_Orbi30k_MSMS_Orbi7k_Centroid_Run1_102006_02	2456	675.658	3	1232.57	MGAQMV	174.118	8.76011	Correct	K.EVEJEDKFENMGAQMVR.E
Rpal_Std_2d_FullMS_Orbi30k_MSMS_Orbi7k_Centroid_Run1_102006_02	2457	690.348	2	342.17	TAEYGMJ	271.175	11.8919	Correct	R.GWVTAEYGMJPR.A
Rpal_Std_2d_FullMS_Orbi30k_MSMS_Orbi7k_Centroid_Run1_102006_02	2458	773.897	2	547.315	YCTGAT	402.237	15.4109	Correct	K.FGVVTAGTCYPYJR.E
Rpal_Std_2d_FullMS_Orbi30k_MSMS_Orbi7k_Centroid_Run1_102006_02	2462	743.045	3	1266.63	WQJAE	332.179	12.5528	Incorrect	K.AJQDHEVYPJTDAQJAEWK.K
Rpal_Std_2d_FullMS_Orbi30k_MSMS_Orbi7k_Centroid_Run1_102006_02	2464	1305.14	2	1443.67	GFAY	726.395	13.9269	Correct	K.VJEKEQYAFGFDSQSGEYGDJVK.K
Rpal_Std_2d_FullMS_Orbi30k_MSMS_Orbi7k_Centroid_Run1_102006_02	2466	511.791	2	276.15	FDVJ	271.169	16.1538	Correct	R.JYFDVJPR.N
Rpal_Std_2d_FullMS_Orbi30k_MSMS_Orbi7k_Centroid_Run1_102006_02	2471	1075.55	2	971.529	GAVTCJ	633.281	10.2737	Correct	R.AGQYDVJCTVAGGGJSGQAGAVR.H
Rpal_Std_2d_FullMS_Orbi30k_MSMS_Orbi7k_Centroid_Run1_102006_02	2476	452.77	2	174.112	JGFDJ	184.128	17.9426	N/A	N/A
Rpal_Std_2d_FullMS_Orbi30k_MSMS_Orbi7k_Centroid_Run1_102006_02	2478	837.784	3	1742.9	AVGGJM	239.156	6.33634	N/A	N/A
Rpal_Std_2d_FullMS_Orbi30k_MSMS_Orbi7k_Centroid_Run1_102006_02	2484	1063.98	2	1301.62	EDD	465.24	4.77329	Correct	K.VCJPGCEEJEKTEDDSGFR.A
Rpal_Std_2d_FullMS_Orbi30k_MSMS_Orbi7k_Centroid_Run1_102006_02	2486	982.241	4	3040.52	GSAM	538.282	3.21353	N/A	N/A
Rpal_Std_2d_FullMS_Orbi30k_MSMS_Orbi7k_Centroid_Run1_102006_02	2489	911.968	2	1058.52	ANJA	394.204	17.1468	Correct	R.AQVMDVJSSQANJAGYR.A
Rpal_Std_2d_FullMS_Orbi30k_MSMS_Orbi7k_Centroid_Run1_102006_02	2494	515.74	2	390.204	FDF	230.099	6.13428	Correct	R.TEFDFJCR.C
Rpal_Std_2d_FullMS_Orbi30k_MSMS_Orbi7k_Centroid_Run1_102006_02	2506	1004.54	2	826.508	DDNJJDSH	271.168	15.5392	N/A	N/A
Rpal_Std_2d_FullMS_Orbi30k_MSMS_Orbi7k_Centroid_Run1_102006_02	2511	1247.67	2	1282.74	DST	907.483	4.90861	Correct	R.QJVTJSHETSDPTJDSQJJQJR.A
Rpal_Std_2d_FullMS_Orbi30k_MSMS_Orbi7k_Centroid_Run1_102006_02	2512	748.398	3	1392.77	SEMJD	274.172	7.87835	Correct	R.GVKPADJDJGJVSQSEMJDQK.V
Rpal_Std_2d_FullMS_Orbi30k_MSMS_Orbi7k_Centroid_Run1_102006_02	2517	534.354	2	273.175	QJJGJG	212.166	23.9303	Correct	R.JVGJGJJQVR.K
Rpal_Std_2d_FullMS_Orbi30k_MSMS_Orbi7k_Centroid_Run1_102006_02	2518	763.64	4	2163.09	DVDDV	344.224	4.71234	N/A	N/A
Rpal_Std_2d_FullMS_Orbi30k_MSMS_Orbi7k_Centroid_Run1_102006_02	2523	559.978	3	1248.68	JSD	113.083	3.66822	N/A	N/A
Rpal_Std_2d_FullMS_Orbi30k_MSMS_Orbi7k_Centroid_Run1_102006_02	2525	782.076	3	1319.74	AFAGD	562.279	5.41398	N/A	N/A
Rpal_Std_2d_FullMS_Orbi30k_MSMS_Orbi7k_Centroid_Run1_102006_02	2528	885.481	2	726.363	DJJDQ	458.304	8.70439	Correct	R.QAVEDAJDJJDQGKVR.V
Rpal_Std_2d_FullMS_Orbi30k_MSMS_Orbi7k_Centroid_Run1_102006_02	2532	642.304	2	460.24	CEQF	315.175	9.73991	Correct	K.MAJFQECWQK.H
Rpal_Std_2d_FullMS_Orbi30k_MSMS_Orbi7k_Centroid_Run1_102006_02	2537	839.464	2	527.301	EQJYDJ	388.252	14.1695	Correct	R.JDSJVEQJYDJNKK.J
Rpal_Std_2d_FullMS_Orbi30k_MSMS_Orbi7k_Centroid_Run1_102006_02	2538	1230.62	2	1350.65	QPE	754.431	3.69187	Incorrect	R.VJGJGSJDEPGAPAEHDAJWQER.F
Rpal_Std_2d_FullMS_Orbi30k_MSMS_Orbi7k_Centroid_Run1_102006_02	2540	709.367	2	901.478	DRP	147.06	5.91321	Incorrect	R.FPGVDTVJGPEMR.S
Rpal_Std_2d_FullMS_Orbi30k_MSMS_Orbi7k_Centroid_Run1_102006_02	2547	941.933	2	951.333	SJAGJV	390.192	5.03932	Incorrect	R.AMTDMMEJMKDDPNJK.V
Rpal_Std_2d_FullMS_Orbi30k_MSMS_Orbi7k_Centroid_Run1_102006_02	2553	583.81	4	1341.67	TVSGJSA	374.221	7.12995	N/A	N/A
Rpal_Std_2d_FullMS_Orbi30k_MSMS_Orbi7k_Centroid_Run1_102006_02	2555	1008.48	2	1109.52	NMGA	532.286	3.21771	N/A	N/A
Rpal_Std_2d_FullMS_Orbi30k_MSMS_Orbi7k_Centroid_Run1_102006_02	2561	634.343	2	603.331	DGFAV	174.118	8.85811	Correct	R.FJJETDGFAVR.T
Rpal_Std_2d_FullMS_Orbi30k_MSMS_Orbi7k_Centroid_Run1_102006_02	2564	979.534	2	429.271	DJNTETEKJJ	371.186	18.9154	Correct	R.JEEJJKETETNJDJAAR.A
Rpal_Std_2d_FullMS_Orbi30k_MSMS_Orbi7k_Centroid_Run1_102006_02	2565	1133.09	2	1186.67	DJJ	736.309	6.97123	Correct	R.VPFDVNRFRGYSTVNDJJDADTGKVVJEAGK.K
Rpal_Std_2d_FullMS_Orbi30k_MSMS_Orbi7k_Centroid_Run1_102006_02	2570	1221.18	2	1127.63	NSJDK	755.434	7.84718	N/A	N/A
Rpal_Std_2d_FullMS_Orbi30k_MSMS_Orbi7k_Centroid_Run1_102006_02	2572	923.485	2	612.338	DEJAQ	676.367	9.28422	N/A	N/A
Rpal_Std_2d_FullMS_Orbi30k_MSMS_Orbi7k_Centroid_Run1_102006_02	2573	1170.07	2	1374.62	DEKJ	478.264	5.11914	Correct	K.GTJDAAEWVGPYDDEKJGFQK.V
Rpal_Std_2d_FullMS_Orbi30k_MSMS_Orbi7k_Centroid_Run1_102006_02	2576	486.279	3	644.37	AJSAJD	241.144	7.20674	N/A	N/A
Rpal_Std_2d_FullMS_Orbi30k_MSMS_Orbi7k_Centroid_Run1_102006_02	2577	1027.18	3	1714.85	DPAVVDD	652.375	5.30627	Correct	R.KJAEDEPSSJGDTSTJADPAVVDDJVEHR.Q
Rpal_Std_2d_FullMS_Orbi30k_MSMS_Orbi7k_Centroid_Run1_102006_02	2578	728.916	2	828.491	SAJD	241.145	4.47241	N/A	N/A
Rpal_Std_2d_FullMS_Orbi30k_MSMS_Orbi7k_Centroid_Run1_102006_02	2588	1031.06	2	747.349	JVRKD	701.385	12.2131	Incorrect	R.JYEJDNJVGVKDATANJGR.V
Rpal_Std_2d_FullMS_Orbi30k_MSMS_Orbi7k_Centroid_Run1_102006_02	2590	903.889	2	1226.48	GFQ	247.133	10.3622	N/A	N/A
Rpal_Std_2d_FullMS_Orbi30k_MSMS_Orbi7k_Centroid_Run1_102006_02	2591	850.785	3	1775.96	JDQE	288.162	4.74332	Correct	K.AJVDDJRGTVGSPDAPVJJDQEGGR.V
Rpal_Std_2d_FullMS_Orbi30k_MSMS_Orbi7k_Centroid_Run1_102006_02	2594	520.338	2	35.039	RJJQAV	323.19	4.01131	Correct	K.JNJVAQJJR.G
Rpal_Std_2d_FullMS_Orbi30k_MSMS_Orbi7k_Centroid_Run1_102006_02	2594	520.338	2	287.196	JQAVJ	227.134	16.0657	Correct	K.JNJVAQJJR.G
Rpal_Std_2d_FullMS_Orbi30k_MSMS_Orbi7k_Centroid_Run1_102006_02	2597	758.907	2	965.447	GVVV	196.125	14.2697	Correct	K.VPVVVGVCDGFVGNR.M
Rpal_Std_2d_FullMS_Orbi30k_MSMS_Orbi7k_Centroid_Run1_102006_02	2598	750.702	3	1589.83	WAA	331.104	5.07942	N/A	N/A
Rpal_Std_2d_FullMS_Orbi30k_MSMS_Orbi7k_Centroid_Run1_102006_02	2601	920.977	2	625.235	JSEMVS	568.404	15.306	Correct	R.NGHGQMJSEMVSPJJVK.R
Rpal_Std_2d_FullMS_Orbi30k_MSMS_Orbi7k_Centroid_Run1_102006_02	2602	1216.16	2	837.468	FTDYVV	868.49	14.1529	Correct	R.GJDVKPVEFTDYVVPNQAJAQK.E
Rpal_Std_2d_FullMS_Orbi30k_MSMS_Orbi7k_Centroid_Run1_102006_02	2606	894.443	3	1255.65	DKFEN	791.387	7.83402	Correct	K.DGVTVAKDJEJDDKFENMGAQMVR.E
Rpal_Std_2d_FullMS_Orbi30k_MSMS_Orbi7k_Centroid_Run1_102006_02	2607	565.632	3	1045.55	VDSJ	234.107	8.87894	N/A	N/A
Rpal_Std_2d_FullMS_Orbi30k_MSMS_Orbi7k_Centroid_Run1_102006_02	2610	681.69	3	1329.66	AJD	413.244	12.8634	N/A	N/A
Rpal_Std_2d_FullMS_Orbi30k_MSMS_Orbi7k_Centroid_Run1_102006_02	2621	575.311	2	392.222	SAWJE	170.11	16.5945	N/A	N/A
Rpal_Std_2d_FullMS_Orbi30k_MSMS_Orbi7k_Centroid_Run1_102006_02	2622	995.025	2	846.346	TATVJAQ	457.31	9.51045	Correct	K.SADAAGDGTTTATVJAQAJVR.E
Rpal_Std_2d_FullMS_Orbi30k_MSMS_Orbi7k_Centroid_Run1_102006_02	2624	975.026	2	1099.6	DYD	455.317	4.09788	Incorrect	R.EJJSKYDFPGDDJPJVK.G
Rpal_Std_2d_FullMS_Orbi30k_MSMS_Orbi7k_Centroid_Run1_102006_02	2625	1459.68	1	530.256	YWD	464.246	7.40397	Correct	K.GMTGJAYWDNGFK.J
Rpal_Std_2d_FullMS_Orbi30k_MSMS_Orbi7k_Centroid_Run1_102006_02	2628	495.314	2	174.108	JFQVJ	214.143	16.3792	Correct	R.TJJVQFJR.E
Rpal_Std_2d_FullMS_Orbi30k_MSMS_Orbi7k_Centroid_Run1_102006_02	2631	482.272	2	259.194	WQJ	276.114	9.17991	N/A	N/A
Rpal_Std_2d_FullMS_Orbi30k_MSMS_Orbi7k_Centroid_Run1_102006_02	2636	1076.07	2	1232.67	EDAJS	402.232	5.16878	Incorrect	R.JVNYJADEFQKEQGJDJR.K
Rpal_Std_2d_FullMS_Orbi30k_MSMS_Orbi7k_Centroid_Run1_102006_02	2637	888.462	2	671.373	JDJMD	516.274	13.3902	Correct	R.FJPDKAJDJMDEAAAR.J
Rpal_Std_2d_FullMS_Orbi30k_MSMS_Orbi7k_Centroid_Run1_102006_02	2645	675.821	0	-1	DEAAWM	-1	5.28851	Correct	R.AEJMWAAEDWK.A
Rpal_Std_2d_FullMS_Orbi30k_MSMS_Orbi7k_Centroid_Run1_102006_02	2654	507.825	2	283.19	JWTAJ	146.112	19.2685	Correct	R.AJVJWTAJK.S
Rpal_Std_2d_FullMS_Orbi30k_MSMS_Orbi7k_Centroid_Run1_102006_02	2657	1305.13	2	1500.68	FAY	726.402	8.40344	Correct	K.VJEKEQYAFGFDSQSGEYGDJVK.K
Rpal_Std_2d_FullMS_Orbi30k_MSMS_Orbi7k_Centroid_Run1_102006_02	2661	1062.04	2	919.402	JVQA	791.406	3.45755	N/A	N/A
Rpal_Std_2d_FullMS_Orbi30k_MSMS_Orbi7k_Centroid_Run1_102006_02	2666	658.846	2	249.104	AAJEAV	512.267	4.91923	N/A	N/A
Rpal_Std_2d_FullMS_Orbi30k_MSMS_Orbi7k_Centroid_Run1_102006_02	2672	1005.98	2	828.395	FEN	791.387	6.14439	Correct	K.DJEJDDKFENMGAQMVR.E
Rpal_Std_2d_FullMS_Orbi30k_MSMS_Orbi7k_Centroid_Run1_102006_02	2674	947.82	3	1816.94	TQDA	608.326	5.54047	N/A	N/A
Rpal_Std_2d_FullMS_Orbi30k_MSMS_Orbi7k_Centroid_Run1_102006_02	2675	774.351	2	906.417	SWG	310.139	6.62328	Correct	R.YFGWSEFTPEER.S
Rpal_Std_2d_FullMS_Orbi30k_MSMS_Orbi7k_Centroid_Run1_102006_02	2679	1421.22	2	1019.43	JAAJKTTVTQDA	608.329	13.3749	N/A	N/A
Rpal_Std_2d_FullMS_Orbi30k_MSMS_Orbi7k_Centroid_Run1_102006_02	2682	1247.15	2	1315.68	KJT	834.387	4.51449	Correct	R.KJYGEDETJKSJDDGEJJEJGR.N
Rpal_Std_2d_FullMS_Orbi30k_MSMS_Orbi7k_Centroid_Run1_102006_02	2685	831.77	3	1048.52	KSJDD	885.501	6.29078	N/A	N/A
Rpal_Std_2d_FullMS_Orbi30k_MSMS_Orbi7k_Centroid_Run1_102006_02	2686	1622.8	2	1496.64	TGPJK	1250.64	9.61168	Correct	R.APVPJVWEEETKJPGTPDSAEADEAGGGJTAH.-
Rpal_Std_2d_FullMS_Orbi30k_MSMS_Orbi7k_Centroid_Run1_102006_02	2688	1069.57	2	824.52	EEYHVV	556.261	17.1155	Correct	R.DAAEAVVVHYEEJPAVANJK.A
Rpal_Std_2d_FullMS_Orbi30k_MSMS_Orbi7k_Centroid_Run1_102006_02	2691	950.474	2	689.339	SVTQDA	608.323	4.64238	Incorrect	R.YJDVAGAGSNWQVFSSAK.G
Rpal_Std_2d_FullMS_Orbi30k_MSMS_Orbi7k_Centroid_Run1_102006_02	2692	1307.18	2	1531.71	JNAK	654.388	3.16587	Correct	R.MSSVDJDTVMPQDJJNAKPAAAAVR.E
Rpal_Std_2d_FullMS_Orbi30k_MSMS_Orbi7k_Centroid_Run1_102006_02	2711	1252.13	2	983.577	GDEJQYV	714.308	25.6681	Correct	R.GJHYEDVYQJEDGVPAATVEGJK.A
Rpal_Std_2d_FullMS_Orbi30k_MSMS_Orbi7k_Centroid_Run1_102006_02	2717	1505.2	2	1453.68	EJD	1197.55	7.17123	Correct	K.VVNESADFAQHDJEPDPSEJYTDVYR.-
Rpal_Std_2d_FullMS_Orbi30k_MSMS_Orbi7k_Centroid_Run1_102006_02	2721	1193.6	2	1491.76	TDHQJA	228.116	5.42333	Incorrect	R.DJAJAGHDTGFGGSQEPJSAMJAK.J
Rpal_Std_2d_FullMS_Orbi30k_MSMS_Orbi7k_Centroid_Run1_102006_02	2732	1028.51	3	2296.12	SSE	483.274	4.10139	Correct	K.AJDJAESSPVDGFDSKJTGANSYEAJEGAR.V
Rpal_Std_2d_FullMS_Orbi30k_MSMS_Orbi7k_Centroid_Run1_102006_02	2735	1210.56	2	1272.57	SJG	889.405	4.82513	Correct	R.MMYDGFJKDTASJGSPGVDEMR.W
Rpal_Std_2d_FullMS_Orbi30k_MSMS_Orbi7k_Centroid_Run1_102006_02	2735	1210.56	2	1318.64	DKJ	744.27	3.77321	Correct	R.MMYDGFJKDTASJGSPGVDEMR.W
Rpal_Std_2d_FullMS_Orbi30k_MSMS_Orbi7k_Centroid_Run1_102006_02	2742	704.353	3	937.47	JFASYGAM	332.184	5.41882	N/A	N/A
Rpal_Std_2d_FullMS_Orbi30k_MSMS_Orbi7k_Centroid_Run1_102006_02	2744	902.11	3	2073.06	NGA	388.148	6.48206	N/A	N/A
Rpal_Std_2d_FullMS_Orbi30k_MSMS_Orbi7k_Centroid_Run1_102006_02	2746	1097.05	2	1325.63	TAPNV	384.205	5.03933	Correct	K.STPVVNPATEEAMYEVAJGSK.A
Rpal_Std_2d_FullMS_Orbi30k_MSMS_Orbi7k_Centroid_Run1_102006_02	2756	742.395	2	774.448	TGQ	422.2	4.08129	Correct	K.AFGFQGTPSFJVGR.F
Rpal_Std_2d_FullMS_Orbi30k_MSMS_Orbi7k_Centroid_Run1_102006_02	2762	683.362	3	1330.65	SJA	445.26	9.3936	Correct	K.SFDEAGVKPADJTSJADJAK.F
Rpal_Std_2d_FullMS_Orbi30k_MSMS_Orbi7k_Centroid_Run1_102006_02	2763	784.737	3	1775.99	QGQD	147.038	5.09354	N/A	N/A
Rpal_Std_2d_FullMS_Orbi30k_MSMS_Orbi7k_Centroid_Run1_102006_02	2771	642.348	2	438.188	AJJEJM	174.12	22.5601	N/A	N/A
Rpal_Std_2d_FullMS_Orbi30k_MSMS_Orbi7k_Centroid_Run1_102006_02	2772	1176.6	2	1149.58	JJVSJT	575.211	5.36807	N/A	N/A
Rpal_Std_2d_FullMS_Orbi30k_MSMS_Orbi7k_Centroid_Run1_102006_02	2774	1280.69	2	794.503	JHWDDQJV	758.377	18.8579	Incorrect	K.AJTVPTJVJHGEDDQJVPJEDSAK.J
Rpal_Std_2d_FullMS_Orbi30k_MSMS_Orbi7k_Centroid_Run1_102006_02	2780	691.909	2	384.204	AAJVEAGV	287.205	32.9405	Correct	K.VVDAAAJVEAGVJR.R
Rpal_Std_2d_FullMS_Orbi30k_MSMS_Orbi7k_Centroid_Run1_102006_02	2781	896.434	3	1388.72	GAYADE	691.331	9.84591	Correct	K.GKEVVFGFNVPQSGAYADEGMDEJK.A
Rpal_Std_2d_FullMS_Orbi30k_MSMS_Orbi7k_Centroid_Run1_102006_02	2784	909.988	2	489.231	DVKEJVA	574.308	8.73835	N/A	N/A
Rpal_Std_2d_FullMS_Orbi30k_MSMS_Orbi7k_Centroid_Run1_102006_02	2787	1344.15	2	1301.69	SQYAD	820.376	14.3757	Incorrect	K.GKEVVFGFNVPQSGAYADEGMDEJK.A
Rpal_Std_2d_FullMS_Orbi30k_MSMS_Orbi7k_Centroid_Run1_102006_02	2787	1344.15	2	1609.71	VNF	716.397	10.5581	Correct	K.GKEVVFGFNVPQSGAYADEGMDEJK.A
Rpal_Std_2d_FullMS_Orbi30k_MSMS_Orbi7k_Centroid_Run1_102006_02	2789	791.88	2	631.302	AGYW	473.242	11.6838	N/A	N/A
Rpal_Std_2d_FullMS_Orbi30k_MSMS_Orbi7k_Centroid_Run1_102006_02	2793	678.893	2	479.315	WQFA	344.214	17.0903	Correct	R.JGPVJWQFAPTK.K
Rpal_Std_2d_FullMS_Orbi30k_MSMS_Orbi7k_Centroid_Run1_102006_02	2795	1237.58	2	1283.62	GJG	962.406	4.73484	N/A	N/A
Rpal_Std_2d_FullMS_Orbi30k_MSMS_Orbi7k_Centroid_Run1_102006_02	2800	1066.58	2	1327.73	AAV	562.264	6.40104	N/A	N/A
Rpal_Std_2d_FullMS_Orbi30k_MSMS_Orbi7k_Centroid_Run1_102006_02	2810	591.324	2	344.218	AJJGDF	220.094	21.45	Correct	K.YGFDGJJAGJR.R
Rpal_Std_2d_FullMS_Orbi30k_MSMS_Orbi7k_Centroid_Run1_102006_02	2812	695.889	2	200.084	YAGDJVAJ	387.256	7.52373	Correct	K.EAYAGDJVAJAGJK.E
Rpal_Std_2d_FullMS_Orbi30k_MSMS_Orbi7k_Centroid_Run1_102006_02	2816	1001.87	3	2161.16	VJGE	443.211	13.8511	Correct	R.SJQDEGJVPDVJEEAPKDQQJSGGPJJR.E
Rpal_Std_2d_FullMS_Orbi30k_MSMS_Orbi7k_Centroid_Run1_102006_02	2817	1103.56	2	953.508	EJVTEE	551.278	14.2974	Correct	R.AJADRDAJQEJVTEEGSNFK.J
Rpal_Std_2d_FullMS_Orbi30k_MSMS_Orbi7k_Centroid_Run1_102006_02	2819	915.486	2	676.367	QAJEDJ	483.257	5.5626	Incorrect	R.MJAPAJDEJAGAMGDKVK.J
Rpal_Std_2d_FullMS_Orbi30k_MSMS_Orbi7k_Centroid_Run1_102006_02	2822	638.683	3	1299.72	AJAAD	172.086	9.96674	N/A	N/A
Rpal_Std_2d_FullMS_Orbi30k_MSMS_Orbi7k_Centroid_Run1_102006_02	2825	1146.1	2	852.494	DFYGSVVD	555.311	10.8018	Correct	K.AVJGGSADVVSGYFDHTVNJAAK.K
Rpal_Std_2d_FullMS_Orbi30k_MSMS_Orbi7k_Centroid_Run1_102006_02	2828	957.521	2	1057.58	JEAJ	429.199	8.35138	Correct	K.ATDAAJAEJDQJJANKEK.E
Rpal_Std_2d_FullMS_Orbi30k_MSMS_Orbi7k_Centroid_Run1_102006_02	2829	647.866	2	402.228	FGTNJ	359.226	16.2853	Correct	R.JVFJNTGFJDR.T
Rpal_Std_2d_FullMS_Orbi30k_MSMS_Orbi7k_Centroid_Run1_102006_02	2834	543.836	2	445.258	FJP	283.194	3.73739	Correct	K.JJGPJFEJGK.A
Rpal_Std_2d_FullMS_Orbi30k_MSMS_Orbi7k_Centroid_Run1_102006_02	2835	922.976	2	1039.53	JGD	519.272	7.83496	Correct	K.JAQJWWQNJGDASSGAK.T
Rpal_Std_2d_FullMS_Orbi30k_MSMS_Orbi7k_Centroid_Run1_102006_02	2835	922.976	2	899.44	FWWJ	312.186	8.49968	Incorrect	K.JAQJWWQNJGDASSGAK.T
Rpal_Std_2d_FullMS_Orbi30k_MSMS_Orbi7k_Centroid_Run1_102006_02	2836	774.924	2	869.541	EYDA	200.122	8.03843	Correct	K.JSADYEGAJQGJJAK.F
Rpal_Std_2d_FullMS_Orbi30k_MSMS_Orbi7k_Centroid_Run1_102006_02	2837	675.38	2	499.27	TJG	578.323	7.46067	N/A	N/A
Rpal_Std_2d_FullMS_Orbi30k_MSMS_Orbi7k_Centroid_Run1_102006_02	2848	1005.97	2	828.394	FEN	791.387	4.72606	Correct	K.DJEJDDKFENMGAQMVR.E
Rpal_Std_2d_FullMS_Orbi30k_MSMS_Orbi7k_Centroid_Run1_102006_02	2858	615.337	3	1071.6	JDAJDM	113.086	14.6505	N/A	N/A
Rpal_Std_2d_FullMS_Orbi30k_MSMS_Orbi7k_Centroid_Run1_102006_02	2874	1047.85	3	2000.92	RVJ	771.368	5.38345	Correct	R.NAAJDWTJVRPGGJTDGDPTGQGAJYDDPR.V
Rpal_Std_2d_FullMS_Orbi30k_MSMS_Orbi7k_Centroid_Run1_102006_02	2876	801.939	2	71.0332	AREJTT	859.47	3.07445	N/A	N/A
Rpal_Std_2d_FullMS_Orbi30k_MSMS_Orbi7k_Centroid_Run1_102006_02	2878	435.269	2	283.133	JQVV	146.111	15.457	N/A	N/A
Rpal_Std_2d_FullMS_Orbi30k_MSMS_Orbi7k_Centroid_Run1_102006_02	2882	1348.71	2	1705.92	NAAA	662.326	5.55563	N/A	N/A
Rpal_Std_2d_FullMS_Orbi30k_MSMS_Orbi7k_Centroid_Run1_102006_02	2888	797.419	3	1156.64	JDD	889.457	6.67164	Correct	R.NJJKQJGFENJDDASDGSAAJAK.M
Rpal_Std_2d_FullMS_Orbi30k_MSMS_Orbi7k_Centroid_Run1_102006_02	2890	1195.63	2	818.422	ADDJNEFG	709.466	14.1387	Correct	R.NJJKQJGFENJDDASDGSAAJAK.M
Rpal_Std_2d_FullMS_Orbi30k_MSMS_Orbi7k_Centroid_Run1_102006_02	2896	1401.19	2	1464.77	EDA	1020.49	5.10158	N/A	N/A
Rpal_Std_2d_FullMS_Orbi30k_MSMS_Orbi7k_Centroid_Run1_102006_02	2901	1169.53	2	285.143	WDAFNGYHMK	802.37	11.5119	Incorrect	K.DGJWDAFNGYHMGNTAENVAR.Q
Rpal_Std_2d_FullMS_Orbi30k_MSMS_Orbi7k_Centroid_Run1_102006_02	2902	871.439	2	945.523	ACA	550.257	4.00271	Correct	K.GADVAHACADTJJSJER.J
Rpal_Std_2d_FullMS_Orbi30k_MSMS_Orbi7k_Centroid_Run1_102006_02	2906	1095.7	1	358.263	VQJ	396.222	4.19633	Correct	R.JJPWJQVVK.J
Rpal_Std_2d_FullMS_Orbi30k_MSMS_Orbi7k_Centroid_Run1_102006_02	2907	713.026	3	1544.83	EAD	276.121	10.1886	N/A	N/A
Rpal_Std_2d_FullMS_Orbi30k_MSMS_Orbi7k_Centroid_Run1_102006_02	2908	1069.03	2	1001.44	JJDQ	665.36	4.35693	Correct	K.FEDAEJPAEJJDQAKEYR.E
Rpal_Std_2d_FullMS_Orbi30k_MSMS_Orbi7k_Centroid_Run1_102006_02	2914	981.495	0	-1	JQAGT	-1	3.92157	Correct	R.MPSMJQAGTYSATJSYJK.A
Rpal_Std_2d_FullMS_Orbi30k_MSMS_Orbi7k_Centroid_Run1_102006_02	2926	784.902	2	768.303	AJJJ	389.197	10.6962	Incorrect	R.VEFDDAYJJJNEK.K
Rpal_Std_2d_FullMS_Orbi30k_MSMS_Orbi7k_Centroid_Run1_102006_02	2928	1078.56	2	738.343	DJSJJS	788.413	10.0043	N/A	N/A
Rpal_Std_2d_FullMS_Orbi30k_MSMS_Orbi7k_Centroid_Run1_102006_02	2930	1354.69	2	1523.79	DJA	884.428	3.71669	Correct	K.GJDSNAVJDAJDPAKDVDGJNPTNAGR.J
Rpal_Std_2d_FullMS_Orbi30k_MSMS_Orbi7k_Centroid_Run1_102006_02	2930	1354.69	2	1479.78	DVD	898.468	4.83165	Correct	K.GJDSNAVJDAJDPAKDVDGJNPTNAGR.J
Rpal_Std_2d_FullMS_Orbi30k_MSMS_Orbi7k_Centroid_Run1_102006_02	2932	724.905	2	489.228	JVGGT	531.324	15.726	N/A	N/A
Rpal_Std_2d_FullMS_Orbi30k_MSMS_Orbi7k_Centroid_Run1_102006_02	2938	1315.18	2	1352.72	SJSGWW	559.301	4.50424	Incorrect	K.AKJEGAJQDNAJESJSGWGEATAAAR.-
Rpal_Std_2d_FullMS_Orbi30k_MSMS_Orbi7k_Centroid_Run1_102006_02	2939	987.85	3	2033.09	GVAGV	544.22	8.21928	N/A	N/A
Rpal_Std_2d_FullMS_Orbi30k_MSMS_Orbi7k_Centroid_Run1_102006_02	2942	895.892	2	1024.41	WGF	375.191	6.45452	Correct	R.VMSWYDNEWGFSNR.M
Rpal_Std_2d_FullMS_Orbi30k_MSMS_Orbi7k_Centroid_Run1_102006_02	2943	1398.2	2	1648.83	AAJT	789.359	6.98259	N/A	N/A
Rpal_Std_2d_FullMS_Orbi30k_MSMS_Orbi7k_Centroid_Run1_102006_02	2956	1553.24	2	1496.67	DVRTQ	1008.5	10.7623	N/A	N/A
Rpal_Std_2d_FullMS_Orbi30k_MSMS_Orbi7k_Centroid_Run1_102006_02	2961	609.301	3	1162.62	JTSDD	131.041	9.16221	N/A	N/A
Rpal_Std_2d_FullMS_Orbi30k_MSMS_Orbi7k_Centroid_Run1_102006_02	2962	1184.12	2	1405.69	JAQT	547.32	9.48849	Incorrect	R.YJJDKJGSDTNDAJAGATPYJR.J
Rpal_Std_2d_FullMS_Orbi30k_MSMS_Orbi7k_Centroid_Run1_102006_02	2963	950.471	4	255.161	ADGAAQJH	2779.33	4.67064	N/A	N/A
Rpal_Std_2d_FullMS_Orbi30k_MSMS_Orbi7k_Centroid_Run1_102006_02	2964	1239.2	2	1204.69	SGTAAAJ	700.396	18.1825	Correct	K.JVAANPDAJJVGASGTAAAJPQTSJR.E
Rpal_Std_2d_FullMS_Orbi30k_MSMS_Orbi7k_Centroid_Run1_102006_02	2966	883.11	3	247.156	QSFJ	1923.91	8.3827	Correct	R.VVVSTYQSVSGAGKDAMDEJFSQTK.A
Rpal_Std_2d_FullMS_Orbi30k_MSMS_Orbi7k_Centroid_Run1_102006_02	2967	731.369	2	384.178	JEEVVMAM	174.121	21.4888	Correct	R.AGNAAJEEVVMAMR.V
Rpal_Std_2d_FullMS_Orbi30k_MSMS_Orbi7k_Centroid_Run1_102006_02	2968	985.521	4	2027.06	JEAAV	1427.73	4.68345	N/A	N/A
Rpal_Std_2d_FullMS_Orbi30k_MSMS_Orbi7k_Centroid_Run1_102006_02	2972	1324.16	2	1177.61	GKDAMDEJF	462.253	9.86365	Correct	R.VVVSTYQSVSGAGKDAMDEJFSQTK.A
Rpal_Std_2d_FullMS_Orbi30k_MSMS_Orbi7k_Centroid_Run1_102006_02	2979	679.911	2	477.302	NGTJVTVP	99.0727	14.9111	Incorrect	R.VPVTVJTGFJGAGK.T
Rpal_Std_2d_FullMS_Orbi30k_MSMS_Orbi7k_Centroid_Run1_102006_02	2981	953.532	2	-1	JQAFGGA	-1	5.30684	N/A	N/A
Rpal_Std_2d_FullMS_Orbi30k_MSMS_Orbi7k_Centroid_Run1_102006_02	2985	493.782	2	228.095	JWQJ	217.148	15.3465	N/A	N/A
Rpal_Std_2d_FullMS_Orbi30k_MSMS_Orbi7k_Centroid_Run1_102006_02	2988	636.023	3	1207.68	DJAA	327.183	15.696	Correct	K.DVJAAJDDGRPJPVDAJR.G
Rpal_Std_2d_FullMS_Orbi30k_MSMS_Orbi7k_Centroid_Run1_102006_02	2990	766.905	2	315.167	GDAFSGJAG	441.278	20.6317	Correct	R.MAJGDAFSGJAGPJGR.A
Rpal_Std_2d_FullMS_Orbi30k_MSMS_Orbi7k_Centroid_Run1_102006_02	2991	646.332	2	562.215	JVADR	174.118	5.83349	N/A	N/A
Rpal_Std_2d_FullMS_Orbi30k_MSMS_Orbi7k_Centroid_Run1_102006_02	2994	1490.72	2	1531.75	AVTJ	1063.43	4.40944	N/A	N/A
Rpal_Std_2d_FullMS_Orbi30k_MSMS_Orbi7k_Centroid_Run1_102006_02	2996	1154.58	2	611.34	DMKFEVJD	718.354	24.1884	Correct	K.VAQAJEDMKFEVJDGGEGJMR.K
Rpal_Std_2d_FullMS_Orbi30k_MSMS_Orbi7k_Centroid_Run1_102006_02	3005	1005.98	2	828.395	FEN	791.387	7.44364	Correct	K.DJEJDDKFENMGAQMVR.E
Rpal_Std_2d_FullMS_Orbi30k_MSMS_Orbi7k_Centroid_Run1_102006_02	3008	763.419	3	1660.9	AVVM	226.124	8.54082	N/A	N/A
Rpal_Std_2d_FullMS_Orbi30k_MSMS_Orbi7k_Centroid_Run1_102006_02	3010	1029.97	2	963.442	NFGM	645.308	7.46995	Correct	K.NFPWTMGFNPNYQTEGR.J
Rpal_Std_2d_FullMS_Orbi30k_MSMS_Orbi7k_Centroid_Run1_102006_02	3014	1144.63	2	1205.68	JDNJAV	456.224	12.8993	Correct	K.DJEVVAJNDJGPVETNAHJJR.F
Rpal_Std_2d_FullMS_Orbi30k_MSMS_Orbi7k_Centroid_Run1_102006_02	3021	963.845	3	1961.04	AAGSG	584.326	8.25248	N/A	N/A
Rpal_Std_2d_FullMS_Orbi30k_MSMS_Orbi7k_Centroid_Run1_102006_02	3026	1001.02	2	602.339	VNNWT	783.4	4.07266	N/A	N/A
Rpal_Std_2d_FullMS_Orbi30k_MSMS_Orbi7k_Centroid_Run1_102006_02	3027	1044.56	2	1218.55	VJAQ	457.307	7.0806	Correct	K.TNDJAGDGTTTATVJAQAJVR.E
Rpal_Std_2d_FullMS_Orbi30k_MSMS_Orbi7k_Centroid_Run1_102006_02	3035	696.709	3	273.181	JAQAJ	1317.62	9.13842	N/A	N/A
Rpal_Std_2d_FullMS_Orbi30k_MSMS_Orbi7k_Centroid_Run1_102006_02	3036	1279.65	2	1345.7	YJD	820.416	8.55214	N/A	N/A
Rpal_Std_2d_FullMS_Orbi30k_MSMS_Orbi7k_Centroid_Run1_102006_02	3038	1019.19	3	1996.02	TJDDAPV	347.193	4.02866	N/A	N/A
Rpal_Std_2d_FullMS_Orbi30k_MSMS_Orbi7k_Centroid_Run1_102006_02	3041	587.841	2	429.207	JQFJ	243.165	17.667	Correct	R.AGGMJJQFJPK.S
Rpal_Std_2d_FullMS_Orbi30k_MSMS_Orbi7k_Centroid_Run1_102006_02	3046	621.371	2	554.358	JTJF	212.086	10.7737	N/A	N/A
Rpal_Std_2d_FullMS_Orbi30k_MSMS_Orbi7k_Centroid_Run1_102006_02	3050	478.785	2	401.198	VJA	271.169	14.4549	N/A	N/A
Rpal_Std_2d_FullMS_Orbi30k_MSMS_Orbi7k_Centroid_Run1_102006_02	3051	1074.56	2	773.333	JJENFK	629.351	10.7472	Correct	K.MJEDADVJJENFKPGTJDK.W
Rpal_Std_2d_FullMS_Orbi30k_MSMS_Orbi7k_Centroid_Run1_102006_02	3056	1167.95	3	2229.16	QATTF	723.414	10.3122	Correct	R.AQGDVGJDJGAAAQPJREDJPAAQATTFQGJPGPR.G
Rpal_Std_2d_FullMS_Orbi30k_MSMS_Orbi7k_Centroid_Run1_102006_02	3057	581.852	2	245.178	EFJFAP	212.157	9.6392	N/A	N/A
Rpal_Std_2d_FullMS_Orbi30k_MSMS_Orbi7k_Centroid_Run1_102006_02	3058	1366.25	2	1323.71	TDQA	991.593	8.70246	Incorrect	K.DGETVAVGAJJGQJTDGAAPAKPAAAAPAK.A
Rpal_Std_2d_FullMS_Orbi30k_MSMS_Orbi7k_Centroid_Run1_102006_02	3059	1227.15	2	1455.69	JTJ	669.377	5.59024	Correct	R.AKJEDJJTJPVSNSNWAPDDVR.Q
Rpal_Std_2d_FullMS_Orbi30k_MSMS_Orbi7k_Centroid_Run1_102006_02	3068	475.775	2	245.174	EFJFA	97.0603	15.6592	N/A	N/A
Rpal_Std_2d_FullMS_Orbi30k_MSMS_Orbi7k_Centroid_Run1_102006_02	3069	1263.14	2	1010.46	JCSJGV	941.504	10.6951	Correct	K.WGEJDPANQJCSJGVQQSPVDJR.S
Rpal_Std_2d_FullMS_Orbi30k_MSMS_Orbi7k_Centroid_Run1_102006_02	3075	1181.1	2	1473.69	JSV	587.308	4.1162	Correct	K.NFGQEAEVSEVGQVJSVGDGJAR.V
Rpal_Std_2d_FullMS_Orbi30k_MSMS_Orbi7k_Centroid_Run1_102006_02	3076	789.89	2	857.403	JFD	345.182	12.0338	Correct	R.MJQEAVDAJFDNGR.R
Rpal_Std_2d_FullMS_Orbi30k_MSMS_Orbi7k_Centroid_Run1_102006_02	3076	789.89	2	906.427	VAE	372.189	10.5138	Correct	R.MJQEAVDAJFDNGR.R
Rpal_Std_2d_FullMS_Orbi30k_MSMS_Orbi7k_Centroid_Run1_102006_02	3087	1376.18	2	1488.77	TWAA	832.375	12.6498	Correct	K.SAVJMSEDAAWTKPJDVGYQECJPK.V
Rpal_Std_2d_FullMS_Orbi30k_MSMS_Orbi7k_Centroid_Run1_102006_02	3092	1465.75	2	1199.62	MTQEV	1141.61	4.99738	Correct	R.JATDJDAGKJSDMTQEVPJDQVJDAGSK.J
Rpal_Std_2d_FullMS_Orbi30k_MSMS_Orbi7k_Centroid_Run1_102006_02	3104	747.349	3	1547.78	DNEGG	219.09	7.42131	N/A	N/A
Rpal_Std_2d_FullMS_Orbi30k_MSMS_Orbi7k_Centroid_Run1_102006_02	3106	1120.52	2	930.38	FVAD	876.446	8.52563	Correct	R.DAFENDPAAFVADWSKEEAK.J
Rpal_Std_2d_FullMS_Orbi30k_MSMS_Orbi7k_Centroid_Run1_102006_02	3110	1033.19	3	1671.85	VVQDAJEGD	498.254	12.1596	Correct	R.ADVVNDGEJADQVVANAPSTEDHFFJVPK.V
Rpal_Std_2d_FullMS_Orbi30k_MSMS_Orbi7k_Centroid_Run1_102006_02	3122	1140.63	2	1353.75	VNEE	454.292	3.14742	Correct	K.JJJDEENVPNRJVEAVAETR.E
Rpal_Std_2d_FullMS_Orbi30k_MSMS_Orbi7k_Centroid_Run1_102006_02	3123	929.778	3	423.185	GSSQJS	1803.87	4.05712	N/A	N/A
Rpal_Std_2d_FullMS_Orbi30k_MSMS_Orbi7k_Centroid_Run1_102006_02	3125	992.008	2	560.267	DEFJQ	789.453	6.30432	N/A	N/A
Rpal_Std_2d_FullMS_Orbi30k_MSMS_Orbi7k_Centroid_Run1_102006_02	3129	1024.92	3	2029.21	ATSSD	581.36	12.4405	Correct	K.JAJEGTDVAAJGPJJKGPTVJATSSDPVAAPK.V
Rpal_Std_2d_FullMS_Orbi30k_MSMS_Orbi7k_Centroid_Run1_102006_02	3129	1024.92	3	1961.14	GJASS	695.397	9.85139	Incorrect	K.JAJEGTDVAAJGPJJKGPTVJATSSDPVAAPK.V
Rpal_Std_2d_FullMS_Orbi30k_MSMS_Orbi7k_Centroid_Run1_102006_02	3130	650.838	2	796.419	NEN	146.114	3.92013	N/A	N/A
Rpal_Std_2d_FullMS_Orbi30k_MSMS_Orbi7k_Centroid_Run1_102006_02	3135	1216.58	2	871.443	JADTGYFA	721.323	19.6495	Correct	R.WGSJYDAFYGTDAJPQEATQAK.G
Rpal_Std_2d_FullMS_Orbi30k_MSMS_Orbi7k_Centroid_Run1_102006_02	3136	1080.08	2	986.517	NYQAJ	582.336	8.73551	Correct	R.JPVCGJJAQYNAFETPPTPK.W
Rpal_Std_2d_FullMS_Orbi30k_MSMS_Orbi7k_Centroid_Run1_102006_02	3137	727.023	3	1492.71	GAJD	329.164	4.75345	Incorrect	K.GJFTVDPFVSVDR.D
Rpal_Std_2d_FullMS_Orbi30k_MSMS_Orbi7k_Centroid_Run1_102006_02	3138	653.847	2	259.099	VEJVDT	390.242	19.2416	Correct	K.MGAVEJVDTMJK.D
Rpal_Std_2d_FullMS_Orbi30k_MSMS_Orbi7k_Centroid_Run1_102006_02	3142	855.952	2	982.555	DYA	378.207	6.5058	Correct	K.QGVTJATJAQDYAFGR.D
Rpal_Std_2d_FullMS_Orbi30k_MSMS_Orbi7k_Centroid_Run1_102006_02	3146	908.993	2	1031.48	JGJ	501.304	11.8296	Correct	R.VJFAAJGJPMGDEQTVR.D
Rpal_Std_2d_FullMS_Orbi30k_MSMS_Orbi7k_Centroid_Run1_102006_02	3149	1090.03	2	685.341	CATDDJVGW	532.306	6.46142	Correct	K.TVEDJAGCATDDJVGWTERK.D
Rpal_Std_2d_FullMS_Orbi30k_MSMS_Orbi7k_Centroid_Run1_102006_02	3153	1311.69	2	1622.72	JJG	715.442	4.13431	Correct	K.EAJAQYGSSDSGATJGDJJGTAJKQR.D
Rpal_Std_2d_FullMS_Orbi30k_MSMS_Orbi7k_Centroid_Run1_102006_02	3155	832.469	2	783.435	TAJA	523.282	3.44733	Correct	K.TGJAGAAAJATPSFFJR.D
Rpal_Std_2d_FullMS_Orbi30k_MSMS_Orbi7k_Centroid_Run1_102006_02	3155	832.469	2	765.422	TAJA	541.295	12.2813	Correct	K.TGJAGAAAJATPSFFJR.D
Rpal_Std_2d_FullMS_Orbi30k_MSMS_Orbi7k_Centroid_Run1_102006_02	3156	953.807	3	575.287	JCAFGGA	1663.83	5.10437	N/A	N/A
Rpal_Std_2d_FullMS_Orbi30k_MSMS_Orbi7k_Centroid_Run1_102006_02	3159	656.391	2	344.222	ADAJQJJ	242.133	25.4416	Correct	R.JEJJQJADAVAR.E
Rpal_Std_2d_FullMS_Orbi30k_MSMS_Orbi7k_Centroid_Run1_102006_02	3161	1184.75	0	-1	AYQDD	-1	3.86265	N/A	N/A
Rpal_Std_2d_FullMS_Orbi30k_MSMS_Orbi7k_Centroid_Run1_102006_02	3168	672.904	2	497.291	JFJJ	360.181	5.32086	Correct	K.VTVPTJFJJGER.D
Rpal_Std_2d_FullMS_Orbi30k_MSMS_Orbi7k_Centroid_Run1_102006_02	3171	564.865	2	523.345	VJA	321.18	10.1793	Correct	K.JTJPVVJAFR.R
Rpal_Std_2d_FullMS_Orbi30k_MSMS_Orbi7k_Centroid_Run1_102006_02	3173	642.324	2	349.148	ANMCAAJ	259.197	22.2203	Correct	K.AMFANMCAAJJK.H
Rpal_Std_2d_FullMS_Orbi30k_MSMS_Orbi7k_Centroid_Run1_102006_02	3185	762.937	2	714.373	JJGJG	356.191	13.4465	Correct	R.VAWGJGJJPENJSR.J
Rpal_Std_2d_FullMS_Orbi30k_MSMS_Orbi7k_Centroid_Run1_102006_02	3188	823.108	3	1142.58	JGVDMJVJDT	267.167	10.9567	N/A	N/A
Rpal_Std_2d_FullMS_Orbi30k_MSMS_Orbi7k_Centroid_Run1_102006_02	3189	847.762	3	1809.86	VAAAS	331.191	5.69777	Correct	R.YAJGEGJEKQTSDFAAEVAAASGQK.-
Rpal_Std_2d_FullMS_Orbi30k_MSMS_Orbi7k_Centroid_Run1_102006_02	3192	1268.14	2	1377.71	YGNN	708.391	7.99774	Incorrect	K.JPJQEQPGTJWDYGNSYEVJGR.V
Rpal_Std_2d_FullMS_Orbi30k_MSMS_Orbi7k_Centroid_Run1_102006_02	3194	685.359	2	315.148	EJVDJF	337.181	18.2279	Correct	R.JSDEJVDJFYR.E
Rpal_Std_2d_FullMS_Orbi30k_MSMS_Orbi7k_Centroid_Run1_102006_02	3197	457.25	2	131.042	FJDFJ	146.112	12.8229	N/A	N/A
Rpal_Std_2d_FullMS_Orbi30k_MSMS_Orbi7k_Centroid_Run1_102006_02	3198	1044.56	2	1218.55	VJA	585.366	3.70702	Correct	K.TNDJAGDGTTTATVJAQAJVR.E
Rpal_Std_2d_FullMS_Orbi30k_MSMS_Orbi7k_Centroid_Run1_102006_02	3200	681.386	2	782.41	JAV	295.158	4.65794	N/A	N/A
Rpal_Std_2d_FullMS_Orbi30k_MSMS_Orbi7k_Centroid_Run1_102006_02	3201	1369.71	1	113.089	SDEJVD	597.335	4.34526	Correct	R.JSDEJVDJFYR.E
Rpal_Std_2d_FullMS_Orbi30k_MSMS_Orbi7k_Centroid_Run1_102006_02	3210	887.951	4	2187.06	YJDQWVD	441.304	4.92783	N/A	N/A
Rpal_Std_2d_FullMS_Orbi30k_MSMS_Orbi7k_Centroid_Run1_102006_02	3213	646.711	3	1422.79	AGV	287.199	6.35619	N/A	N/A
Rpal_Std_2d_FullMS_Orbi30k_MSMS_Orbi7k_Centroid_Run1_102006_02	3214	969.564	2	643.367	VJAAADVV	555.32	22.5771	Correct	K.AJDAGKVVDAAAJVEAGVJR.R
Rpal_Std_2d_FullMS_Orbi30k_MSMS_Orbi7k_Centroid_Run1_102006_02	3219	1369.71	1	315.149	EJVDJF	337.183	5.97509	Correct	R.JSDEJVDJFYR.E
Rpal_Std_2d_FullMS_Orbi30k_MSMS_Orbi7k_Centroid_Run1_102006_02	3234	1021.07	2	1079.65	AAD	703.365	8.33285	Correct	R.VGEJSFADAAPQGAVQJJVR.G
Rpal_Std_2d_FullMS_Orbi30k_MSMS_Orbi7k_Centroid_Run1_102006_02	3254	1172.9	3	2717.28	AETDV	283.161	10.9766	Correct	R.SPVVDTEAPEAMEAEEJVSJEEADAEENTGKVK.A
Rpal_Std_2d_FullMS_Orbi30k_MSMS_Orbi7k_Centroid_Run1_102006_02	3260	756.419	3	1650.9	AEJ	302.175	6.46803	Correct	R.AJAQJEAJKADJAVDEAEJQR.J
Rpal_Std_2d_FullMS_Orbi30k_MSMS_Orbi7k_Centroid_Run1_102006_02	3266	798.063	3	1319.59	AJMGSJAS	341.214	14.1432	Correct	K.JVESAJSGMJAGJDPHSSYMDAK.S
Rpal_Std_2d_FullMS_Orbi30k_MSMS_Orbi7k_Centroid_Run1_102006_02	3268	1134.13	2	1073.66	YAVD	744.385	8.4065	Incorrect	R.AJAQJEAJKADJAVDEAEJQR.J
Rpal_Std_2d_FullMS_Orbi30k_MSMS_Orbi7k_Centroid_Run1_102006_02	3268	1134.13	2	1257.64	AKJA	625.352	5.61822	Correct	R.AJAQJEAJKADJAVDEAEJQR.J
Rpal_Std_2d_FullMS_Orbi30k_MSMS_Orbi7k_Centroid_Run1_102006_02	3274	736.905	2	-1	EEAJE	-1	4.096	N/A	N/A
Rpal_Std_2d_FullMS_Orbi30k_MSMS_Orbi7k_Centroid_Run1_102006_02	3276	1265.64	2	1224.59	KDY	898.487	4.74293	N/A	N/A
Rpal_Std_2d_FullMS_Orbi30k_MSMS_Orbi7k_Centroid_Run1_102006_02	3284	807.893	2	244.129	DDPFVGTJT	424.199	15.4723	Correct	K.JMDDPFVGTJTFCR.J
Rpal_Std_2d_FullMS_Orbi30k_MSMS_Orbi7k_Centroid_Run1_102006_02	3287	1126.1	2	612.297	AEDJJANJ	798.447	4.64647	Correct	R.AGJNEQAEDJJANJANVDRPK.J
Rpal_Std_2d_FullMS_Orbi30k_MSMS_Orbi7k_Centroid_Run1_102006_02	3290	692.427	2	36.0261	KNJFVV	646.387	4.0585	Correct	R.QVGVPAJVVFJNK.C
Rpal_Std_2d_FullMS_Orbi30k_MSMS_Orbi7k_Centroid_Run1_102006_02	3291	1526.32	2	1368.71	NKVAD	1154.64	6.15734	Incorrect	R.NTQJJJJEESNJDKVADPAAGAGGJEAJTK.E
Rpal_Std_2d_FullMS_Orbi30k_MSMS_Orbi7k_Centroid_Run1_102006_02	3297	724.711	3	1282.72	DJTJM	315.112	8.47615	Correct	R.AEDMJTJDRPDJDWVAJAK.G
Rpal_Std_2d_FullMS_Orbi30k_MSMS_Orbi7k_Centroid_Run1_102006_02	3309	588.36	2	415.28	AJDVF	214.14	15.9701	Correct	R.JTFVDJAGJVK.G
Rpal_Std_2d_FullMS_Orbi30k_MSMS_Orbi7k_Centroid_Run1_102006_02	3314	1279.64	2	1424.69	VQAGN	663.342	14.5796	Correct	K.AAGADVVGAEDJVEQVQAGNJNFDR.C
Rpal_Std_2d_FullMS_Orbi30k_MSMS_Orbi7k_Centroid_Run1_102006_02	3315	652.887	2	426.286	DFJG	445.272	10.4107	Correct	K.VJTJDFJGSAJR.A
Rpal_Std_2d_FullMS_Orbi30k_MSMS_Orbi7k_Centroid_Run1_102006_02	3328	1107.53	2	923.407	EMAAJ	774.391	13.3759	Correct	K.STDTEKJJAAMEGMEFDTPK.G
Rpal_Std_2d_FullMS_Orbi30k_MSMS_Orbi7k_Centroid_Run1_102006_02	3332	1005.97	2	975.464	ENM	660.345	4.93862	Correct	K.DJEJDDKFENMGAQMVR.E
Rpal_Std_2d_FullMS_Orbi30k_MSMS_Orbi7k_Centroid_Run1_102006_02	3344	869.462	2	814.443	JVA	639.278	13.1402	Incorrect	K.VJAAJEGFEFDGJGNGK.T
Rpal_Std_2d_FullMS_Orbi30k_MSMS_Orbi7k_Centroid_Run1_102006_02	3348	738.726	3	174.114	EJNGJAM	1310.69	13.7507	N/A	N/A
Rpal_Std_2d_FullMS_Orbi30k_MSMS_Orbi7k_Centroid_Run1_102006_02	3353	1082.08	2	1228.68	ESV	618.328	4.74277	Correct	R.FQPVFVSEPTVEDTVSJJR.G
Rpal_Std_2d_FullMS_Orbi30k_MSMS_Orbi7k_Centroid_Run1_102006_02	3369	684.704	3	1412.75	TGJQ	239.131	9.39009	N/A	N/A
Rpal_Std_2d_FullMS_Orbi30k_MSMS_Orbi7k_Centroid_Run1_102006_02	3374	813.945	2	384.25	JWTSGCDPV	283.204	8.40382	Correct	R.JGJVPDCGSTWJJPR.J
Rpal_Std_2d_FullMS_Orbi30k_MSMS_Orbi7k_Centroid_Run1_102006_02	3375	982.033	2	1274.69	VEQ	331.196	6.17391	Correct	K.JFAQEVPEJYDGJVEJK.A
Rpal_Std_2d_FullMS_Orbi30k_MSMS_Orbi7k_Centroid_Run1_102006_02	3380	828.485	2	945.536	JGA	468.276	14.0779	Correct	R.QAGVJAGJPJAJETFR.Q
Rpal_Std_2d_FullMS_Orbi30k_MSMS_Orbi7k_Centroid_Run1_102006_02	3381	728.867	2	287.198	EYJJDEF	259.11	24.4669	Correct	-.MQFEDJJYEJR.N
Rpal_Std_2d_FullMS_Orbi30k_MSMS_Orbi7k_Centroid_Run1_102006_02	3388	1234.92	3	2487.03	KAJ	902.5	2.03232	Correct	K.JAPVJFDFJAK.E
Rpal_Std_2d_FullMS_Orbi30k_MSMS_Orbi7k_Centroid_Run1_102006_02	3392	678.905	2	699.434	MDJA	226.172	6.54918	Correct	K.JJAJDMGAJJAGAK.Y
Rpal_Std_2d_FullMS_Orbi30k_MSMS_Orbi7k_Centroid_Run1_102006_02	3396	525.309	2	97.0524	VJFDFJ	217.15	16.3128	N/A	N/A
Rpal_Std_2d_FullMS_Orbi30k_MSMS_Orbi7k_Centroid_Run1_102006_02	3398	1131.59	3	2606.35	QVGV	402.171	4.76319	N/A	N/A
Rpal_Std_2d_FullMS_Orbi30k_MSMS_Orbi7k_Centroid_Run1_102006_02	3401	686.718	3	1230.6	AJAJJG	288.19	20.2829	Correct	R.AJYDGRJDPTEAJAJJGAAK.A
Rpal_Std_2d_FullMS_Orbi30k_MSMS_Orbi7k_Centroid_Run1_102006_02	3404	1069.89	3	2106	TJG	829.499	6.17518	Correct	K.AJEVAEEKEAJAQYGSSDSGATJGDJJGTAJK.Q
Rpal_Std_2d_FullMS_Orbi30k_MSMS_Orbi7k_Centroid_Run1_102006_02	3408	629.687	3	1355.73	AEJ	217.148	6.83756	Correct	K.JVDDJSSJTVJEAAEJAK.J
Rpal_Std_2d_FullMS_Orbi30k_MSMS_Orbi7k_Centroid_Run1_102006_02	3428	797.416	3	312.185	VAAAM	1633.82	3.81781	Correct	R.QAJVAAAMGHPGEDAGDVJDAJJR.V
Rpal_Std_2d_FullMS_Orbi30k_MSMS_Orbi7k_Centroid_Run1_102006_02	3434	1036.55	2	1212.63	AEJ	545.298	10.941	Correct	K.JWEGGJSASQJAAEJGNVTR.N
Rpal_Std_2d_FullMS_Orbi30k_MSMS_Orbi7k_Centroid_Run1_102006_02	3440	944.028	2	1042.57	JEAAE	330.233	10.6442	Correct	K.JVDDJSSJTVJEAAEJAK.J
Rpal_Std_2d_FullMS_Orbi30k_MSMS_Orbi7k_Centroid_Run1_102006_02	3441	926.444	2	707.29	DEJAV	616.324	10.7588	Correct	K.MSMNPFDEJAVEEAJR.J
Rpal_Std_2d_FullMS_Orbi30k_MSMS_Orbi7k_Centroid_Run1_102006_02	3448	946.535	2	1047.58	JEAAE	330.233	4.05802	N/A	N/A
Rpal_Std_2d_FullMS_Orbi30k_MSMS_Orbi7k_Centroid_Run1_102006_02	3449	691.37	3	1283.66	EJG	488.276	7.23683	Correct	K.JWEGGJSASQJAAEJGNVTR.N
Rpal_Std_2d_FullMS_Orbi30k_MSMS_Orbi7k_Centroid_Run1_102006_02	3452	929.152	3	1755.88	EJAVE	487.282	3.75785	N/A	N/A
Rpal_Std_2d_FullMS_Orbi30k_MSMS_Orbi7k_Centroid_Run1_102006_02	3460	515.959	3	501.333	SJJJ	617.24	3.42497	N/A	N/A
Rpal_Std_2d_FullMS_Orbi30k_MSMS_Orbi7k_Centroid_Run1_102006_02	3474	743.406	2	760.377	JJA	427.215	4.16509	Correct	K.AGDJAAJJTNJEER.D
Rpal_Std_2d_FullMS_Orbi30k_MSMS_Orbi7k_Centroid_Run1_102006_02	3477	800.44	2	856.428	JJQD	273.183	8.57986	Correct	R.TAEEJEAJJJQDVR.G
Rpal_Std_2d_FullMS_Orbi30k_MSMS_Orbi7k_Centroid_Run1_102006_02	3482	746.086	3	1177.65	AJJTNJ	432.204	4.96727	N/A	N/A
Rpal_Std_2d_FullMS_Orbi30k_MSMS_Orbi7k_Centroid_Run1_102006_02	3483	845.452	2	763.368	JTSEJ	382.231	10.4824	N/A	N/A
Rpal_Std_2d_FullMS_Orbi30k_MSMS_Orbi7k_Centroid_Run1_102006_02	3488	696.71	3	1195.71	SGDJGD	347.187	12.2127	Correct	R.SJFDGJDGSVJPGJJDGEKR.N
Rpal_Std_2d_FullMS_Orbi30k_MSMS_Orbi7k_Centroid_Run1_102006_02	3500	971.163	3	1070.55	DVVGM	1338.69	9.11532	Correct	R.NNJKQDVVDDVVMGVVDPVGEAGSDJAR.F
Rpal_Std_2d_FullMS_Orbi30k_MSMS_Orbi7k_Centroid_Run1_102006_02	3502	590.56	4	1527.83	DSJADE	200.135	6.99287	N/A	N/A
Rpal_Std_2d_FullMS_Orbi30k_MSMS_Orbi7k_Centroid_Run1_102006_02	3503	1320.17	2	817.387	AJHDJSA	1113.59	8.29551	N/A	N/A
Rpal_Std_2d_FullMS_Orbi30k_MSMS_Orbi7k_Centroid_Run1_102006_02	3507	1118.63	2	1344.76	VAT	619.328	7.55284	Correct	R.VJGAJYPNYJQJVATSESGJK.T
Rpal_Std_2d_FullMS_Orbi30k_MSMS_Orbi7k_Centroid_Run1_102006_02	3509	1180.11	2	435.207	JDADTAQJJAE	782.441	8.5234	N/A	N/A
Rpal_Std_2d_FullMS_Orbi30k_MSMS_Orbi7k_Centroid_Run1_102006_02	3512	784.755	3	1623.86	ADJVD	214.138	19.0384	N/A	N/A
Rpal_Std_2d_FullMS_Orbi30k_MSMS_Orbi7k_Centroid_Run1_102006_02	3513	787.078	3	1816.9	JVM	198.122	4.61986	N/A	N/A
Rpal_Std_2d_FullMS_Orbi30k_MSMS_Orbi7k_Centroid_Run1_102006_02	3513	787.078	3	120.055	TDVJ	1809.93	3.10934	N/A	N/A
Rpal_Std_2d_FullMS_Orbi30k_MSMS_Orbi7k_Centroid_Run1_102006_02	3518	1034.55	2	1135.56	JYE	526.323	8.12358	Correct	K.DJGKJEYJPFAESVDJMK.N
Rpal_Std_2d_FullMS_Orbi30k_MSMS_Orbi7k_Centroid_Run1_102006_02	3521	767	2	670.41	JJV	536.338	9.5246	Correct	R.VVAPJGVJJPSGJGJK.J
Rpal_Std_2d_FullMS_Orbi30k_MSMS_Orbi7k_Centroid_Run1_102006_02	3530	980.053	2	928.498	VAGF	655.398	9.94575	Correct	K.GJESVJSSGVVAGFPVVDVK.V
Rpal_Std_2d_FullMS_Orbi30k_MSMS_Orbi7k_Centroid_Run1_102006_02	3539	869.951	2	546.296	DFEFG	596.364	4.88922	N/A	N/A
Rpal_Std_2d_FullMS_Orbi30k_MSMS_Orbi7k_Centroid_Run1_102006_02	3540	872.468	2	551.332	DFEF	653.384	3.41046	N/A	N/A
Rpal_Std_2d_FullMS_Orbi30k_MSMS_Orbi7k_Centroid_Run1_102006_02	3542	876.47	2	757.422	GJV	724.33	6.6059	N/A	N/A
Rpal_Std_2d_FullMS_Orbi30k_MSMS_Orbi7k_Centroid_Run1_102006_02	3543	1329.21	2	1487.83	FAJJDA	538.247	4.29221	Correct	K.QJDAGAADJJAFGKPFJSNPDJVER.J
Rpal_Std_2d_FullMS_Orbi30k_MSMS_Orbi7k_Centroid_Run1_102006_02	3543	1329.21	2	967.51	AFGK	1285.68	3.15999	Correct	K.QJDAGAADJJAFGKPFJSNPDJVER.J
Rpal_Std_2d_FullMS_Orbi30k_MSMS_Orbi7k_Centroid_Run1_102006_02	3548	1141.6	2	1275.71	AJJ	708.279	8.99239	N/A	N/A
Rpal_Std_2d_FullMS_Orbi30k_MSMS_Orbi7k_Centroid_Run1_102006_02	3560	982.505	3	1815.83	VVAGF	655.398	4.52859	N/A	N/A
Rpal_Std_2d_FullMS_Orbi30k_MSMS_Orbi7k_Centroid_Run1_102006_02	3562	629.687	3	1042.57	JEAAEJ	217.143	14.5827	N/A	N/A
Rpal_Std_2d_FullMS_Orbi30k_MSMS_Orbi7k_Centroid_Run1_102006_02	3569	667.94	2	310.215	SJAA	681.46	3.55807	Correct	R.JPVSJAAAJPJJR.H
Rpal_Std_2d_FullMS_Orbi30k_MSMS_Orbi7k_Centroid_Run1_102006_02	3580	610.676	3	802.441	SJAJESJ	313.168	10.7612	N/A	N/A
Rpal_Std_2d_FullMS_Orbi30k_MSMS_Orbi7k_Centroid_Run1_102006_02	3584	1196.13	2	1378.65	JGG	784.461	11.0363	Correct	K.JGVJNDMSSJYADJGGPNSVVAAK.M
Rpal_Std_2d_FullMS_Orbi30k_MSMS_Orbi7k_Centroid_Run1_102006_02	3585	934.45	2	559.259	JDVVEGMQ	436.215	16.4659	Correct	K.SJETEJDVVEGMQFDR.G
Rpal_Std_2d_FullMS_Orbi30k_MSMS_Orbi7k_Centroid_Run1_102006_02	3586	562.873	2	438.252	JJSJJ	146.11	6.2269	Correct	K.VPJEJJSJJK.G
Rpal_Std_2d_FullMS_Orbi30k_MSMS_Orbi7k_Centroid_Run1_102006_02	3596	944.029	2	1042.56	JEAAE	330.236	14.3578	Correct	K.JVDDJSSJTVJEAAEJAK.J
Rpal_Std_2d_FullMS_Orbi30k_MSMS_Orbi7k_Centroid_Run1_102006_02	3611	1459.84	1	146.11	JSDJ	884.493	3.56128	Correct	R.VFPJJSPMJDSJK.V
Rpal_Std_2d_FullMS_Orbi30k_MSMS_Orbi7k_Centroid_Run1_102006_02	3620	758.42	2	269.178	ADQJASMJJE	174.121	29.3666	Correct	K.JGVADQJASMJJER.N
Rpal_Std_2d_FullMS_Orbi30k_MSMS_Orbi7k_Centroid_Run1_102006_02	3627	951.498	3	232.095	DTJMQSNJ	1716.96	5.70184	Correct	R.TMDTJMQSNJNYQQDJKEVAVVJAK.K
Rpal_Std_2d_FullMS_Orbi30k_MSMS_Orbi7k_Centroid_Run1_102006_02	3638	847.487	2	499.385	ESTJNAA	507.251	4.99191	N/A	N/A
Rpal_Std_2d_FullMS_Orbi30k_MSMS_Orbi7k_Centroid_Run1_102006_02	3639	997.99	4	2846.24	TATVJAQ	457.307	5.52645	N/A	N/A
Rpal_Std_2d_FullMS_Orbi30k_MSMS_Orbi7k_Centroid_Run1_102006_02	3650	897.02	2	765.434	JAJQEJ	359.201	13.7895	Correct	R.EVVJPEVJAJQEJANR.M
Rpal_Std_2d_FullMS_Orbi30k_MSMS_Orbi7k_Centroid_Run1_102006_02	3652	989.028	2	1017.55	DAAJ	588.309	3.27695	N/A	N/A
Rpal_Std_2d_FullMS_Orbi30k_MSMS_Orbi7k_Centroid_Run1_102006_02	3662	1119.54	2	883.428	NAFWM	704.37	3.86122	Incorrect	R.FAVJSDJJGDEDHJGDMDFK.V
Rpal_Std_2d_FullMS_Orbi30k_MSMS_Orbi7k_Centroid_Run1_102006_02	3684	1005.97	2	828.394	FEN	791.387	4.38702	Correct	K.DJEJDDKFENMGAQMVR.E
Rpal_Std_2d_FullMS_Orbi30k_MSMS_Orbi7k_Centroid_Run1_102006_02	3687	1302.17	2	960.439	GJDQKJE	858.482	5.71763	Incorrect	K.NVSJESCDJGJDAGKJEGAFAQJPR.Y
Rpal_Std_2d_FullMS_Orbi30k_MSMS_Orbi7k_Centroid_Run1_102006_02	3688	930.501	2	900.448	FGVM	524.34	9.22357	N/A	N/A
Rpal_Std_2d_FullMS_Orbi30k_MSMS_Orbi7k_Centroid_Run1_102006_02	3692	973.021	2	511.278	QDJYAAJT	557.31	22.8841	Correct	K.AQQAJQDJYAAJTPWQK.T
Rpal_Std_2d_FullMS_Orbi30k_MSMS_Orbi7k_Centroid_Run1_102006_02	3694	620.669	3	811.47	FADAA	572.307	5.6928	N/A	N/A
Rpal_Std_2d_FullMS_Orbi30k_MSMS_Orbi7k_Centroid_Run1_102006_02	3696	871.429	3	1880.85	FAQJ	271.169	3.38589	N/A	N/A
Rpal_Std_2d_FullMS_Orbi30k_MSMS_Orbi7k_Centroid_Run1_102006_02	3704	645.865	2	544.365	YAVVDH	61.0274	8.83122	N/A	N/A
Rpal_Std_2d_FullMS_Orbi30k_MSMS_Orbi7k_Centroid_Run1_102006_02	3706	1092.88	3	2482.23	NFG	475.251	3.98473	N/A	N/A
Rpal_Std_2d_FullMS_Orbi30k_MSMS_Orbi7k_Centroid_Run1_102006_02	3713	754.963	2	638.409	TAJ	584.333	6.48595	Correct	R.JJADJJTAJPEJAR.H
Rpal_Std_2d_FullMS_Orbi30k_MSMS_Orbi7k_Centroid_Run1_102006_02	3726	629.688	3	1042.57	JEAAEJA	146.11	13.5092	Correct	K.JVDDJSSJTVJEAAEJAK.J
Rpal_Std_2d_FullMS_Orbi30k_MSMS_Orbi7k_Centroid_Run1_102006_02	3734	795.781	3	1314.73	TJJAJD	443.228	11.0558	N/A	N/A
Rpal_Std_2d_FullMS_Orbi30k_MSMS_Orbi7k_Centroid_Run1_102006_02	3752	944.03	2	1042.57	JEAA	459.276	9.13321	Correct	K.JVDDJSSJTVJEAAEJAK.J
Rpal_Std_2d_FullMS_Orbi30k_MSMS_Orbi7k_Centroid_Run1_102006_02	3753	1137.89	3	2428.1	JNJGE	456.269	7.05866	Correct	K.JJETEGJNJPENEWTPDGJAAHFAEJSDDSK.A
Rpal_Std_2d_FullMS_Orbi30k_MSMS_Orbi7k_Centroid_Run1_102006_02	3776	758.421	2	340.218	DQJASMJJ	303.162	10.8336	Correct	K.JGVADQJASMJJER.N
Rpal_Std_2d_FullMS_Orbi30k_MSMS_Orbi7k_Centroid_Run1_102006_02	3783	1214.29	3	2339.19	JTETV	757.359	4.0441	Correct	K.ATDJDJEVTETJPAETATAGSTTVPAHMFYDJVR.K
Rpal_Std_2d_FullMS_Orbi30k_MSMS_Orbi7k_Centroid_Run1_102006_02	3796	1485.73	2	1748.83	AJJQ	795.358	3.30325	Incorrect	K.NHAJJMPDADJDQTVDAJJGAGYGSAGER.C
Rpal_Std_2d_FullMS_Orbi30k_MSMS_Orbi7k_Centroid_Run1_102006_02	3797	845.452	2	382.228	JESTJNAA	507.254	12.5995	N/A	N/A
Rpal_Std_2d_FullMS_Orbi30k_MSMS_Orbi7k_Centroid_Run1_102006_02	3800	748.434	2	380.243	DVJGQVJD	275.171	27.4436	Correct	K.GJPJDVJGQVJDTR.J
Rpal_Std_2d_FullMS_Orbi30k_MSMS_Orbi7k_Centroid_Run1_102006_02	3801	609.353	2	174.109	JJAJJGDE	218.117	24.701	Correct	R.AFEDGJJAJJR.G
Rpal_Std_2d_FullMS_Orbi30k_MSMS_Orbi7k_Centroid_Run1_102006_02	3806	1321.17	2	1134.52	TGF	1200.66	3.74476	Correct	R.WJGDTGAFVGMTGFGASAPAPVJYQK.F
Rpal_Std_2d_FullMS_Orbi30k_MSMS_Orbi7k_Centroid_Run1_102006_02	3810	1217.7	1	745.373	AJJ	174.115	3.39832	Correct	R.AFEDGJJAJJR.G
Rpal_Std_2d_FullMS_Orbi30k_MSMS_Orbi7k_Centroid_Run1_102006_02	3812	1180.6	2	1407.68	WHJN	401.235	8.86918	N/A	N/A
Rpal_Std_2d_FullMS_Orbi30k_MSMS_Orbi7k_Centroid_Run1_102006_02	3812	1180.6	2	1394.71	TJWG	507.241	8.28008	N/A	N/A
Rpal_Std_2d_FullMS_Orbi30k_MSMS_Orbi7k_Centroid_Run1_102006_02	3820	623.3	3	983.504	MGMQF	289.144	10.0794	N/A	N/A
Rpal_Std_2d_FullMS_Orbi30k_MSMS_Orbi7k_Centroid_Run1_102006_02	3850	990.822	3	2010.95	DAAJD	473.282	3.91967	N/A	N/A
Rpal_Std_2d_FullMS_Orbi30k_MSMS_Orbi7k_Centroid_Run1_102006_02	3854	1042.21	3	346.177	JADGESF	2058.11	4.46793	Correct	R.AEAAJADGESFGAAVPAFJTPEFVRDEJAR.G
Rpal_Std_2d_FullMS_Orbi30k_MSMS_Orbi7k_Centroid_Run1_102006_02	3860	948.464	2	497.267	METGSQAJAT	408.197	20.2007	Correct	R.NJAQAMETGSQAJATMMK.S
Rpal_Std_2d_FullMS_Orbi30k_MSMS_Orbi7k_Centroid_Run1_102006_02	3864	656.342	3	1436.68	AJA	274.168	12.0672	Correct	R.TPFSQDEFJQJMAJAQK.G
Rpal_Std_2d_FullMS_Orbi30k_MSMS_Orbi7k_Centroid_Run1_102006_02	3866	984.01	2	560.269	DEFJQJMAJ	345.21	15.6877	Correct	R.TPFSQDEFJQJMAJAQK.G
Rpal_Std_2d_FullMS_Orbi30k_MSMS_Orbi7k_Centroid_Run1_102006_02	3867	1069.53	2	854.438	STJF	834.369	14.4649	Correct	R.FTSGECPJFJTSSGFFGNVK.S
Rpal_Std_2d_FullMS_Orbi30k_MSMS_Orbi7k_Centroid_Run1_102006_02	3868	692.408	2	340.217	QSJADVJ	316.193	17.7603	N/A	N/A
Rpal_Std_2d_FullMS_Orbi30k_MSMS_Orbi7k_Centroid_Run1_102006_02	3869	987.002	2	566.253	DEFJQJMAJ	345.21	6.49427	N/A	N/A
Rpal_Std_2d_FullMS_Orbi30k_MSMS_Orbi7k_Centroid_Run1_102006_02	3870	1258.62	2	1188.57	QTYD	819.469	3.64714	Incorrect	R.SMJPTVJSMGGDGATYDJGFGAJSR.J
Rpal_Std_2d_FullMS_Orbi30k_MSMS_Orbi7k_Centroid_Run1_102006_02	3872	1075.5	2	1413.69	FYF	278.089	3.02291	Correct	R.DYFYFPGDGFGYGYGJGVR.T
Rpal_Std_2d_FullMS_Orbi30k_MSMS_Orbi7k_Centroid_Run1_102006_02	3878	702.404	2	547.27	JDJJV	302.176	16.0164	Correct	K.JATDFJDJJVQR.K
Rpal_Std_2d_FullMS_Orbi30k_MSMS_Orbi7k_Centroid_Run1_102006_02	3880	859.436	2	818.429	AVSD	526.263	11.9449	N/A	N/A
Rpal_Std_2d_FullMS_Orbi30k_MSMS_Orbi7k_Centroid_Run1_102006_02	3887	698.366	2	341.159	EJVDJF	337.183	15.8896	N/A	N/A
Rpal_Std_2d_FullMS_Orbi30k_MSMS_Orbi7k_Centroid_Run1_102006_02	3888	731.955	5	2151.03	JAGJD	1034.46	10.5912	N/A	N/A
Rpal_Std_2d_FullMS_Orbi30k_MSMS_Orbi7k_Centroid_Run1_102006_02	3890	934.449	2	672.343	DVVEGMQ	436.214	22.488	Correct	K.SJETEJDVVEGMQFDR.G
Rpal_Std_2d_FullMS_Orbi30k_MSMS_Orbi7k_Centroid_Run1_102006_02	3892	1071.06	2	1204.62	GYJ	602.322	4.4947	Correct	R.JNFDJJYGJPYQTAEDJR.R
Rpal_Std_2d_FullMS_Orbi30k_MSMS_Orbi7k_Centroid_Run1_102006_02	3894	630.022	3	1285.7	AAE	330.23	4.24876	Correct	K.JVDDJSSJTVJEAAEJAK.J
Rpal_Std_2d_FullMS_Orbi30k_MSMS_Orbi7k_Centroid_Run1_102006_02	3896	1522.81	2	1556.76	HADJVJ	838.477	9.72039	Correct	K.JVPJEDMPFJEDGTHADJVJNPJGVPSR.M
Rpal_Std_2d_FullMS_Orbi30k_MSMS_Orbi7k_Centroid_Run1_102006_02	3902	944.029	2	1042.57	JEAAE	330.233	11.4556	Correct	K.JVDDJSSJTVJEAAEJAK.J
Rpal_Std_2d_FullMS_Orbi30k_MSMS_Orbi7k_Centroid_Run1_102006_02	3908	1113.6	2	704.43	VJSEJMNDD	504.303	11.2913	Correct	K.JAGJPPVGVJSEJMNDDGTVTK.G
Rpal_Std_2d_FullMS_Orbi30k_MSMS_Orbi7k_Centroid_Run1_102006_02	3909	810.402	3	1759.78	AAAJV	243.138	18.1592	Incorrect	R.MJPGFDEGQWWVQDAAAAJPAR.J
Rpal_Std_2d_FullMS_Orbi30k_MSMS_Orbi7k_Centroid_Run1_102006_02	3911	937.471	2	991.552	EGMQ	436.213	3.3624	N/A	N/A
Rpal_Std_2d_FullMS_Orbi30k_MSMS_Orbi7k_Centroid_Run1_102006_02	3916	894.479	2	754.428	SVMC	612.367	9.76858	Correct	R.GVSJJGJDSVMCPJDJR.K
Rpal_Std_2d_FullMS_Orbi30k_MSMS_Orbi7k_Centroid_Run1_102006_02	3917	1456.73	2	1070.54	DVWTVVD	1026.52	17.0494	Incorrect	R.NNJKQDVVDDVVMGVVDPVGEAGSDJAR.F
Rpal_Std_2d_FullMS_Orbi30k_MSMS_Orbi7k_Centroid_Run1_102006_02	3932	1277.18	2	1041.54	QAQSJG	926.508	13.8621	Correct	K.AVQAMJDJAEQAQSJGPJAEJEQK.V
Rpal_Std_2d_FullMS_Orbi30k_MSMS_Orbi7k_Centroid_Run1_102006_02	3933	1317.6	2	1158.54	GWYJ	955.409	13.0397	Correct	R.ADVWEPEEJYWGPEGTWJGDER.Y
Rpal_Std_2d_FullMS_Orbi30k_MSMS_Orbi7k_Centroid_Run1_102006_02	3936	1279.63	2	1101.54	SQAQE	912.486	3.6018	N/A	N/A
Rpal_Std_2d_FullMS_Orbi30k_MSMS_Orbi7k_Centroid_Run1_102006_02	3936	1279.63	2	1174.5	AQSJ	983.538	3.48322	N/A	N/A
Rpal_Std_2d_FullMS_Orbi30k_MSMS_Orbi7k_Centroid_Run1_102006_02	3938	1023.51	2	1164.56	SMJ	549.297	5.47585	Correct	R.SVFPJSDFSNASMJEFVR.Y
Rpal_Std_2d_FullMS_Orbi30k_MSMS_Orbi7k_Centroid_Run1_102006_02	3956	1107.04	2	760.385	JAGEMVE	722.344	21.9847	Correct	R.VYGJDNVJAGEMVEFENGTR.G
Rpal_Std_2d_FullMS_Orbi30k_MSMS_Orbi7k_Centroid_Run1_102006_02	3962	880.816	3	1982.12	DDJ	314.164	4.30939	Correct	R.AKDJDDGAAJQJVTDAJAAVKDTPTK.J
Rpal_Std_2d_FullMS_Orbi30k_MSMS_Orbi7k_Centroid_Run1_102006_02	3964	846.949	2	673.318	TQAVQFG	287.205	13.4096	Correct	K.DMJNSJTQAVQFGJR.D
Rpal_Std_2d_FullMS_Orbi30k_MSMS_Orbi7k_Centroid_Run1_102006_02	3998	1239.13	2	1506.71	TFJ	608.336	11.1764	Correct	R.VGGPAQVJFTPADEDDJGYFJPR.J
Rpal_Std_2d_FullMS_Orbi30k_MSMS_Orbi7k_Centroid_Run1_102006_02	4004	989.174	3	2006.01	DAAJD	473.281	4.09886	N/A	N/A
Rpal_Std_2d_FullMS_Orbi30k_MSMS_Orbi7k_Centroid_Run1_102006_02	4007	950.034	2	1280.69	AVM	316.215	6.60534	Correct	R.JGJPAFGSDJNPVAVMJGK.A
Rpal_Std_2d_FullMS_Orbi30k_MSMS_Orbi7k_Centroid_Run1_102006_02	4007	950.034	2	813.485	NJDSG	598.36	9.34768	Correct	R.JGJPAFGSDJNPVAVMJGK.A
Rpal_Std_2d_FullMS_Orbi30k_MSMS_Orbi7k_Centroid_Run1_102006_02	4010	1010.05	2	1113.65	JDGV	520.236	6.04141	Correct	K.FSNATVGDJJTAJDJANGVK.S
Rpal_Std_2d_FullMS_Orbi30k_MSMS_Orbi7k_Centroid_Run1_102006_02	4020	1300.98	3	2825.38	AJTD	674.331	4.13508	N/A	N/A
Rpal_Std_2d_FullMS_Orbi30k_MSMS_Orbi7k_Centroid_Run1_102006_02	4031	655.419	2	368.247	ADJAAVJ	287.201	15.2065	Correct	K.JJAAADJAAVJJR.J
Rpal_Std_2d_FullMS_Orbi30k_MSMS_Orbi7k_Centroid_Run1_102006_02	4040	934.45	2	886.441	VEGM	564.271	10.9756	Correct	K.SJETEJDVVEGMQFDR.G
Rpal_Std_2d_FullMS_Orbi30k_MSMS_Orbi7k_Centroid_Run1_102006_02	4044	629.688	3	1042.56	JEAAEJ	217.149	14.8454	Correct	K.JVDDJSSJTVJEAAEJAK.J
Rpal_Std_2d_FullMS_Orbi30k_MSMS_Orbi7k_Centroid_Run1_102006_02	4052	944.029	2	879.502	YJEAA	459.278	13.9629	Incorrect	K.JVDDJSSJTVJEAAEJAK.J
Rpal_Std_2d_FullMS_Orbi30k_MSMS_Orbi7k_Centroid_Run1_102006_02	4065	670.679	3	1080.49	JEQVAY	225.175	12.5996	Incorrect	R.FYDDJQDAJJEGAVAEJK.A
Rpal_Std_2d_FullMS_Orbi30k_MSMS_Orbi7k_Centroid_Run1_102006_02	4070	936.526	2	676.496	DVVEGM	564.272	5.26105	Incorrect	R.YGJAPTDJPJAFVJEPR.R
Rpal_Std_2d_FullMS_Orbi30k_MSMS_Orbi7k_Centroid_Run1_102006_02	4070	936.526	2	440.366	QMGE	985.507	3.21382	Incorrect	R.YGJAPTDJPJAFVJEPR.R
Rpal_Std_2d_FullMS_Orbi30k_MSMS_Orbi7k_Centroid_Run1_102006_02	4072	823.794	3	1612.92	JEAJAA	287.116	12.2748	Correct	K.ATDAAJAEJDQJJANKEKEJJTV.-
Rpal_Std_2d_FullMS_Orbi30k_MSMS_Orbi7k_Centroid_Run1_102006_02	4076	1123.57	3	2061.09	GYJDTSSV	484.235	16.9904	Correct	R.VGDNVVSSTDJYGGTWNJFANTJKDQGJEVR.F
Rpal_Std_2d_FullMS_Orbi30k_MSMS_Orbi7k_Centroid_Run1_102006_02	4077	1065.08	2	1155.69	NGTV	601.27	8.96045	Correct	K.ASGADTVVTGNWGQDJAJJJK.A
Rpal_Std_2d_FullMS_Orbi30k_MSMS_Orbi7k_Centroid_Run1_102006_02	4086	760.095	3	1102.65	DQJASM	529.33	3.78851	N/A	N/A
Rpal_Std_2d_FullMS_Orbi30k_MSMS_Orbi7k_Centroid_Run1_102006_02	4091	624.685	3	1258.67	VJE	271.17	6.34925	N/A	N/A
Rpal_Std_2d_FullMS_Orbi30k_MSMS_Orbi7k_Centroid_Run1_102006_02	4094	1197.32	3	2206.17	JYD	991.588	3.60583	Correct	K.GVQPJJDAVVDYJPSPJDVPAJKGTDDKGNEVVR.K
Rpal_Std_2d_FullMS_Orbi30k_MSMS_Orbi7k_Centroid_Run1_102006_02	4113	567.978	3	791.422	GPJESJ	313.173	7.59762	Correct	R.AJEJSEJPGJJEDFR.K
Rpal_Std_2d_FullMS_Orbi30k_MSMS_Orbi7k_Centroid_Run1_102006_02	4118	1139.64	2	868.511	SGGVJMQ	736.424	25.2393	Correct	R.AVGPEJAVQMJVGGSPJGAAEAJK.H
Rpal_Std_2d_FullMS_Orbi30k_MSMS_Orbi7k_Centroid_Run1_102006_02	4130	887.447	3	1744.87	VAEASMAA	184.116	4.76271	N/A	N/A
Rpal_Std_2d_FullMS_Orbi30k_MSMS_Orbi7k_Centroid_Run1_102006_02	4139	605.985	3	1221.63	AQG	337.181	4.94224	Correct	R.JDFGDJTAJJYAQGYR.R
Rpal_Std_2d_FullMS_Orbi30k_MSMS_Orbi7k_Centroid_Run1_102006_02	4143	808.798	3	1382.77	DQGVJQJ	287.198	16.2864	Incorrect	R.QSJAVSAJSJANQSQQGVJQJJR.-
Rpal_Std_2d_FullMS_Orbi30k_MSMS_Orbi7k_Centroid_Run1_102006_02	4148	1061.56	2	1315.66	NJJ	465.232	4.11821	Correct	R.WAGGJDSVGSTTJANJJSMTK.Y
Rpal_Std_2d_FullMS_Orbi30k_MSMS_Orbi7k_Centroid_Run1_102006_02	4148	1061.56	2	1191.67	SGVSD	484.251	7.79712	Correct	R.WAGGJDSVGSTTJANJJSMTK.Y
Rpal_Std_2d_FullMS_Orbi30k_MSMS_Orbi7k_Centroid_Run1_102006_02	4158	1051.54	2	293.205	WQFENDVETJJ	433.219	7.29582	N/A	N/A
Rpal_Std_2d_FullMS_Orbi30k_MSMS_Orbi7k_Centroid_Run1_102006_02	4161	715.888	2	315.163	EEJEDVJJ	174.123	24.634	Correct	R.AMJEEJEDVJJR.A
Rpal_Std_2d_FullMS_Orbi30k_MSMS_Orbi7k_Centroid_Run1_102006_02	4172	1313.65	2	1554.74	DJF	695.375	4.95653	Correct	R.VAAPASAAGFJDPEYYDDVJAAPFR.D
Rpal_Std_2d_FullMS_Orbi30k_MSMS_Orbi7k_Centroid_Run1_102006_02	4173	865.477	2	705.369	JQJJ	556.259	13.6571	Correct	R.AAEAVDJJQJPAFJCR.Q
Rpal_Std_2d_FullMS_Orbi30k_MSMS_Orbi7k_Centroid_Run1_102006_02	4184	934.45	2	672.342	DVVEGMQ	436.216	16.9012	Correct	K.SJETEJDVVEGMQFDR.G
Rpal_Std_2d_FullMS_Orbi30k_MSMS_Orbi7k_Centroid_Run1_102006_02	4190	1169.09	2	916.446	VJMQEQ	691.373	4.5046	Incorrect	R.MDSGTJGVVGVJMQEGAANAAFAK.J
Rpal_Std_2d_FullMS_Orbi30k_MSMS_Orbi7k_Centroid_Run1_102006_02	4194	600.34	3	1282.77	TAE	214.096	5.63902	Correct	K.VDEATVJAVJKDAJGER.V
Rpal_Std_2d_FullMS_Orbi30k_MSMS_Orbi7k_Centroid_Run1_102006_02	4196	944.029	2	879.501	YJEAA	459.278	15.8022	Incorrect	K.JVDDJSSJTVJEAAEJAK.J
Rpal_Std_2d_FullMS_Orbi30k_MSMS_Orbi7k_Centroid_Run1_102006_02	4202	1244.98	3	2960.54	SWN	384.234	1.68942	N/A	N/A
Rpal_Std_2d_FullMS_Orbi30k_MSMS_Orbi7k_Centroid_Run1_102006_02	4209	748.06	3	1322.68	JTEA	504.262	4.04958	N/A	N/A
Rpal_Std_2d_FullMS_Orbi30k_MSMS_Orbi7k_Centroid_Run1_102006_02	4210	629.688	3	1042.57	JEAAEJ	217.147	15.6976	Correct	K.JVDDJSSJTVJEAAEJAK.J
Rpal_Std_2d_FullMS_Orbi30k_MSMS_Orbi7k_Centroid_Run1_102006_02	4220	1065.08	2	1155.68	NGTV	601.278	10.793	Correct	K.ASGADTVVTGNWGQDJAJJJK.A
Rpal_Std_2d_FullMS_Orbi30k_MSMS_Orbi7k_Centroid_Run1_102006_02	4230	791.741	3	1633.82	MAA	465.27	4.3119	N/A	N/A
Rpal_Std_2d_FullMS_Orbi30k_MSMS_Orbi7k_Centroid_Run1_102006_02	4232	1052.59	2	1229.66	TJAF	441.266	12.7538	Correct	R.JASGJFAJTPCTPJGSJJMAK.T
Rpal_Std_2d_FullMS_Orbi30k_MSMS_Orbi7k_Centroid_Run1_102006_02	4233	622.361	2	287.195	JAJJGDE	244.131	26.408	N/A	N/A
Rpal_Std_2d_FullMS_Orbi30k_MSMS_Orbi7k_Centroid_Run1_102006_02	4234	1195.63	2	602.299	QSVA	1401.74	3.16161	Incorrect	R.FDJPVJSJVDTAGAYPGJGAEER.G
Rpal_Std_2d_FullMS_Orbi30k_MSMS_Orbi7k_Centroid_Run1_102006_02	4238	734.422	2	524.231	PVJJG	463.289	12.6243	N/A	N/A
Rpal_Std_2d_FullMS_Orbi30k_MSMS_Orbi7k_Centroid_Run1_102006_02	4245	1172.9	3	2195.01	JMQEQ	691.376	3.73036	N/A	N/A
Rpal_Std_2d_FullMS_Orbi30k_MSMS_Orbi7k_Centroid_Run1_102006_02	4250	649.875	2	753.433	DAJ	245.155	11.6672	N/A	N/A
Rpal_Std_2d_FullMS_Orbi30k_MSMS_Orbi7k_Centroid_Run1_102006_02	4251	1321.2	2	1618.88	AJJDAA	467.208	4.65067	Incorrect	R.WJGDTGAFVGMTGFGASAPAPVJYQK.F
Rpal_Std_2d_FullMS_Orbi30k_MSMS_Orbi7k_Centroid_Run1_102006_02	4256	1246.65	2	586.309	ADJDKFSAMJAGS	598.356	17.8907	Correct	K.SJDAVTADJDKFSAMJAGSPDJVR.J
Rpal_Std_2d_FullMS_Orbi30k_MSMS_Orbi7k_Centroid_Run1_102006_02	4258	1472.29	2	986.575	NJDDEAV	1199.66	4.46524	N/A	N/A
Rpal_Std_2d_FullMS_Orbi30k_MSMS_Orbi7k_Centroid_Run1_102006_02	4281	855.463	4	1860.96	FJQVA	998.541	4.36341	N/A	N/A
Rpal_Std_2d_FullMS_Orbi30k_MSMS_Orbi7k_Centroid_Run1_102006_02	4286	852.49	2	598.337	JSEAAVQJ	293.185	20.8869	Correct	K.VJJSDAJSEAAVQJFK.D
Rpal_Std_2d_FullMS_Orbi30k_MSMS_Orbi7k_Centroid_Run1_102006_02	4298	1129.12	2	671.343	AJJTNQAJS	673.377	25.7407	Incorrect	K.AMJQDJAJJTGGQAJSEDJGJK.M
Rpal_Std_2d_FullMS_Orbi30k_MSMS_Orbi7k_Centroid_Run1_102006_02	4322	934.449	2	559.261	JDVVEGM	564.271	12.3352	Correct	K.SJETEJDVVEGMQFDR.G
Rpal_Std_2d_FullMS_Orbi30k_MSMS_Orbi7k_Centroid_Run1_102006_02	4328	1169.09	2	760.35	VRJMQE	819.428	10.0374	Incorrect	R.MDSGTJGVVGVJMQEGAANAAFAK.J
Rpal_Std_2d_FullMS_Orbi30k_MSMS_Orbi7k_Centroid_Run1_102006_02	4330	1369.38	3	2802.43	VTD	987.56	7.7986	Correct	R.TFGAGTEJJPTAJYAGKDPAJGEVMAJDVTDPSAVATMJAK.J
Rpal_Std_2d_FullMS_Orbi30k_MSMS_Orbi7k_Centroid_Run1_102006_02	4334	1592.34	2	1675.82	STNJ	1091.65	7.41153	Correct	K.GVQJGGJJPGVTJNTSPTDFAPJEQJQMMR.F
Rpal_Std_2d_FullMS_Orbi30k_MSMS_Orbi7k_Centroid_Run1_102006_02	4342	892.473	3	328.181	DJJAJJG	1650.8	10.0697	N/A	N/A
Rpal_Std_2d_FullMS_Orbi30k_MSMS_Orbi7k_Centroid_Run1_102006_02	4344	715.715	3	1313.69	VMDJT	271.169	13.745	Correct	K.VSEDKJETJVAEVMDJTPR.G
Rpal_Std_2d_FullMS_Orbi30k_MSMS_Orbi7k_Centroid_Run1_102006_02	4347	828.983	2	541.315	TDJADVJAG	259.202	13.0325	N/A	N/A
Rpal_Std_2d_FullMS_Orbi30k_MSMS_Orbi7k_Centroid_Run1_102006_02	4374	695.385	3	1496.78	AGAJ	274.17	7.25493	N/A	N/A
Rpal_Std_2d_FullMS_Orbi30k_MSMS_Orbi7k_Centroid_Run1_102006_02	4376	1183.56	3	2146.04	JYCGF	818.362	8.01946	Correct	-.MEJJCPAGTPAAJHDAVAAGADAJYCGFNDETNAR.N
Rpal_Std_2d_FullMS_Orbi30k_MSMS_Orbi7k_Centroid_Run1_102006_02	4394	1177.96	3	2272.15	NJETJ	688.393	11.8236	Incorrect	K.JVTDFJJTEJPAEDDGGFJJDCPKPJSEAJATK.J
Rpal_Std_2d_FullMS_Orbi30k_MSMS_Orbi7k_Centroid_Run1_102006_02	4406	753.082	3	146.104	JGJD	1711.9	4.39927	Correct	K.AMJQDJAJJTGGQAJSEDJGJK.M
Rpal_Std_2d_FullMS_Orbi30k_MSMS_Orbi7k_Centroid_Run1_102006_02	4406	753.082	3	1186.63	TJQ	727.404	4.82601	Incorrect	K.AMJQDJAJJTGGQAJSEDJGJK.M
Rpal_Std_2d_FullMS_Orbi30k_MSMS_Orbi7k_Centroid_Run1_102006_02	4407	1552.8	2	1607.82	AJNNAANJ	714.368	11.5204	Correct	R.VAJQVDQNDPAVMNJAJNNAANJJEYYK.A
Rpal_Std_2d_FullMS_Orbi30k_MSMS_Orbi7k_Centroid_Run1_102006_02	4408	1035.54	3	146.102	YYEJJNA	2091.07	11.0394	Correct	R.VAJQVDQNDPAVMNJAJNNAANJJEYYK.A
Rpal_Std_2d_FullMS_Orbi30k_MSMS_Orbi7k_Centroid_Run1_102006_02	4409	756.777	3	1128.64	TVA	867.517	5.97154	Correct	R.AVAATJJDJAVTQGQPFQAJJK.A
Rpal_Std_2d_FullMS_Orbi30k_MSMS_Orbi7k_Centroid_Run1_102006_02	4430	1129.12	2	671.341	AJJTNQAJS	673.378	27.772	Incorrect	K.AMJQDJAJJTGGQAJSEDJGJK.M
Rpal_Std_2d_FullMS_Orbi30k_MSMS_Orbi7k_Centroid_Run1_102006_02	4432	1189.58	3	402.182	RDJDJJE	2309.1	3.91122	Incorrect	K.AGWSVGDJDJJEANEAFAAQACAVNKDJGWDTSK.V
Rpal_Std_2d_FullMS_Orbi30k_MSMS_Orbi7k_Centroid_Run1_102006_02	4436	986.536	2	1165.62	JEHE	297.213	4.20861	Incorrect	R.JJAEPEJMPTAJEEFJR.A
Rpal_Std_2d_FullMS_Orbi30k_MSMS_Orbi7k_Centroid_Run1_102006_02	4443	1409.72	2	1105.53	VQJVQN	1030.52	8.67424	Incorrect	R.JGDPSEYASJAVQJVENPMJNGETJR.J
Rpal_Std_2d_FullMS_Orbi30k_MSMS_Orbi7k_Centroid_Run1_102006_02	4451	1512.81	2	1452.73	QJJQAANT	731.431	10.7342	Correct	R.ASDJNNJJDGJGNGVQJJQAANTGJTSJNK.J
Rpal_Std_2d_FullMS_Orbi30k_MSMS_Orbi7k_Centroid_Run1_102006_02	4454	1544.24	2	1482.68	VNAJAMMS	786.4	11.5481	Correct	K.VDWDGVESAPNEAJVNAJAMMSPYGPPEK.Q
Rpal_Std_2d_FullMS_Orbi30k_MSMS_Orbi7k_Centroid_Run1_102006_02	4461	1169.09	2	1207.57	JRV	760.347	3.89826	Incorrect	R.MDSGTJGVVGVJMQEGAANAAFAK.J
Rpal_Std_2d_FullMS_Orbi30k_MSMS_Orbi7k_Centroid_Run1_102006_02	4469	1354.21	2	1594.81	JTA	826.414	11.5002	Correct	R.GGJDPAQVSEVJMGQJJTAGQGQNPAR.Q
Rpal_Std_2d_FullMS_Orbi30k_MSMS_Orbi7k_Centroid_Run1_102006_02	4469	1354.21	2	953.455	VJMW	1223.67	9.86018	Incorrect	R.GGJDPAQVSEVJMGQJJTAGQGQNPAR.Q
Rpal_Std_2d_FullMS_Orbi30k_MSMS_Orbi7k_Centroid_Run1_102006_02	4475	1200.15	2	899.49	ADEJSAM	781.491	9.4223	N/A	N/A
Rpal_Std_2d_FullMS_Orbi30k_MSMS_Orbi7k_Centroid_Run1_102006_02	4482	866.492	2	939.574	MJTE	317.181	15.0956	Correct	R.FVAETJMPJJJDJEK.A
Rpal_Std_2d_FullMS_Orbi30k_MSMS_Orbi7k_Centroid_Run1_102006_02	4485	713.702	3	1357.7	QYDV	275.166	8.65437	Incorrect	R.GAVFGDAJANJJDTAGYDVTR.E
Rpal_Std_2d_FullMS_Orbi30k_MSMS_Orbi7k_Centroid_Run1_102006_02	4506	1085.24	3	1552.84	EVDJJDDAJQFA	370.197	20.7859	Correct	R.AJGEAFQJADDJJDVEGDAAAJGKPAGADAAJGK.T
Rpal_Std_2d_FullMS_Orbi30k_MSMS_Orbi7k_Centroid_Run1_102006_02	4518	882.797	3	1857.01	CAF	467.246	4.69229	N/A	N/A
Rpal_Std_2d_FullMS_Orbi30k_MSMS_Orbi7k_Centroid_Run1_102006_02	4538	753.082	3	1582.85	EDJG	259.201	4.36683	Correct	K.AMJQDJAJJTGGQAJSEDJGJK.M
Rpal_Std_2d_FullMS_Orbi30k_MSMS_Orbi7k_Centroid_Run1_102006_02	4538	753.082	3	1186.63	TJQ	727.406	4.24541	Incorrect	K.AMJQDJAJJTGGQAJSEDJGJK.M
Rpal_Std_2d_FullMS_Orbi30k_MSMS_Orbi7k_Centroid_Run1_102006_02	4541	716.337	3	1384.61	VEME	273.183	5.21678	N/A	N/A
Rpal_Std_2d_FullMS_Orbi30k_MSMS_Orbi7k_Centroid_Run1_102006_02	4544	610.626	3	1132.52	YJD	305.157	8.00008	Correct	R.MEPJMETJTSYJDMR.J
Rpal_Std_2d_FullMS_Orbi30k_MSMS_Orbi7k_Centroid_Run1_102006_02	4545	1206.16	2	1279.72	GWAVFA	499.283	14.4743	Correct	K.VGJDJGJTPETAJGWAVFAPVER.F
Rpal_Std_2d_FullMS_Orbi30k_MSMS_Orbi7k_Centroid_Run1_102006_02	4550	814.177	4	1681.87	VDJ	1243.63	5.0229	N/A	N/A
Rpal_Std_2d_FullMS_Orbi30k_MSMS_Orbi7k_Centroid_Run1_102006_02	4562	1129.12	2	760.406	JAQNTJJ	742.385	18.2276	Incorrect	K.AMJQDJAJJTGGQAJSEDJGJK.M
Rpal_Std_2d_FullMS_Orbi30k_MSMS_Orbi7k_Centroid_Run1_102006_02	4568	1074	2	916.305	JJEJVEME	273.191	26.69	N/A	N/A
Rpal_Std_2d_FullMS_Orbi30k_MSMS_Orbi7k_Centroid_Run1_102006_02	4570	1446.73	2	1615.88	EDV	932.439	3.30868	Correct	R.ASJEQDFAAVDEFMPDJAJGTTPVVQK.A
Rpal_Std_2d_FullMS_Orbi30k_MSMS_Orbi7k_Centroid_Run1_102006_02	4580	887.142	3	1691.82	JJA	669.377	10.8784	N/A	N/A
Rpal_Std_2d_FullMS_Orbi30k_MSMS_Orbi7k_Centroid_Run1_102006_02	4600	995.6	2	739.472	JDVV	823.467	15.1479	Correct	R.AFVJVPJJDVVPDPVJAGR.S
Rpal_Std_2d_FullMS_Orbi30k_MSMS_Orbi7k_Centroid_Run1_102006_02	4605	725.892	4	1498.89	TTJEE	827.387	18.5339	N/A	N/A
Rpal_Std_2d_FullMS_Orbi30k_MSMS_Orbi7k_Centroid_Run1_102006_02	4616	616.672	3	1158.64	QDJA	261.149	10.2828	Correct	K.VSAVQDJJAVYQDJASR.S
Rpal_Std_2d_FullMS_Orbi30k_MSMS_Orbi7k_Centroid_Run1_102006_02	4617	1450.78	2	810.357	QFJTTQJTRJE	758.468	6.50058	Incorrect	R.QDASAQQVEEJTTQJTGVJEGJGGKVTK.T
Rpal_Std_2d_FullMS_Orbi30k_MSMS_Orbi7k_Centroid_Run1_102006_02	4628	1085.24	3	2122.15	DDAJQFA	370.193	10.5057	Correct	R.AJGEAFQJADDJJDVEGDAAAJGKPAGADAAJGK.T
Rpal_Std_2d_FullMS_Orbi30k_MSMS_Orbi7k_Centroid_Run1_102006_02	4635	894.134	3	293.213	EQEV	1900.96	3.19985	N/A	N/A
Rpal_Std_2d_FullMS_Orbi30k_MSMS_Orbi7k_Centroid_Run1_102006_02	4637	1340.2	2	1105.55	EKEMJGJVE	544.308	7.06679	N/A	N/A
Rpal_Std_2d_FullMS_Orbi30k_MSMS_Orbi7k_Centroid_Run1_102006_02	4640	924.506	2	484.27	DJJAVYQDJA	261.156	28.09	Correct	K.VSAVQDJJAVYQDJASR.S
Rpal_Std_2d_FullMS_Orbi30k_MSMS_Orbi7k_Centroid_Run1_102006_02	4648	1172.26	3	1781.82	RVRJ	1207.57	2.10233	N/A	N/A
Rpal_Std_2d_FullMS_Orbi30k_MSMS_Orbi7k_Centroid_Run1_102006_02	4652	1337.69	2	1100.54	EKEMJGJVE	544.308	9.17748	Correct	R.EJTVVDDSEJEKEMJGJVEQEJR.A
Rpal_Std_2d_FullMS_Orbi30k_MSMS_Orbi7k_Centroid_Run1_102006_02	4661	650.722	3	1136.65	JVQ	472.283	3.6887	Correct	K.SASGAJEJVPJVJVQNJAR.A
Rpal_Std_2d_FullMS_Orbi30k_MSMS_Orbi7k_Centroid_Run1_102006_02	4668	1513.31	2	1531.75	KVJDAV	867.48	4.27341	Incorrect	R.ASDJNNJJDGJGNGVQJJQAANTGJTSJNK.J
Rpal_Std_2d_FullMS_Orbi30k_MSMS_Orbi7k_Centroid_Run1_102006_02	4670	1206.16	2	1279.72	GWAVFA	499.284	13.1908	Correct	K.VGJDJGJTPETAJGWAVFAPVER.F
Rpal_Std_2d_FullMS_Orbi30k_MSMS_Orbi7k_Centroid_Run1_102006_02	4676	504.631	3	813.501	EVA	398.222	4.82926	Correct	R.GJDJAVEAVVADJVK.N
Rpal_Std_2d_FullMS_Orbi30k_MSMS_Orbi7k_Centroid_Run1_102006_02	4691	1153.58	2	1260.6	VNEAAJ	447.234	4.39993	Correct	R.GTPGFSGADJMNJVNEAAJMAAR.R
Rpal_Std_2d_FullMS_Orbi30k_MSMS_Orbi7k_Centroid_Run1_102006_02	4692	769.388	3	1602.75	AAJMA	245.16	6.03401	Correct	R.GTPGFSGADJMNJVNEAAJMAAR.R
Rpal_Std_2d_FullMS_Orbi30k_MSMS_Orbi7k_Centroid_Run1_102006_02	4695	1003.22	3	2150.08	JAJS	472.306	6.18866	N/A	N/A
Rpal_Std_2d_FullMS_Orbi30k_MSMS_Orbi7k_Centroid_Run1_102006_02	4706	1081.01	2	1156.49	EJVEM	402.232	10.74	N/A	N/A
Rpal_Std_2d_FullMS_Orbi30k_MSMS_Orbi7k_Centroid_Run1_102006_02	4707	1210.19	2	1035.6	JYD	991.584	5.2686	Correct	K.GVQPJJDAVVDYJPSPJDVPAJK.G
Rpal_Std_2d_FullMS_Orbi30k_MSMS_Orbi7k_Centroid_Run1_102006_02	4710	660.727	3	1391.82	ASAJ	245.153	18.8557	Correct	R.NJTPSPJJSTAJJAASAJAR.G
Rpal_Std_2d_FullMS_Orbi30k_MSMS_Orbi7k_Centroid_Run1_102006_02	4720	899.835	3	1912.02	AJQ	472.284	8.19506	Correct	R.VAAJEGGVAAJAVASGQAASAFAJQNJAR.V
Rpal_Std_2d_FullMS_Orbi30k_MSMS_Orbi7k_Centroid_Run1_102006_02	4725	990.588	2	722.407	JSTAJJAAS	429.279	9.87755	Correct	R.NJTPSPJJSTAJJAASAJAR.G
Rpal_Std_2d_FullMS_Orbi30k_MSMS_Orbi7k_Centroid_Run1_102006_02	4752	1013.04	2	929.552	JQA	782.341	5.71013	N/A	N/A
Rpal_Std_2d_FullMS_Orbi30k_MSMS_Orbi7k_Centroid_Run1_102006_02	4761	800.099	3	1640.9	ADTJ	356.18	3.94296	N/A	N/A
Rpal_Std_2d_FullMS_Orbi30k_MSMS_Orbi7k_Centroid_Run1_102006_02	4766	1250.13	2	624.27	VADJYQAVPE	788.439	5.44373	N/A	N/A
Rpal_Std_2d_FullMS_Orbi30k_MSMS_Orbi7k_Centroid_Run1_102006_02	4778	706.361	3	1293.67	SDAFJ	289.143	10.2991	Correct	R.NNPGGJJEEAVTVSDAFJDR.G
Rpal_Std_2d_FullMS_Orbi30k_MSMS_Orbi7k_Centroid_Run1_102006_02	4785	1082.53	2	1319.53	AJJE	417.264	6.93373	Correct	K.TTANDWVNCAEDAJJEJSAK.C
Rpal_Std_2d_FullMS_Orbi30k_MSMS_Orbi7k_Centroid_Run1_102006_02	4785	1082.53	2	1261.64	NVW	502.211	9.03715	Correct	K.TTANDWVNCAEDAJJEJSAK.C
Rpal_Std_2d_FullMS_Orbi30k_MSMS_Orbi7k_Centroid_Run1_102006_02	4797	1204.18	2	952.535	ANQSQQRJ	528.336	14.3407	N/A	N/A
Rpal_Std_2d_FullMS_Orbi30k_MSMS_Orbi7k_Centroid_Run1_102006_02	4798	722.019	3	1503.64	JEJS	217.15	4.67732	Correct	K.TTANDWVNCAEDAJJEJSAK.C
Rpal_Std_2d_FullMS_Orbi30k_MSMS_Orbi7k_Centroid_Run1_102006_02	4806	1531.26	2	1621.77	AJF	1107.56	4.97801	Correct	R.JSPVTPANDVSDSNPQAJFDYJVDEJNK.J
Rpal_Std_2d_FullMS_Orbi30k_MSMS_Orbi7k_Centroid_Run1_102006_02	4808	1286.67	2	827.389	EEJTTQJ	929.53	7.26504	Correct	R.QDASAQQVEEJTTQJTGVJEGJGGK.V
Rpal_Std_2d_FullMS_Orbi30k_MSMS_Orbi7k_Centroid_Run1_102006_02	4809	1416.26	2	1211.61	ATJJT	1119.59	3.57878	Correct	K.JAEJEEPWJEATJJTPDEYJGSVJK.J
Rpal_Std_2d_FullMS_Orbi30k_MSMS_Orbi7k_Centroid_Run1_102006_02	4815	1129.12	2	673.375	SJAQNTJJA	671.343	26.8413	Incorrect	K.AMJQDJAJJTGGQAJSEDJGJK.M
Rpal_Std_2d_FullMS_Orbi30k_MSMS_Orbi7k_Centroid_Run1_102006_02	4838	899.836	3	1503.8	AVA	951.549	4.42157	Correct	R.VAAJEGGVAAJAVASGQAASAFAJQNJAR.V
Rpal_Std_2d_FullMS_Orbi30k_MSMS_Orbi7k_Centroid_Run1_102006_02	4840	1396.26	2	1448.77	AATEQJAA	586.352	8.85412	Correct	K.SAGVPVSPVNDJAEJAATEQJAAADJJR.T
Rpal_Std_2d_FullMS_Orbi30k_MSMS_Orbi7k_Centroid_Run1_102006_02	4844	762.096	3	1292.76	JTD	661.347	4.98469	Correct	K.AGAVNAAJJAASVJAJTDSDJATR.J
Rpal_Std_2d_FullMS_Orbi30k_MSMS_Orbi7k_Centroid_Run1_102006_02	4846	934.45	2	1138.46	AAAD	400.285	3.52599	N/A	N/A
Rpal_Std_2d_FullMS_Orbi30k_MSMS_Orbi7k_Centroid_Run1_102006_02	4856	1118.1	2	1160.62	JMAQQ	502.285	15.8159	Incorrect	K.FEJVVPJFSEJMAQGAGDAJK.G
Rpal_Std_2d_FullMS_Orbi30k_MSMS_Orbi7k_Centroid_Run1_102006_02	4859	1120.61	2	802.493	FSEJMAQQ	502.284	6.60073	N/A	N/A
Rpal_Std_2d_FullMS_Orbi30k_MSMS_Orbi7k_Centroid_Run1_102006_02	4866	1010.14	3	2199.96	JAJMT	298.134	5.03579	Incorrect	K.AGGDVMJAJDCAATEFFKDGSYVYGGENK.T
Rpal_Std_2d_FullMS_Orbi30k_MSMS_Orbi7k_Centroid_Run1_102006_02	4902	906.013	2	980.537	JSDVJ	302.178	11.283	N/A	N/A
Rpal_Std_2d_FullMS_Orbi30k_MSMS_Orbi7k_Centroid_Run1_102006_02	4905	700.379	4	1359.77	VEGVQ	925.452	6.52993	N/A	N/A
Rpal_Std_2d_FullMS_Orbi30k_MSMS_Orbi7k_Centroid_Run1_102006_02	4911	814.79	3	217.139	JEAAEJVT	1397.77	17.8557	N/A	N/A
Rpal_Std_2d_FullMS_Orbi30k_MSMS_Orbi7k_Centroid_Run1_102006_02	4916	1221.68	2	730.397	JVTJSSJDDVJK	427.219	27.6968	N/A	N/A
Rpal_Std_2d_FullMS_Orbi30k_MSMS_Orbi7k_Centroid_Run1_102006_02	4919	1112.06	2	964.531	JEDPDJ	575.254	20.9546	N/A	N/A
Rpal_Std_2d_FullMS_Orbi30k_MSMS_Orbi7k_Centroid_Run1_102006_02	4922	1568.77	2	1348.67	GET	1499.74	3.49996	Correct	K.AJTTESJMTAJESGETFDDJFGGAPJSFSK.D
Rpal_Std_2d_FullMS_Orbi30k_MSMS_Orbi7k_Centroid_Run1_102006_02	4930	1228.66	2	1297.76	JJEMG	614.277	10.9314	N/A	N/A
Rpal_Std_2d_FullMS_Orbi30k_MSMS_Orbi7k_Centroid_Run1_102006_02	4935	1129.12	2	742.375	JJTNQAJSE	544.336	28.4572	Incorrect	K.AMJQDJAJJTGGQAJSEDJGJK.M
Rpal_Std_2d_FullMS_Orbi30k_MSMS_Orbi7k_Centroid_Run1_102006_02	4938	1627.38	2	1660.87	MGJR	1134.63	9.62993	Incorrect	K.JDPAJGPJSTAVGVJGMPGMTAYTGJJDJGQPK.E
Rpal_Std_2d_FullMS_Orbi30k_MSMS_Orbi7k_Centroid_Run1_102006_02	4943	793.063	3	303.162	JAQ	1760.82	4.0128	N/A	N/A
Rpal_Std_2d_FullMS_Orbi30k_MSMS_Orbi7k_Centroid_Run1_102006_02	4952	1553.29	2	1151.53	VQMJEAJJQ	927.478	16.7427	Incorrect	R.AJTGSQTSGDAYVGAMJEAJJQDPAJJDER.H
Rpal_Std_2d_FullMS_Orbi30k_MSMS_Orbi7k_Centroid_Run1_102006_02	4989	835.768	3	1475.74	VGADVQ	459.259	11.4594	Correct	K.JTFJNEMADJAEKVGADVQDVAR.G
Rpal_Std_2d_FullMS_Orbi30k_MSMS_Orbi7k_Centroid_Run1_102006_02	4994	961.846	3	1599.94	TJEEVQQ	455.173	15.7745	N/A	N/A
Rpal_Std_2d_FullMS_Orbi30k_MSMS_Orbi7k_Centroid_Run1_102006_02	4995	931.173	3	2002.08	AVJGY	285.144	10.8009	Incorrect	K.AGGDVMJAJDCAATEFFK.D
Rpal_Std_2d_FullMS_Orbi30k_MSMS_Orbi7k_Centroid_Run1_102006_02	4996	1442.26	2	1156.7	TJQTTJEE	810.364	14.9029	N/A	N/A
Rpal_Std_2d_FullMS_Orbi30k_MSMS_Orbi7k_Centroid_Run1_102006_02	4997	1279.7	2	1366.81	VQM	832.407	11.3449	Incorrect	K.VDYVGGJEMGAVPJAGAJAQJSWJK.N
Rpal_Std_2d_FullMS_Orbi30k_MSMS_Orbi7k_Centroid_Run1_102006_02	5030	753.741	3	1465.77	VTAA	450.237	5.33248	N/A	N/A
Rpal_Std_2d_FullMS_Orbi30k_MSMS_Orbi7k_Centroid_Run1_102006_02	5033	821.933	2	898.419	ASJA	401.243	3.56192	Correct	K.ATVGAVADJVASJAAGVR.G
Rpal_Std_2d_FullMS_Orbi30k_MSMS_Orbi7k_Centroid_Run1_102006_02	5037	1328.69	3	2410.21	EKEMJGJ	772.418	5.03237	N/A	N/A
Rpal_Std_2d_FullMS_Orbi30k_MSMS_Orbi7k_Centroid_Run1_102006_02	5048	1061.08	2	651.297	DJPYJJ	754.448	17.8387	Correct	K.EFEVFDJPYJJPDJAAJR.K
Rpal_Std_2d_FullMS_Orbi30k_MSMS_Orbi7k_Centroid_Run1_102006_02	5049	1028.54	3	1462.71	NAJJDSJVDJAJ	382.201	21.4119	Correct	K.ADVPJAJDVJSDJJANPSFEAEEJEREK.S
Rpal_Std_2d_FullMS_Orbi30k_MSMS_Orbi7k_Centroid_Run1_102006_02	5054	1129.12	2	1186.63	TJJ	742.379	11.7121	Correct	K.AMJQDJAJJTGGQAJSEDJGJK.M
Rpal_Std_2d_FullMS_Orbi30k_MSMS_Orbi7k_Centroid_Run1_102006_02	5054	1129.12	2	1311.7	AJS	673.372	9.05761	Correct	K.AMJQDJAJJTGGQAJSEDJGJK.M
Rpal_Std_2d_FullMS_Orbi30k_MSMS_Orbi7k_Centroid_Run1_102006_02	5086	1130.91	3	2044.05	AAWFD	755.413	10.966	Incorrect	R.AJDAAJNAJEEADQHJNAAJAAADFDPJEJER.J
Rpal_Std_2d_FullMS_Orbi30k_MSMS_Orbi7k_Centroid_Run1_102006_02	5098	946.851	3	1994.06	JEAA	459.276	3.34574	N/A	N/A
Rpal_Std_2d_FullMS_Orbi30k_MSMS_Orbi7k_Centroid_Run1_102006_02	5120	1311.14	2	1377.63	VASYV	723.367	15.651	N/A	N/A
Rpal_Std_2d_FullMS_Orbi30k_MSMS_Orbi7k_Centroid_Run1_102006_02	5123	1330.2	2	808.443	TJETEJMJS	832.432	26.7999	Correct	R.VAPJADJETJETEJMJSDJESJEK.R
Rpal_Std_2d_FullMS_Orbi30k_MSMS_Orbi7k_Centroid_Run1_102006_02	5136	646.372	2	428.233	YJE	457.306	7.14759	Correct	R.DJJSYJEAVJR.V
Rpal_Std_2d_FullMS_Orbi30k_MSMS_Orbi7k_Centroid_Run1_102006_02	5139	821.933	2	898.418	ASJAA	330.206	4.48112	Correct	K.ATVGAVADJVASJAAGVR.G
Rpal_Std_2d_FullMS_Orbi30k_MSMS_Orbi7k_Centroid_Run1_102006_02	5162	1129.12	2	1186.63	TJJ	742.379	11.201	Correct	K.AMJQDJAJJTGGQAJSEDJGJK.M
Rpal_Std_2d_FullMS_Orbi30k_MSMS_Orbi7k_Centroid_Run1_102006_02	5162	1129.12	2	1311.7	AJS	673.371	5.99138	Correct	K.AMJQDJAJJTGGQAJSEDJGJK.M
Rpal_Std_2d_FullMS_Orbi30k_MSMS_Orbi7k_Centroid_Run1_102006_02	5165	931.823	3	1464.79	JAJDCAAT	569.293	5.71206	Correct	K.AGGDVMJAJDCAATEFFK.D
Rpal_Std_2d_FullMS_Orbi30k_MSMS_Orbi7k_Centroid_Run1_102006_02	5174	852.811	3	1999.09	AEJ	243.162	7.68893	N/A	N/A
Rpal_Std_2d_FullMS_Orbi30k_MSMS_Orbi7k_Centroid_Run1_102006_02	5205	640.11	4	856.456	AAJJJ	1218.63	3.43212	N/A	N/A
Rpal_Std_2d_FullMS_Orbi30k_MSMS_Orbi7k_Centroid_Run1_102006_02	5222	1278.71	2	855.456	AAJJJTTEA	816.454	18.0213	N/A	N/A
Rpal_Std_2d_FullMS_Orbi30k_MSMS_Orbi7k_Centroid_Run1_102006_02	5235	970.98	2	713.249	JVVDDV	586.353	4.75586	Correct	K.FAPDAPJJVVDDVJEGJR.Q
Rpal_Std_2d_FullMS_Orbi30k_MSMS_Orbi7k_Centroid_Run1_102006_02	5262	946.185	3	1828.99	YJEA	530.314	3.41259	N/A	N/A
Rpal_Std_2d_FullMS_Orbi30k_MSMS_Orbi7k_Centroid_Run1_102006_02	5264	1129.12	2	873.485	AQNTJJ	742.386	13.7472	Incorrect	K.AMJQDJAJJTGGQAJSEDJGJK.M
Rpal_Std_2d_FullMS_Orbi30k_MSMS_Orbi7k_Centroid_Run1_102006_02	5266	836.188	4	2484.24	EAV	557.333	6.20946	N/A	N/A
Rpal_Std_2d_FullMS_Orbi30k_MSMS_Orbi7k_Centroid_Run1_102006_02	5276	1273.19	2	1355.74	TTEAMV	556.334	13.3731	Correct	R.TAJQDASSVASJJVTTEAMVAEJPK.A
Rpal_Std_2d_FullMS_Orbi30k_MSMS_Orbi7k_Centroid_Run1_102006_02	5279	787.732	3	871.432	AEMAVTA	815.432	7.6425	N/A	N/A
Rpal_Std_2d_FullMS_Orbi30k_MSMS_Orbi7k_Centroid_Run1_102006_02	5288	1398.74	2	1126.59	JADJAAAAD	857.471	7.44348	N/A	N/A
Rpal_Std_2d_FullMS_Orbi30k_MSMS_Orbi7k_Centroid_Run1_102006_02	5297	1169.09	2	948.477	QMJVGV	760.35	6.40961	Correct	R.MDSGTJGVVGVJMQEGAANAAFAK.J
Rpal_Std_2d_FullMS_Orbi30k_MSMS_Orbi7k_Centroid_Run1_102006_02	5300	932.826	3	2138.07	AJE	344.224	9.05664	N/A	N/A
Rpal_Std_2d_FullMS_Orbi30k_MSMS_Orbi7k_Centroid_Run1_102006_02	5312	849.128	3	1757.92	MVAE	356.25	15.5239	Correct	R.TAJQDASSVASJJVTTEAMVAEJPK.A
Rpal_Std_2d_FullMS_Orbi30k_MSMS_Orbi7k_Centroid_Run1_102006_02	5318	1146.94	3	2544.37	JNNF	405.208	13.9893	Correct	K.VAJQGNJDPJJJJAGGSAJDQGVDDVJNNFSSGR.H
Rpal_Std_2d_FullMS_Orbi30k_MSMS_Orbi7k_Centroid_Run1_102006_02	5334	1429.25	2	1168.63	SJDQJVEJVA	620.269	12.2958	N/A	N/A
Rpal_Std_2d_FullMS_Orbi30k_MSMS_Orbi7k_Centroid_Run1_102006_02	5342	715.128	4	1953.03	JVAA	549.231	10.0754	N/A	N/A
Rpal_Std_2d_FullMS_Orbi30k_MSMS_Orbi7k_Centroid_Run1_102006_02	5355	1076.29	4	3071.44	JJEJV	662.314	3.79819	N/A	N/A
Rpal_Std_2d_FullMS_Orbi30k_MSMS_Orbi7k_Centroid_Run1_102006_02	5358	692.427	2	278.163	JFVV	646.387	3.15028	Correct	R.QVGVPAJVVFJNK.C
Rpal_Std_2d_FullMS_Orbi30k_MSMS_Orbi7k_Centroid_Run1_102006_03	2	849.126	3	1757.91	MVAE	356.253	9.92197	Correct	R.TAJQDASSVASJJVTTEAMVAEJPK.A
Rpal_Std_2d_FullMS_Orbi30k_MSMS_Orbi7k_Centroid_Run1_102006_03	11	1273.19	2	1355.75	TTEAMV	556.331	8.37829	Correct	R.TAJQDASSVASJJVTTEAMVAEJPK.A
Rpal_Std_2d_FullMS_Orbi30k_MSMS_Orbi7k_Centroid_Run1_102006_03	16	1129.12	2	671.34	AJJTNQAJS	673.378	21.1164	Incorrect	K.AMJQDJAJJTGGQAJSEDJGJK.M
Rpal_Std_2d_FullMS_Orbi30k_MSMS_Orbi7k_Centroid_Run1_102006_03	18	944.03	2	879.506	YJEA	530.313	3.46827	Incorrect	K.JVDDJSSJTVJEAAEJAK.J
Rpal_Std_2d_FullMS_Orbi30k_MSMS_Orbi7k_Centroid_Run1_102006_03	24	821.934	2	969.457	SJAA	330.206	3.45689	N/A	N/A
Rpal_Std_2d_FullMS_Orbi30k_MSMS_Orbi7k_Centroid_Run1_102006_03	28	692.428	2	164.122	NJFVV	646.387	3.45755	Correct	R.QVGVPAJVVFJNK.C
Rpal_Std_2d_FullMS_Orbi30k_MSMS_Orbi7k_Centroid_Run1_102006_03	47	1231.7	2	642.275	GVVAAVKM	1063.68	10.2547	N/A	N/A
Rpal_Std_2d_FullMS_Orbi30k_MSMS_Orbi7k_Centroid_Run1_102006_03	56	941.048	2	597.322	AGAAJJE	657.415	10.5884	Correct	R.NEAGJJAGAAJJEDJJGJK.S
Rpal_Std_2d_FullMS_Orbi30k_MSMS_Orbi7k_Centroid_Run1_102006_03	62	627.699	3	796.415	AJJEDJJG	259.196	17.4881	Correct	R.NEAGJJAGAAJJEDJJGJK.S
Rpal_Std_2d_FullMS_Orbi30k_MSMS_Orbi7k_Centroid_Run1_102006_03	68	1300.72	2	1072.53	FQJJ	1025.6	5.87327	Correct	R.DJGSAJSPFNAFQJJQGJETJPJR.J
Rpal_Std_2d_FullMS_Orbi30k_MSMS_Orbi7k_Centroid_Run1_102006_03	92	1476.23	2	1272.54	MJAAJJGWAQA	552.303	11.3777	Correct	K.QAJDDDSNQTGQMJAAJJGWAQATFASK.J
Rpal_Std_2d_FullMS_Orbi30k_MSMS_Orbi7k_Centroid_Run1_102006_03	96	1478.73	2	1408.59	JAAJJGWAQ	623.339	7.06787	N/A	N/A
Rpal_Std_2d_FullMS_Orbi30k_MSMS_Orbi7k_Centroid_Run1_102006_03	98	849.127	3	1757.92	MVAE	356.25	15.3545	Correct	R.TAJQDASSVASJJVTTEAMVAEJPK.A
Rpal_Std_2d_FullMS_Orbi30k_MSMS_Orbi7k_Centroid_Run1_102006_03	107	1075.5	4	3181.39	JEJVE	533.27	3.92476	N/A	N/A
Rpal_Std_2d_FullMS_Orbi30k_MSMS_Orbi7k_Centroid_Run1_102006_03	107	1075.5	4	2554.23	MEVJEJJ	916.306	5.55787	N/A	N/A
Rpal_Std_2d_FullMS_Orbi30k_MSMS_Orbi7k_Centroid_Run1_102006_03	112	1485.8	2	1769.89	JJD	858.499	4.73476	Correct	R.JVJADAJAYADEEAPDJJJDJGTJTGAAR.V
Rpal_Std_2d_FullMS_Orbi30k_MSMS_Orbi7k_Centroid_Run1_102006_03	114	1129.12	2	1287.68	JJA	671.339	8.00565	Correct	K.AMJQDJAJJTGGQAJSEDJGJK.M
Rpal_Std_2d_FullMS_Orbi30k_MSMS_Orbi7k_Centroid_Run1_102006_03	134	1199.31	3	2584.39	AANJ	641.307	6.40259	N/A	N/A
Rpal_Std_2d_FullMS_Orbi30k_MSMS_Orbi7k_Centroid_Run1_102006_03	136	907.085	5	2488.28	VAQJA	1559.83	3.75098	N/A	N/A
Rpal_Std_2d_FullMS_Orbi30k_MSMS_Orbi7k_Centroid_Run1_102006_03	141	1169.09	2	760.348	VRJMQE	819.426	5.37745	Incorrect	R.MDSGTJGVVGVJMQEGAANAAFAK.J
Rpal_Std_2d_FullMS_Orbi30k_MSMS_Orbi7k_Centroid_Run1_102006_03	183	1476.22	2	1272.53	MJAAJJG	1008.51	4.55747	Correct	K.QAJDDDSNQTGQMJAAJJGWAQATFASK.J
Rpal_Std_2d_FullMS_Orbi30k_MSMS_Orbi7k_Centroid_Run1_102006_03	188	849.127	3	1757.92	MVAE	356.252	13.1591	Correct	R.TAJQDASSVASJJVTTEAMVAEJPK.A
Rpal_Std_2d_FullMS_Orbi30k_MSMS_Orbi7k_Centroid_Run1_102006_03	194	1074	2	916.303	JJEJVEME	273.194	14.0021	N/A	N/A
Rpal_Std_2d_FullMS_Orbi30k_MSMS_Orbi7k_Centroid_Run1_102006_03	196	1075.5	4	3181.37	JEJVEM	402.23	4.80378	N/A	N/A
Rpal_Std_2d_FullMS_Orbi30k_MSMS_Orbi7k_Centroid_Run1_102006_03	196	1075.5	4	2685.25	EVJEJJ	916.306	4.60339	N/A	N/A
Rpal_Std_2d_FullMS_Orbi30k_MSMS_Orbi7k_Centroid_Run1_102006_03	208	901.499	4	1559.85	VAQETAJ	1329.74	3.97217	N/A	N/A
Rpal_Std_2d_FullMS_Orbi30k_MSMS_Orbi7k_Centroid_Run1_102006_03	224	1199.31	3	2584.4	AANJA	570.264	6.61997	N/A	N/A
Rpal_Std_2d_FullMS_Orbi30k_MSMS_Orbi7k_Centroid_Run1_102006_03	230	1286.19	2	783.421	AQJAWJATJG	762.372	16.7768	N/A	N/A
Rpal_Std_2d_FullMS_Orbi30k_MSMS_Orbi7k_Centroid_Run1_102006_03	249	685.359	2	337.177	FJDVJ	444.194	14.2241	Correct	R.JSDEJVDJFYR.E
Rpal_Std_2d_FullMS_Orbi30k_MSMS_Orbi7k_Centroid_Run1_102006_03	263	926.442	2	822.313	EJAVE	487.282	9.0737	Correct	K.MSMNPFDEJAVEEAJR.J
Rpal_Std_2d_FullMS_Orbi30k_MSMS_Orbi7k_Centroid_Run1_102006_03	273	895.891	2	1024.4	WGF	375.2	5.06855	Correct	R.VMSWYDNEWGFSNR.M
Rpal_Std_2d_FullMS_Orbi30k_MSMS_Orbi7k_Centroid_Run1_102006_03	284	1074	2	916.304	JJEJV	662.315	15.9668	N/A	N/A
Rpal_Std_2d_FullMS_Orbi30k_MSMS_Orbi7k_Centroid_Run1_102006_03	441	602.817	2	299.153	TKD	560.297	3.70819	Correct	K.AVETKDEREK.J
Rpal_Std_2d_FullMS_Orbi30k_MSMS_Orbi7k_Centroid_Run1_102006_03	449	423.759	2	18.0124	KAA	557.322	2.51557	N/A	N/A
Rpal_Std_2d_FullMS_Orbi30k_MSMS_Orbi7k_Centroid_Run1_102006_03	453	659.414	1	18.009	KAAE	241.185	5.41413	N/A	N/A
Rpal_Std_2d_FullMS_Orbi30k_MSMS_Orbi7k_Centroid_Run1_102006_03	461	465.265	2	327.157	KVER	89.0517	9.94339	Incorrect	K.AQQKVEAR.N
Rpal_Std_2d_FullMS_Orbi30k_MSMS_Orbi7k_Centroid_Run1_102006_03	462	716.436	1	146.106	EGKA	184.127	3.62123	Correct	R.AJAKGEK.A
Rpal_Std_2d_FullMS_Orbi30k_MSMS_Orbi7k_Centroid_Run1_102006_03	466	842.419	1	214.136	HDNSR	18.0139	10.3806	N/A	N/A
Rpal_Std_2d_FullMS_Orbi30k_MSMS_Orbi7k_Centroid_Run1_102006_03	470	788.458	1	18.0109	KEAAE	241.186	10.7334	Correct	R.JKEAAEK.A
Rpal_Std_2d_FullMS_Orbi30k_MSMS_Orbi7k_Centroid_Run1_102006_03	477	588.377	1	18.0102	KEJ	199.138	7.547	N/A	N/A
Rpal_Std_2d_FullMS_Orbi30k_MSMS_Orbi7k_Centroid_Run1_102006_03	482	515.79	2	357.204	EQQ	287.201	4.00868	N/A	N/A
Rpal_Std_2d_FullMS_Orbi30k_MSMS_Orbi7k_Centroid_Run1_102006_03	496	1011.51	1	158.073	AHDNQJR	18.0151	7.81676	Correct	K.SAAHDNQJR.G
Rpal_Std_2d_FullMS_Orbi30k_MSMS_Orbi7k_Centroid_Run1_102006_03	504	689.425	1	18.0092	KJV	330.161	3.08356	Correct	R.KAEVJK.T
Rpal_Std_2d_FullMS_Orbi30k_MSMS_Orbi7k_Centroid_Run1_102006_03	521	569.303	2	632.316	YVK	114.048	10.8268	Correct	K.NKVYTQEQK.E
Rpal_Std_2d_FullMS_Orbi30k_MSMS_Orbi7k_Centroid_Run1_102006_03	528	782.422	1	146.107	DJAGH	142.079	3.89721	N/A	N/A
Rpal_Std_2d_FullMS_Orbi30k_MSMS_Orbi7k_Centroid_Run1_102006_03	530	602.367	1	128.096	JDA	174.116	4.60995	N/A	N/A
Rpal_Std_2d_FullMS_Orbi30k_MSMS_Orbi7k_Centroid_Run1_102006_03	536	771.388	1	18.0117	KQVEH	131.046	9.87223	N/A	N/A
Rpal_Std_2d_FullMS_Orbi30k_MSMS_Orbi7k_Centroid_Run1_102006_03	539	577.816	2	453.262	DAK	386.196	8.03557	Correct	K.JDKPDAKPDR.V
Rpal_Std_2d_FullMS_Orbi30k_MSMS_Orbi7k_Centroid_Run1_102006_03	542	611.356	1	18.0094	KJVD	137.065	5.15956	N/A	N/A
Rpal_Std_2d_FullMS_Orbi30k_MSMS_Orbi7k_Centroid_Run1_102006_03	544	925.493	1	184.124	DSHGVA	174.116	4.06074	Correct	R.JADSHGVAR.D
Rpal_Std_2d_FullMS_Orbi30k_MSMS_Orbi7k_Centroid_Run1_102006_03	549	662.852	2	329.128	JAAQK	483.25	3.86307	N/A	N/A
Rpal_Std_2d_FullMS_Orbi30k_MSMS_Orbi7k_Centroid_Run1_102006_03	566	730.451	1	146.104	DVJAG	128.102	4.30131	Correct	K.KGAJVDK.S
Rpal_Std_2d_FullMS_Orbi30k_MSMS_Orbi7k_Centroid_Run1_102006_03	567	648.38	1	113.081	EMK	146.114	7.24916	N/A	N/A
Rpal_Std_2d_FullMS_Orbi30k_MSMS_Orbi7k_Centroid_Run1_102006_03	569	860.397	1	461.232	HEG	75.0348	4.37677	Incorrect	R.KAFDHGEG.-
Rpal_Std_2d_FullMS_Orbi30k_MSMS_Orbi7k_Centroid_Run1_102006_03	574	668.353	1	321.184	DGR	18.0125	2.90488	N/A	N/A
Rpal_Std_2d_FullMS_Orbi30k_MSMS_Orbi7k_Centroid_Run1_102006_03	587	998.51	1	18.0144	RSSDJAA	279.138	7.21121	N/A	N/A
Rpal_Std_2d_FullMS_Orbi30k_MSMS_Orbi7k_Centroid_Run1_102006_03	605	705.403	1	146.107	JMDA	128.1	3.59324	N/A	N/A
Rpal_Std_2d_FullMS_Orbi30k_MSMS_Orbi7k_Centroid_Run1_102006_03	608	815.506	1	18.0118	KEJQA	227.17	4.13412	Correct	K.VKAQJEK.A
Rpal_Std_2d_FullMS_Orbi30k_MSMS_Orbi7k_Centroid_Run1_102006_03	626	864.465	1	128.097	AENAGF	146.112	4.95889	Correct	K.KAENAGFK.V
Rpal_Std_2d_FullMS_Orbi30k_MSMS_Orbi7k_Centroid_Run1_102006_03	636	583.306	2	646.333	VAG	291.137	11.971	N/A	N/A
Rpal_Std_2d_FullMS_Orbi30k_MSMS_Orbi7k_Centroid_Run1_102006_03	642	549.292	2	405.227	JAANAN	137.062	10.5817	Correct	R.HNANAAJSTAK.J
Rpal_Std_2d_FullMS_Orbi30k_MSMS_Orbi7k_Centroid_Run1_102006_03	644	856.418	1	137.061	ADQMVR	18.0166	5.26976	N/A	N/A
Rpal_Std_2d_FullMS_Orbi30k_MSMS_Orbi7k_Centroid_Run1_102006_03	652	1097.58	1	18.014	KATSJAANAN	137.066	10.5351	Correct	R.HNANAAJSTAK.J
Rpal_Std_2d_FullMS_Orbi30k_MSMS_Orbi7k_Centroid_Run1_102006_03	653	644.414	1	228.112	KJR	18.0149	4.71035	N/A	N/A
Rpal_Std_2d_FullMS_Orbi30k_MSMS_Orbi7k_Centroid_Run1_102006_03	658	885.524	1	210.14	ASD	401.28	3.91113	Correct	R.JPASDVKR.J
Rpal_Std_2d_FullMS_Orbi30k_MSMS_Orbi7k_Centroid_Run1_102006_03	664	1090.56	1	18.0128	KKHTYD	299.157	5.0114	N/A	N/A
Rpal_Std_2d_FullMS_Orbi30k_MSMS_Orbi7k_Centroid_Run1_102006_03	674	715.453	1	170.106	EJKR	18.0165	8.97376	N/A	N/A
Rpal_Std_2d_FullMS_Orbi30k_MSMS_Orbi7k_Centroid_Run1_102006_03	676	1051.56	1	457.22	KVHA	158.077	7.06317	Incorrect	R.TGAHVPVDQK.T
Rpal_Std_2d_FullMS_Orbi30k_MSMS_Orbi7k_Centroid_Run1_102006_03	676	1051.56	1	661.363	DQK	18.0135	4.06975	Correct	R.TGAHVPVDQK.T
Rpal_Std_2d_FullMS_Orbi30k_MSMS_Orbi7k_Centroid_Run1_102006_03	684	976.559	1	330.231	AAVE	275.135	3.81554	N/A	N/A
Rpal_Std_2d_FullMS_Orbi30k_MSMS_Orbi7k_Centroid_Run1_102006_03	687	979.505	1	18.0142	RPA	636.293	2.42305	N/A	N/A
Rpal_Std_2d_FullMS_Orbi30k_MSMS_Orbi7k_Centroid_Run1_102006_03	692	810.491	1	146.107	HGAVV	200.123	7.2827	Correct	R.SJVVAGHK.T
Rpal_Std_2d_FullMS_Orbi30k_MSMS_Orbi7k_Centroid_Run1_102006_03	693	405.749	2	340.189	AVV	200.12	5.37343	N/A	N/A
Rpal_Std_2d_FullMS_Orbi30k_MSMS_Orbi7k_Centroid_Run1_102006_03	694	659.357	1	146.104	FHD	113.091	4.36446	N/A	N/A
Rpal_Std_2d_FullMS_Orbi30k_MSMS_Orbi7k_Centroid_Run1_102006_03	695	696.907	2	527.309	AKAAA	452.248	22.5934	N/A	N/A
Rpal_Std_2d_FullMS_Orbi30k_MSMS_Orbi7k_Centroid_Run1_102006_03	699	639.363	1	115.027	VHJ	174.117	4.68135	N/A	N/A
Rpal_Std_2d_FullMS_Orbi30k_MSMS_Orbi7k_Centroid_Run1_102006_03	704	476.75	2	269.184	TEYDR	18.0186	8.84113	N/A	N/A
Rpal_Std_2d_FullMS_Orbi30k_MSMS_Orbi7k_Centroid_Run1_102006_03	713	995.536	1	18.0135	RSVS	547.282	3.48955	N/A	N/A
Rpal_Std_2d_FullMS_Orbi30k_MSMS_Orbi7k_Centroid_Run1_102006_03	714	565.324	2	389.202	DAVVN	241.188	22.1135	Correct	R.JKNVVADQSR.R
Rpal_Std_2d_FullMS_Orbi30k_MSMS_Orbi7k_Centroid_Run1_102006_03	716	830.543	1	146.106	JTEJV	128.102	9.92694	Correct	K.KVJETJK.A
Rpal_Std_2d_FullMS_Orbi30k_MSMS_Orbi7k_Centroid_Run1_102006_03	719	753.432	1	228.112	AHGJ	146.112	6.13899	N/A	N/A
Rpal_Std_2d_FullMS_Orbi30k_MSMS_Orbi7k_Centroid_Run1_102006_03	722	607.851	2	528.258	AVAAAK	174.118	12.0496	Correct	K.ADVDKAVAAAKR.A
Rpal_Std_2d_FullMS_Orbi30k_MSMS_Orbi7k_Centroid_Run1_102006_03	728	1071.63	1	146.107	AQEGKJN	184.13	10.7127	Correct	K.AJNJKGEQAK.Q
Rpal_Std_2d_FullMS_Orbi30k_MSMS_Orbi7k_Centroid_Run1_102006_03	729	562.793	2	404.212	JEAM	275.155	5.99955	Incorrect	R.HAPTAEJETR.M
Rpal_Std_2d_FullMS_Orbi30k_MSMS_Orbi7k_Centroid_Run1_102006_03	730	541.836	2	18.0115	KVEV	608.372	2.83679	Incorrect	R.EVVKPGQVVK.V
Rpal_Std_2d_FullMS_Orbi30k_MSMS_Orbi7k_Centroid_Run1_102006_03	731	712.398	2	950.503	VAQ	174.115	7.64874	Correct	K.VAAAGVNRPDVAQR.S
Rpal_Std_2d_FullMS_Orbi30k_MSMS_Orbi7k_Centroid_Run1_102006_03	734	1094.61	1	374.221	AHQAV	213.118	4.02252	Correct	K.VNVAQHADJK.J
Rpal_Std_2d_FullMS_Orbi30k_MSMS_Orbi7k_Centroid_Run1_102006_03	736	668.852	2	530.274	YAD	456.287	3.52099	Correct	R.SVSGTVYADGKPR.J
Rpal_Std_2d_FullMS_Orbi30k_MSMS_Orbi7k_Centroid_Run1_102006_03	740	960.564	1	330.231	AAV	388.183	5.19231	Correct	K.MKEVAAJAK.G
Rpal_Std_2d_FullMS_Orbi30k_MSMS_Orbi7k_Centroid_Run1_102006_03	741	1003.56	2	828.442	RJPTQ	581.325	1.88456	Incorrect	R.RTVJEETR.A
Rpal_Std_2d_FullMS_Orbi30k_MSMS_Orbi7k_Centroid_Run1_102006_03	746	678.883	2	128.097	AGSSVEVVAPNA	146.115	21.1628	Incorrect	K.KAGSSVEVVAPGGAK.A
Rpal_Std_2d_FullMS_Orbi30k_MSMS_Orbi7k_Centroid_Run1_102006_03	747	1081.61	1	146.109	JHEATJA	199.104	5.33836	Correct	K.QAAJTAEHJK.K
Rpal_Std_2d_FullMS_Orbi30k_MSMS_Orbi7k_Centroid_Run1_102006_03	748	519.28	2	474.285	AAA	349.149	6.52125	Correct	R.MFAAAAEKAK.S
Rpal_Std_2d_FullMS_Orbi30k_MSMS_Orbi7k_Centroid_Run1_102006_03	749	569.303	2	128.096	JSYGERE	174.108	11.064	Incorrect	R.KJSYGEGVER.V
Rpal_Std_2d_FullMS_Orbi30k_MSMS_Orbi7k_Centroid_Run1_102006_03	752	642.827	2	704.371	EDV	236.131	11.5558	Correct	R.VHVDEGDMVKR.G
Rpal_Std_2d_FullMS_Orbi30k_MSMS_Orbi7k_Centroid_Run1_102006_03	752	642.827	2	751.319	MVK	174.117	4.13903	Correct	R.VHVDEGDMVKR.G
Rpal_Std_2d_FullMS_Orbi30k_MSMS_Orbi7k_Centroid_Run1_102006_03	754	600.346	2	541.3	SEJJ	215.134	15.3437	N/A	N/A
Rpal_Std_2d_FullMS_Orbi30k_MSMS_Orbi7k_Centroid_Run1_102006_03	755	749.462	1	146.107	KDFJ	99.0736	6.01637	Correct	K.VJFDKK.T
Rpal_Std_2d_FullMS_Orbi30k_MSMS_Orbi7k_Centroid_Run1_102006_03	759	436.27	2	185.119	JJD	344.211	8.16336	N/A	N/A
Rpal_Std_2d_FullMS_Orbi30k_MSMS_Orbi7k_Centroid_Run1_102006_03	760	458.741	2	174.114	JPME	271.134	3.41981	Incorrect	R.RDEMJPR.E
Rpal_Std_2d_FullMS_Orbi30k_MSMS_Orbi7k_Centroid_Run1_102006_03	764	877.523	1	18.0123	KKDFQ	212.159	9.68073	Correct	R.VJQFDKK.A
Rpal_Std_2d_FullMS_Orbi30k_MSMS_Orbi7k_Centroid_Run1_102006_03	765	1291.71	1	18.0129	KAG	1016.54	2.62779	Correct	K.JAQHPJEEVGAK.J
Rpal_Std_2d_FullMS_Orbi30k_MSMS_Orbi7k_Centroid_Run1_102006_03	767	571.308	2	427.281	NHDA	276.155	8.08755	Correct	K.YJADHNPAJK.A
Rpal_Std_2d_FullMS_Orbi30k_MSMS_Orbi7k_Centroid_Run1_102006_03	772	1141.61	1	18.013	KJAPNH	462.22	7.82965	Correct	K.YJADHNPAJK.A
Rpal_Std_2d_FullMS_Orbi30k_MSMS_Orbi7k_Centroid_Run1_102006_03	773	515.775	2	146.104	VDNJJQ	201.066	5.43639	N/A	N/A
Rpal_Std_2d_FullMS_Orbi30k_MSMS_Orbi7k_Centroid_Run1_102006_03	782	614.298	2	722.304	NMJ	146.11	4.08995	Incorrect	K.HJNGEGDGGMJK.T
Rpal_Std_2d_FullMS_Orbi30k_MSMS_Orbi7k_Centroid_Run1_102006_03	783	597.806	2	676.343	DANA	146.11	8.04264	Correct	K.FCJKGQDANAK.Q
Rpal_Std_2d_FullMS_Orbi30k_MSMS_Orbi7k_Centroid_Run1_102006_03	784	1227.59	1	722.307	NMJ	146.109	3.79342	Incorrect	K.HJNGEGDGGMJK.T
Rpal_Std_2d_FullMS_Orbi30k_MSMS_Orbi7k_Centroid_Run1_102006_03	788	501.758	2	337.179	DEJAH	99.0721	13.6905	N/A	N/A
Rpal_Std_2d_FullMS_Orbi30k_MSMS_Orbi7k_Centroid_Run1_102006_03	789	1194.61	1	676.347	DANA	146.107	5.20181	Correct	K.FCJKGQDANAK.Q
Rpal_Std_2d_FullMS_Orbi30k_MSMS_Orbi7k_Centroid_Run1_102006_03	790	916.555	1	146.107	JATDAJG	128.102	8.65361	Correct	R.KGJADTAJK.T
Rpal_Std_2d_FullMS_Orbi30k_MSMS_Orbi7k_Centroid_Run1_102006_03	791	1227.59	1	676.327	EGN	250.149	3.99274	Correct	K.HJNGEGDGGMJK.T
Rpal_Std_2d_FullMS_Orbi30k_MSMS_Orbi7k_Centroid_Run1_102006_03	791	1227.59	1	18.0119	KJM	836.352	2.43583	Correct	K.HJNGEGDGGMJK.T
Rpal_Std_2d_FullMS_Orbi30k_MSMS_Orbi7k_Centroid_Run1_102006_03	794	559.818	2	333.171	EKJ	414.229	7.5822	Correct	K.JYGEKJPNGK.A
Rpal_Std_2d_FullMS_Orbi30k_MSMS_Orbi7k_Centroid_Run1_102006_03	795	1118.63	1	145.119	MWKJ	414.206	8.69378	Incorrect	K.JYGEKJPNGK.A
Rpal_Std_2d_FullMS_Orbi30k_MSMS_Orbi7k_Centroid_Run1_102006_03	796	910.483	1	18.013	RGEJDJ	208.103	9.84497	Correct	K.AHJDJEGR.V
Rpal_Std_2d_FullMS_Orbi30k_MSMS_Orbi7k_Centroid_Run1_102006_03	800	743.484	1	17.0268	VDJJK	157.091	4.15462	N/A	N/A
Rpal_Std_2d_FullMS_Orbi30k_MSMS_Orbi7k_Centroid_Run1_102006_03	801	603.316	2	137.061	JTF	706.357	4.84101	N/A	N/A
Rpal_Std_2d_FullMS_Orbi30k_MSMS_Orbi7k_Centroid_Run1_102006_03	807	880.497	1	146.108	PJDJA	224.097	12.9105	Correct	R.SHAJDJPK.K
Rpal_Std_2d_FullMS_Orbi30k_MSMS_Orbi7k_Centroid_Run1_102006_03	815	615.849	2	414.192	SKJE	358.238	6.12209	Correct	R.NVGSGSKJEJAR.G
Rpal_Std_2d_FullMS_Orbi30k_MSMS_Orbi7k_Centroid_Run1_102006_03	818	687.848	2	505.188	VGAGK	456.25	7.00707	Correct	R.GEFDGVGAGKPGQR.A
Rpal_Std_2d_FullMS_Orbi30k_MSMS_Orbi7k_Centroid_Run1_102006_03	822	726.882	2	429.264	NVYT	545.263	8.5474	Correct	R.TSJKNVYTGGDAAR.G
Rpal_Std_2d_FullMS_Orbi30k_MSMS_Orbi7k_Centroid_Run1_102006_03	825	1280.7	1	429.227	JSGTE	363.235	3.55387	Correct	R.JJHETGSJPEGK.J
Rpal_Std_2d_FullMS_Orbi30k_MSMS_Orbi7k_Centroid_Run1_102006_03	826	452.753	2	373.17	DJK	174.116	7.11125	Incorrect	R.JEMJDKR.W
Rpal_Std_2d_FullMS_Orbi30k_MSMS_Orbi7k_Centroid_Run1_102006_03	836	714.89	2	757.432	TDAA	312.184	10.1721	Correct	K.AVAAAADTFRPNPK.J
Rpal_Std_2d_FullMS_Orbi30k_MSMS_Orbi7k_Centroid_Run1_102006_03	838	782.916	2	684.33	AVAQ	510.286	8.7835	N/A	N/A
Rpal_Std_2d_FullMS_Orbi30k_MSMS_Orbi7k_Centroid_Run1_102006_03	839	546.811	2	18.0107	KGDJVE	432.258	8.81203	N/A	N/A
Rpal_Std_2d_FullMS_Orbi30k_MSMS_Orbi7k_Centroid_Run1_102006_03	840	431.249	2	18.0105	KJWD	300.187	5.98118	Correct	K.TAKDWJK.N
Rpal_Std_2d_FullMS_Orbi30k_MSMS_Orbi7k_Centroid_Run1_102006_03	842	790.931	2	626.31	EJVAVG	385.214	8.82984	Correct	K.EKPSQGEJVAVGPGGR.D
Rpal_Std_2d_FullMS_Orbi30k_MSMS_Orbi7k_Centroid_Run1_102006_03	843	1231.69	1	741.414	JSDR	18.0264	6.60207	Incorrect	R.AAYAJPVKQDR.Y
Rpal_Std_2d_FullMS_Orbi30k_MSMS_Orbi7k_Centroid_Run1_102006_03	844	552.781	2	18.0131	RRE	644.29	7.61445	Correct	K.VGJMDEERR.T
Rpal_Std_2d_FullMS_Orbi30k_MSMS_Orbi7k_Centroid_Run1_102006_03	848	811.444	2	482.256	EGQVJAVG	385.215	9.45126	Correct	K.EKPQEGQVJAVGPGGR.D
Rpal_Std_2d_FullMS_Orbi30k_MSMS_Orbi7k_Centroid_Run1_102006_03	849	824.944	2	795.392	APA	613.354	8.31276	Correct	R.RJGGDEPAAPAAPEVAK.K
Rpal_Std_2d_FullMS_Orbi30k_MSMS_Orbi7k_Centroid_Run1_102006_03	860	462.258	2	405.246	ADAJ	147.071	6.00174	Correct	K.FJADAMKK.V
Rpal_Std_2d_FullMS_Orbi30k_MSMS_Orbi7k_Centroid_Run1_102006_03	863	691.399	2	656.367	AQJ	412.237	5.35931	N/A	N/A
Rpal_Std_2d_FullMS_Orbi30k_MSMS_Orbi7k_Centroid_Run1_102006_03	866	1036.59	1	462.217	TGKJR	18.0145	4.10987	Correct	K.AYJDTGKJR.Y
Rpal_Std_2d_FullMS_Orbi30k_MSMS_Orbi7k_Centroid_Run1_102006_03	868	1381.67	1	155.073	MATTNJEH	328.184	8.74696	N/A	N/A
Rpal_Std_2d_FullMS_Orbi30k_MSMS_Orbi7k_Centroid_Run1_102006_03	872	829.436	2	427.248	RDDEQAJ	402.233	25.9903	Correct	R.JAKDRDDEQAJJDR.N
Rpal_Std_2d_FullMS_Orbi30k_MSMS_Orbi7k_Centroid_Run1_102006_03	873	1085.67	1	667.397	JSA	146.11	3.99436	Correct	K.JKVTPEJSAK.J
Rpal_Std_2d_FullMS_Orbi30k_MSMS_Orbi7k_Centroid_Run1_102006_03	875	739.392	2	618.307	JQS	530.288	3.51694	N/A	N/A
Rpal_Std_2d_FullMS_Orbi30k_MSMS_Orbi7k_Centroid_Run1_102006_03	881	1387.68	1	680.36	MESGQ	174.115	5.26699	Correct	K.TJJSHEMESGQR.K
Rpal_Std_2d_FullMS_Orbi30k_MSMS_Orbi7k_Centroid_Run1_102006_03	890	654.844	2	632.334	PHVVA	172.054	7.24849	Correct	R.DGAVVHPNFQPK.S
Rpal_Std_2d_FullMS_Orbi30k_MSMS_Orbi7k_Centroid_Run1_102006_03	891	850.512	1	18.012	KJYAD	241.186	10.1587	N/A	N/A
Rpal_Std_2d_FullMS_Orbi30k_MSMS_Orbi7k_Centroid_Run1_102006_03	894	555.84	2	498.291	KGJJA	129.052	10.4211	Correct	R.EAJJGKVPAGR.J
Rpal_Std_2d_FullMS_Orbi30k_MSMS_Orbi7k_Centroid_Run1_102006_03	896	662.858	2	468.274	HAAJD	348.183	11.4774	Correct	R.AAJAAAHAAJDSSR.J
Rpal_Std_2d_FullMS_Orbi30k_MSMS_Orbi7k_Centroid_Run1_102006_03	898	455.762	2	386.184	JVH	174.115	11.1122	N/A	N/A
Rpal_Std_2d_FullMS_Orbi30k_MSMS_Orbi7k_Centroid_Run1_102006_03	902	982.136	3	2035.97	FETA	459.221	5.41024	N/A	N/A
Rpal_Std_2d_FullMS_Orbi30k_MSMS_Orbi7k_Centroid_Run1_102006_03	908	600.358	2	343.187	JJJPD	304.183	13.8377	Correct	K.TKGGJJJPDSAK.E
Rpal_Std_2d_FullMS_Orbi30k_MSMS_Orbi7k_Centroid_Run1_102006_03	909	640.365	2	736.435	ATE	241.153	6.08795	N/A	N/A
Rpal_Std_2d_FullMS_Orbi30k_MSMS_Orbi7k_Centroid_Run1_102006_03	909	640.365	2	712.382	JAA	311.175	10.2341	N/A	N/A
Rpal_Std_2d_FullMS_Orbi30k_MSMS_Orbi7k_Centroid_Run1_102006_03	912	818.41	2	393.16	SSJSHTG	572.337	13.6126	Correct	K.TYESSJSHTGPTSJR.V
Rpal_Std_2d_FullMS_Orbi30k_MSMS_Orbi7k_Centroid_Run1_102006_03	914	1378.69	2	1203.56	JJFMA	976.493	2.39734	Incorrect	R.KAMAPVYDDVGGR.V
Rpal_Std_2d_FullMS_Orbi30k_MSMS_Orbi7k_Centroid_Run1_102006_03	918	534.796	2	506.278	DTV	246.156	5.63273	N/A	N/A
Rpal_Std_2d_FullMS_Orbi30k_MSMS_Orbi7k_Centroid_Run1_102006_03	921	793.397	2	515.203	QSJYJGH	271.174	17.8605	Correct	R.AGNDTGQSJYJGHPR.F
Rpal_Std_2d_FullMS_Orbi30k_MSMS_Orbi7k_Centroid_Run1_102006_03	930	1109.52	1	146.109	TMGYH	373.174	6.15791	Correct	K.EMJHYGMTK.T
Rpal_Std_2d_FullMS_Orbi30k_MSMS_Orbi7k_Centroid_Run1_102006_03	933	820.912	2	700.283	VAKGFY	274.172	8.33554	Correct	K.NGGATGENVAKGFYQK.A
Rpal_Std_2d_FullMS_Orbi30k_MSMS_Orbi7k_Centroid_Run1_102006_03	934	772.42	2	641.356	JND	559.315	8.75028	Incorrect	K.KQGAGSJJNNGSJAGR.J
Rpal_Std_2d_FullMS_Orbi30k_MSMS_Orbi7k_Centroid_Run1_102006_03	945	1100.68	1	512.304	JKEAK	18.0132	6.08838	Correct	R.AJTGJGJKEAK.D
Rpal_Std_2d_FullMS_Orbi30k_MSMS_Orbi7k_Centroid_Run1_102006_03	946	473.558	3	887.434	ECA	227.128	7.3739	N/A	N/A
Rpal_Std_2d_FullMS_Orbi30k_MSMS_Orbi7k_Centroid_Run1_102006_03	947	1095.57	1	101.032	SDKJYAAA	174.12	6.55212	Incorrect	K.GMDKJYAAAR.A
Rpal_Std_2d_FullMS_Orbi30k_MSMS_Orbi7k_Centroid_Run1_102006_03	962	784.432	2	533.289	SVJEVGHG	255.164	21.2792	Correct	R.AJAGHGVEJVSTGGTAK.A
Rpal_Std_2d_FullMS_Orbi30k_MSMS_Orbi7k_Centroid_Run1_102006_03	966	1567.86	1	146.11	ATGGTSVJE	605.339	9.97576	Correct	R.AJAGHGVEJVSTGGTAK.A
Rpal_Std_2d_FullMS_Orbi30k_MSMS_Orbi7k_Centroid_Run1_102006_03	970	512.305	2	261.145	AJHDJ	212.159	9.84871	Correct	R.VJJDHJASR.A
Rpal_Std_2d_FullMS_Orbi30k_MSMS_Orbi7k_Centroid_Run1_102006_03	971	516.783	2	433.253	DEJJ	128.061	7.39208	Correct	R.AGJJEDMKR.Y
Rpal_Std_2d_FullMS_Orbi30k_MSMS_Orbi7k_Centroid_Run1_102006_03	975	797.435	2	990.474	KJSA	203.133	4.96104	N/A	N/A
Rpal_Std_2d_FullMS_Orbi30k_MSMS_Orbi7k_Centroid_Run1_102006_03	977	1023.6	1	18.0148	RSAJ	577.328	3.56786	Correct	R.VJJDHJASR.A
Rpal_Std_2d_FullMS_Orbi30k_MSMS_Orbi7k_Centroid_Run1_102006_03	978	902.403	2	848.296	EAH	617.358	4.39486	Correct	R.MMGADDPMEAHKJDSR.G
Rpal_Std_2d_FullMS_Orbi30k_MSMS_Orbi7k_Centroid_Run1_102006_03	982	527.328	2	552.294	KVV	174.116	4.78898	Correct	K.GJVDPAKVVR.T
Rpal_Std_2d_FullMS_Orbi30k_MSMS_Orbi7k_Centroid_Run1_102006_03	983	570.812	4	1765.97	GEVJ	115.028	5.32482	N/A	N/A
Rpal_Std_2d_FullMS_Orbi30k_MSMS_Orbi7k_Centroid_Run1_102006_03	995	409.57	3	754.452	DSG	212.156	4.33744	N/A	N/A
Rpal_Std_2d_FullMS_Orbi30k_MSMS_Orbi7k_Centroid_Run1_102006_03	1000	865.483	2	834.415	GANAJ	468.314	14.1671	Correct	K.AKVJGJANAGGDTTNSJK.Q
Rpal_Std_2d_FullMS_Orbi30k_MSMS_Orbi7k_Centroid_Run1_102006_03	1010	699.385	2	866.431	JAA	275.165	3.70036	Correct	R.GJADRGPAEJAATR.A
Rpal_Std_2d_FullMS_Orbi30k_MSMS_Orbi7k_Centroid_Run1_102006_03	1013	1272.67	1	146.11	ADDJV	612.31	6.19743	Correct	K.HJYAQVJDDAK.G
Rpal_Std_2d_FullMS_Orbi30k_MSMS_Orbi7k_Centroid_Run1_102006_03	1029	962.457	2	1068.47	FYA	473.257	8.64656	Correct	R.YGENPHQTAAFYATPEK.R
Rpal_Std_2d_FullMS_Orbi30k_MSMS_Orbi7k_Centroid_Run1_102006_03	1030	1134.66	1	146.109	VGJD	603.345	5.42243	N/A	N/A
Rpal_Std_2d_FullMS_Orbi30k_MSMS_Orbi7k_Centroid_Run1_102006_03	1034	1049.59	1	19.0169	RDFV	512.303	3.27762	Correct	K.GVKEVVFDR.G
Rpal_Std_2d_FullMS_Orbi30k_MSMS_Orbi7k_Centroid_Run1_102006_03	1035	543.805	2	137.06	JVYVE	345.209	6.0711	Incorrect	R.HJVDAJYQK.H
Rpal_Std_2d_FullMS_Orbi30k_MSMS_Orbi7k_Centroid_Run1_102006_03	1036	1086.6	1	550.32	ADVJ	137.061	6.95556	Correct	R.HJVDAJYQK.H
Rpal_Std_2d_FullMS_Orbi30k_MSMS_Orbi7k_Centroid_Run1_102006_03	1038	662.857	2	463.207	JAAHA	397.239	12.1755	Correct	R.AAJAAAHAAJDSSR.J
Rpal_Std_2d_FullMS_Orbi30k_MSMS_Orbi7k_Centroid_Run1_102006_03	1040	626.331	2	601.322	EJV	308.13	10.5772	Correct	K.GHNVJENAEJR.D
Rpal_Std_2d_FullMS_Orbi30k_MSMS_Orbi7k_Centroid_Run1_102006_03	1052	846.42	2	368.21	VSDVHMEDV	311.182	25.3661	Correct	K.JAPSVSDVHMEDVHR.A
Rpal_Std_2d_FullMS_Orbi30k_MSMS_Orbi7k_Centroid_Run1_102006_03	1055	917.006	2	995.512	GGPVKA	327.189	7.43621	Correct	K.EVVAKVPGGPNGAAJGPDGK.M
Rpal_Std_2d_FullMS_Orbi30k_MSMS_Orbi7k_Centroid_Run1_102006_03	1058	425.23	3	540.306	PDAQF	174.118	14.2386	N/A	N/A
Rpal_Std_2d_FullMS_Orbi30k_MSMS_Orbi7k_Centroid_Run1_102006_03	1059	522.286	3	664.361	KVTV	472.197	7.56283	N/A	N/A
Rpal_Std_2d_FullMS_Orbi30k_MSMS_Orbi7k_Centroid_Run1_102006_03	1062	756.947	2	554.348	ATDVR	415.25	6.23748	Correct	R.JGAJVTATDVRPATK.E
Rpal_Std_2d_FullMS_Orbi30k_MSMS_Orbi7k_Centroid_Run1_102006_03	1064	673.894	2	146.105	FJVQE	583.345	8.92763	Incorrect	K.TTGKPVEGAVJFK.T
Rpal_Std_2d_FullMS_Orbi30k_MSMS_Orbi7k_Centroid_Run1_102006_03	1065	860.968	2	1054.53	JYKD	146.121	5.53695	Incorrect	K.DKTGKPJGEEJYATAK.E
Rpal_Std_2d_FullMS_Orbi30k_MSMS_Orbi7k_Centroid_Run1_102006_03	1071	1346.78	1	146.11	FJVQE	583.343	7.50503	Incorrect	K.TTGKPVEGAVJFK.T
Rpal_Std_2d_FullMS_Orbi30k_MSMS_Orbi7k_Centroid_Run1_102006_03	1076	637.341	2	732.363	JRD	156.092	4.76768	N/A	N/A
Rpal_Std_2d_FullMS_Orbi30k_MSMS_Orbi7k_Centroid_Run1_102006_03	1085	750.87	2	343.155	AFG	881.443	2.5021	N/A	N/A
Rpal_Std_2d_FullMS_Orbi30k_MSMS_Orbi7k_Centroid_Run1_102006_03	1086	745.89	2	440.245	AFJTD	502.256	7.55262	N/A	N/A
Rpal_Std_2d_FullMS_Orbi30k_MSMS_Orbi7k_Centroid_Run1_102006_03	1121	891.476	2	1004.52	AVV	507.238	5.52647	Correct	K.KTDYVVAGEDAGSKJTK.A
Rpal_Std_2d_FullMS_Orbi30k_MSMS_Orbi7k_Centroid_Run1_102006_03	1122	554.795	2	330.215	DAVJE	250.102	8.16578	N/A	N/A
Rpal_Std_2d_FullMS_Orbi30k_MSMS_Orbi7k_Centroid_Run1_102006_03	1134	1562.84	1	665.31	JAN	598.359	12.0332	Correct	R.ESAJHGAJANPGQJGK.S
Rpal_Std_2d_FullMS_Orbi30k_MSMS_Orbi7k_Centroid_Run1_102006_03	1137	739.405	2	383.219	JGEE	665.384	7.16858	Correct	K.TGKPJGEEJYATAK.E
Rpal_Std_2d_FullMS_Orbi30k_MSMS_Orbi7k_Centroid_Run1_102006_03	1140	725.893	2	569.333	DTSDJV	250.152	20.9975	Correct	K.JHVJDSTDPAQVR.A
Rpal_Std_2d_FullMS_Orbi30k_MSMS_Orbi7k_Centroid_Run1_102006_03	1145	677.386	2	699.376	JVA	370.191	10.9424	Correct	K.VAEAAVJGVYHPK.W
Rpal_Std_2d_FullMS_Orbi30k_MSMS_Orbi7k_Centroid_Run1_102006_03	1148	617.998	3	1175.64	MTS	356.216	5.35961	Correct	R.VAVSSTMGPGVKVEPGTVH.-
Rpal_Std_2d_FullMS_Orbi30k_MSMS_Orbi7k_Centroid_Run1_102006_03	1154	1469.78	1	788.402	JPH	333.173	3.7139	Correct	R.AYVHPJPSDEJTK.D
Rpal_Std_2d_FullMS_Orbi30k_MSMS_Orbi7k_Centroid_Run1_102006_03	1155	1004.52	2	442.261	FSTAEDNQNAV	388.256	26.9476	Correct	K.KSQVFSTAEDNQNAVTJR.V
Rpal_Std_2d_FullMS_Orbi30k_MSMS_Orbi7k_Centroid_Run1_102006_03	1156	865.941	2	245.147	YJQQJNDPN	399.206	22.4847	Correct	R.ARGDNPDNJQQJYAR.V
Rpal_Std_2d_FullMS_Orbi30k_MSMS_Orbi7k_Centroid_Run1_102006_03	1158	529.31	2	400.179	JKA	344.211	9.30631	Correct	R.VDWJKAPTK.J
Rpal_Std_2d_FullMS_Orbi30k_MSMS_Orbi7k_Centroid_Run1_102006_03	1160	1348.76	1	600.319	GJHEV	212.16	8.61924	Correct	K.JVVEHJGVEPEK.V
Rpal_Std_2d_FullMS_Orbi30k_MSMS_Orbi7k_Centroid_Run1_102006_03	1161	1057.61	1	146.111	TPAKJW	214.101	12.7397	Correct	R.VDWJKAPTK.J
Rpal_Std_2d_FullMS_Orbi30k_MSMS_Orbi7k_Centroid_Run1_102006_03	1166	665.847	2	522.294	DJDJ	351.163	14.9853	Incorrect	R.JDVHDJDGYKR.D
Rpal_Std_2d_FullMS_Orbi30k_MSMS_Orbi7k_Centroid_Run1_102006_03	1167	877.533	1	174.114	AJJJH	155.064	4.42663	N/A	N/A
Rpal_Std_2d_FullMS_Orbi30k_MSMS_Orbi7k_Centroid_Run1_102006_03	1172	439.27	2	155.059	HJJJA	174.117	13.606	N/A	N/A
Rpal_Std_2d_FullMS_Orbi30k_MSMS_Orbi7k_Centroid_Run1_102006_03	1179	784.451	2	542.312	STQJGHAJA	146.116	9.52248	Incorrect	K.TAJVTGSTAGJGHAJAK.G
Rpal_Std_2d_FullMS_Orbi30k_MSMS_Orbi7k_Centroid_Run1_102006_03	1186	488.935	3	888.487	GJEY	113.086	12.0407	N/A	N/A
Rpal_Std_2d_FullMS_Orbi30k_MSMS_Orbi7k_Centroid_Run1_102006_03	1187	708.851	2	478.297	SVMEEQ	234.105	13.3837	Incorrect	K.YAAGEEMVSGFKK.S
Rpal_Std_2d_FullMS_Orbi30k_MSMS_Orbi7k_Centroid_Run1_102006_03	1188	756.374	2	663.306	QFR	416.199	6.63793	Incorrect	K.TJSDRFGAAGETMR.J
Rpal_Std_2d_FullMS_Orbi30k_MSMS_Orbi7k_Centroid_Run1_102006_03	1194	857.892	2	975.416	AMQAH	200.121	15.5921	Correct	K.JSHAQMADWEANADR.S
Rpal_Std_2d_FullMS_Orbi30k_MSMS_Orbi7k_Centroid_Run1_102006_03	1204	571.302	3	1220.66	GGAA	234.103	11.3205	N/A	N/A
Rpal_Std_2d_FullMS_Orbi30k_MSMS_Orbi7k_Centroid_Run1_102006_03	1210	458.576	3	1003.5	GAA	170.112	10.2178	N/A	N/A
Rpal_Std_2d_FullMS_Orbi30k_MSMS_Orbi7k_Centroid_Run1_102006_03	1211	778.4	2	289.113	AEVESSJVAH	243.169	13.74	Correct	R.MGTAEVESSJVAHPK.V
Rpal_Std_2d_FullMS_Orbi30k_MSMS_Orbi7k_Centroid_Run1_102006_03	1222	774.432	2	688.347	KVG	574.317	6.58176	Correct	R.GYJAGJGVKPAEGSTK.D
Rpal_Std_2d_FullMS_Orbi30k_MSMS_Orbi7k_Centroid_Run1_102006_03	1223	656.906	2	554.311	GKJT	358.239	6.86801	Correct	R.JVVQDGKJTAJR.E
Rpal_Std_2d_FullMS_Orbi30k_MSMS_Orbi7k_Centroid_Run1_102006_03	1233	976.804	3	2019.98	FETA	459.218	6.26213	Correct	K.AMKEATEFGNSQSQKENAEAJEEMKK.S
Rpal_Std_2d_FullMS_Orbi30k_MSMS_Orbi7k_Centroid_Run1_102006_03	1238	1067.57	1	228.115	AWH	444.277	3.53025	Correct	K.JDAWHJANK.G
Rpal_Std_2d_FullMS_Orbi30k_MSMS_Orbi7k_Centroid_Run1_102006_03	1239	767.876	2	727.32	MFR	372.207	9.04459	N/A	N/A
Rpal_Std_2d_FullMS_Orbi30k_MSMS_Orbi7k_Centroid_Run1_102006_03	1240	743.413	2	483.308	AQAHGYEV	146.115	14.4595	Correct	K.VJASJAQAHGYEVK.Q
Rpal_Std_2d_FullMS_Orbi30k_MSMS_Orbi7k_Centroid_Run1_102006_03	1250	909.961	2	572.322	AHVEYE	517.272	17.8097	Correct	R.GJTJSTAHVEYETQNR.H
Rpal_Std_2d_FullMS_Orbi30k_MSMS_Orbi7k_Centroid_Run1_102006_03	1257	695.397	2	541.367	YTNJ	356.176	6.60829	N/A	N/A
Rpal_Std_2d_FullMS_Orbi30k_MSMS_Orbi7k_Centroid_Run1_102006_03	1262	959.991	2	330.23	EED	1214.63	4.58674	Correct	R.AKAPVQTMPQYDEEJAK.S
Rpal_Std_2d_FullMS_Orbi30k_MSMS_Orbi7k_Centroid_Run1_102006_03	1264	983.543	2	1212.64	AHE	415.297	5.00541	N/A	N/A
Rpal_Std_2d_FullMS_Orbi30k_MSMS_Orbi7k_Centroid_Run1_102006_03	1268	679.878	2	540.342	DQJDAT	174.119	11.3848	Correct	R.RTGJJDQJDATR.J
Rpal_Std_2d_FullMS_Orbi30k_MSMS_Orbi7k_Centroid_Run1_102006_03	1274	1088.09	2	925.509	KNQH	741.402	14.5188	Correct	K.JEJJSADHQNKPDNAVAJAR.K
Rpal_Std_2d_FullMS_Orbi30k_MSMS_Orbi7k_Centroid_Run1_102006_03	1277	595.848	2	146.109	NAJDREJ	232.153	8.71397	Incorrect	R.FJAJDGVEKAK.S
Rpal_Std_2d_FullMS_Orbi30k_MSMS_Orbi7k_Centroid_Run1_102006_03	1280	725.728	3	1547.8	ASJJ	242.128	3.14247	Correct	K.JEJJSADHQNKPDNAVAJAR.K
Rpal_Std_2d_FullMS_Orbi30k_MSMS_Orbi7k_Centroid_Run1_102006_03	1284	1151.69	1	146.109	EJGHVATJ	184.128	5.9559	Correct	R.JAJTAVHGJEK.R
Rpal_Std_2d_FullMS_Orbi30k_MSMS_Orbi7k_Centroid_Run1_102006_03	1288	1296.71	1	18.0164	KSNHJDVNJG	200.125	6.29766	Correct	R.SJGJNVDJHNSK.J
Rpal_Std_2d_FullMS_Orbi30k_MSMS_Orbi7k_Centroid_Run1_102006_03	1292	809.408	2	787.392	DDAFG	324.228	15.3461	Correct	K.KPVGFADDCJGEPAAK.A
Rpal_Std_2d_FullMS_Orbi30k_MSMS_Orbi7k_Centroid_Run1_102006_03	1293	760.914	2	539.347	JQED	495.253	16.4941	Correct	K.VAJKQJQEDYASR.G
Rpal_Std_2d_FullMS_Orbi30k_MSMS_Orbi7k_Centroid_Run1_102006_03	1296	510.781	2	359.228	DDFG	226.175	8.29905	N/A	N/A
Rpal_Std_2d_FullMS_Orbi30k_MSMS_Orbi7k_Centroid_Run1_102006_03	1298	504.799	2	328.14	JJHGJ	146.112	16.4593	Correct	K.AAADJJHGJK.V
Rpal_Std_2d_FullMS_Orbi30k_MSMS_Orbi7k_Centroid_Run1_102006_03	1304	580.842	2	485.299	DJJ	333.176	8.48105	Correct	R.SVFJJDPNKK.J
Rpal_Std_2d_FullMS_Orbi30k_MSMS_Orbi7k_Centroid_Run1_102006_03	1320	692.355	2	574.277	YKDE	273.19	6.75517	Incorrect	R.AJFGEKYGDEVR.V
Rpal_Std_2d_FullMS_Orbi30k_MSMS_Orbi7k_Centroid_Run1_102006_03	1323	837.436	2	756.386	EWJAS	330.196	12.3518	Correct	K.TJEREQEWJASSPK.A
Rpal_Std_2d_FullMS_Orbi30k_MSMS_Orbi7k_Centroid_Run1_102006_03	1324	1048.51	1	18.0138	RVC	671.314	2.47904	N/A	N/A
Rpal_Std_2d_FullMS_Orbi30k_MSMS_Orbi7k_Centroid_Run1_102006_03	1330	643.866	2	598.383	DTJJN	131.049	12.6061	Correct	-.MNJJTDPNKJK.T
Rpal_Std_2d_FullMS_Orbi30k_MSMS_Orbi7k_Centroid_Run1_102006_03	1331	757.416	3	217.146	VFG	1748.92	4.25307	N/A	N/A
Rpal_Std_2d_FullMS_Orbi30k_MSMS_Orbi7k_Centroid_Run1_102006_03	1332	752.912	2	574.303	TQAJA	445.242	16.2759	Correct	R.KSVMAJAQTEDJAK.Q
Rpal_Std_2d_FullMS_Orbi30k_MSMS_Orbi7k_Centroid_Run1_102006_03	1334	617.31	2	701.329	EJFA	71.0431	8.78448	N/A	N/A
Rpal_Std_2d_FullMS_Orbi30k_MSMS_Orbi7k_Centroid_Run1_102006_03	1335	729.385	2	755.338	JJA	404.212	6.44727	Correct	R.QYJAJJDNHQSR.J
Rpal_Std_2d_FullMS_Orbi30k_MSMS_Orbi7k_Centroid_Run1_102006_03	1342	830.441	2	1003.56	AAEK	256.1	4.45612	Correct	R.AJVHJJANGDAAEKPAA.-
Rpal_Std_2d_FullMS_Orbi30k_MSMS_Orbi7k_Centroid_Run1_102006_03	1347	965.52	2	1004.56	NPDEJA	285.178	10.472	N/A	N/A
Rpal_Std_2d_FullMS_Orbi30k_MSMS_Orbi7k_Centroid_Run1_102006_03	1350	514.251	4	1563.78	TEQ	131.041	4.97721	N/A	N/A
Rpal_Std_2d_FullMS_Orbi30k_MSMS_Orbi7k_Centroid_Run1_102006_03	1352	586.84	2	57.0225	KESGJJEAJ	174.12	30.6501	Correct	R.GKESGJJEAJR.T
Rpal_Std_2d_FullMS_Orbi30k_MSMS_Orbi7k_Centroid_Run1_102006_03	1353	610.97	3	1057.52	HJMD	276.161	9.47928	N/A	N/A
Rpal_Std_2d_FullMS_Orbi30k_MSMS_Orbi7k_Centroid_Run1_102006_03	1358	1322.72	1	146.11	KJFA	716.321	5.72021	N/A	N/A
Rpal_Std_2d_FullMS_Orbi30k_MSMS_Orbi7k_Centroid_Run1_102006_03	1373	839.962	2	1054.61	ASQGV	181.079	4.4947	N/A	N/A
Rpal_Std_2d_FullMS_Orbi30k_MSMS_Orbi7k_Centroid_Run1_102006_03	1376	472.596	3	243.087	TAVKV	673.364	12.7742	N/A	N/A
Rpal_Std_2d_FullMS_Orbi30k_MSMS_Orbi7k_Centroid_Run1_102006_03	1383	1003.6	1	18.014	KKJJE	373.174	6.0628	Correct	R.EMJEJJKK.J
Rpal_Std_2d_FullMS_Orbi30k_MSMS_Orbi7k_Centroid_Run1_102006_03	1384	635.351	2	184.121	AHJJEYD	243.17	15.4278	Correct	R.JAAHJJEYDPK.J
Rpal_Std_2d_FullMS_Orbi30k_MSMS_Orbi7k_Centroid_Run1_102006_03	1386	842.452	2	884.454	APVVV	333.141	7.98809	Correct	K.AFDVVVPAAGSTHSAVR.J
Rpal_Std_2d_FullMS_Orbi30k_MSMS_Orbi7k_Centroid_Run1_102006_03	1390	561.97	3	1052.54	VVVD	218.115	13.1199	N/A	N/A
Rpal_Std_2d_FullMS_Orbi30k_MSMS_Orbi7k_Centroid_Run1_102006_03	1392	1269.7	1	763.383	JHA	184.125	3.67457	Correct	R.JAAHJJEYDPK.J
Rpal_Std_2d_FullMS_Orbi30k_MSMS_Orbi7k_Centroid_Run1_102006_03	1394	459.921	3	928.507	JSW	62.0376	4.80871	N/A	N/A
Rpal_Std_2d_FullMS_Orbi30k_MSMS_Orbi7k_Centroid_Run1_102006_03	1397	931.476	2	1154.57	JVD	379.192	11.0807	Correct	R.HJEDVJSSADANAYTKK.E
Rpal_Std_2d_FullMS_Orbi30k_MSMS_Orbi7k_Centroid_Run1_102006_03	1397	931.476	2	880.435	ADA	723.402	4.76663	Correct	R.HJEDVJSSADANAYTKK.E
Rpal_Std_2d_FullMS_Orbi30k_MSMS_Orbi7k_Centroid_Run1_102006_03	1400	621.32	3	137.059	JEDV	1267.66	7.53891	Correct	R.HJEDVJSSADANAYTKK.E
Rpal_Std_2d_FullMS_Orbi30k_MSMS_Orbi7k_Centroid_Run1_102006_03	1406	923.977	2	644.301	NJTST	685.384	8.52588	Incorrect	K.KWESGGGGJTSTPSDVJR.F
Rpal_Std_2d_FullMS_Orbi30k_MSMS_Orbi7k_Centroid_Run1_102006_03	1409	1035.52	2	709.388	YDJHE	702.366	6.84134	Correct	R.KEPGNJAYDJHESVTDPGK.M
Rpal_Std_2d_FullMS_Orbi30k_MSMS_Orbi7k_Centroid_Run1_102006_03	1413	708.885	2	560.266	DJA	556.341	12.2857	Incorrect	R.VJKGWDEGVASMK.V
Rpal_Std_2d_FullMS_Orbi30k_MSMS_Orbi7k_Centroid_Run1_102006_03	1420	978.958	4	2670.19	VDTAAEVJ	443.205	7.01511	N/A	N/A
Rpal_Std_2d_FullMS_Orbi30k_MSMS_Orbi7k_Centroid_Run1_102006_03	1421	992.056	2	570.319	JJJQATQTQK	287.124	28.9647	Correct	K.ASEKQTQTAQJJJPVAER.J
Rpal_Std_2d_FullMS_Orbi30k_MSMS_Orbi7k_Centroid_Run1_102006_03	1425	1419.74	1	146.109	MSARED	583.347	9.79617	Incorrect	R.VJKGWDEGVASMK.V
Rpal_Std_2d_FullMS_Orbi30k_MSMS_Orbi7k_Centroid_Run1_102006_03	1426	859.971	2	771.356	HQJJJ	342.2	20.4673	Correct	R.TQJJJJQHPQEQDR.A
Rpal_Std_2d_FullMS_Orbi30k_MSMS_Orbi7k_Centroid_Run1_102006_03	1430	934.106	3	1891.87	FETA	459.227	6.34257	Correct	K.AMKEATEFGNSQSQKENAEAJEEMK.K
Rpal_Std_2d_FullMS_Orbi30k_MSMS_Orbi7k_Centroid_Run1_102006_03	1431	1469.81	1	671.394	AVJVDY	137.065	14.6135	Correct	R.HYDVJVAPVVTEK.S
Rpal_Std_2d_FullMS_Orbi30k_MSMS_Orbi7k_Centroid_Run1_102006_03	1432	731.397	2	256.158	TEAJJG	620.304	7.10349	Correct	K.KQTEAJJGDMVTR.J
Rpal_Std_2d_FullMS_Orbi30k_MSMS_Orbi7k_Centroid_Run1_102006_03	1436	1400.66	2	1636.77	ENAEA	648.327	8.33557	Correct	K.AMKEATEFGNSQSQKENAEAJEEMK.K
Rpal_Std_2d_FullMS_Orbi30k_MSMS_Orbi7k_Centroid_Run1_102006_03	1438	907.486	2	1146.58	GJPAT	227.133	3.6728	Incorrect	R.JNTJAPGEJPTEGMSKR.J
Rpal_Std_2d_FullMS_Orbi30k_MSMS_Orbi7k_Centroid_Run1_102006_03	1440	1368.74	1	18.0177	KTJQE	750.39	3.99287	N/A	N/A
Rpal_Std_2d_FullMS_Orbi30k_MSMS_Orbi7k_Centroid_Run1_102006_03	1442	810.912	2	966.433	AJV	370.188	4.70286	N/A	N/A
Rpal_Std_2d_FullMS_Orbi30k_MSMS_Orbi7k_Centroid_Run1_102006_03	1443	540.944	3	966.434	AJAJA	214.096	13.2462	N/A	N/A
Rpal_Std_2d_FullMS_Orbi30k_MSMS_Orbi7k_Centroid_Run1_102006_03	1446	735.409	2	841.495	JVD	300.13	11.6626	N/A	N/A
Rpal_Std_2d_FullMS_Orbi30k_MSMS_Orbi7k_Centroid_Run1_102006_03	1450	871.489	2	458.253	VENJNJJQ	359.203	17.9016	N/A	N/A
Rpal_Std_2d_FullMS_Orbi30k_MSMS_Orbi7k_Centroid_Run1_102006_03	1451	1010.5	2	845.427	NDR	788.387	4.6927	N/A	N/A
Rpal_Std_2d_FullMS_Orbi30k_MSMS_Orbi7k_Centroid_Run1_102006_03	1454	721.354	3	198.121	MEVJH	1353.63	6.37793	Incorrect	R.JSEEVJHPJNGVGDHEGCTR.H
Rpal_Std_2d_FullMS_Orbi30k_MSMS_Orbi7k_Centroid_Run1_102006_03	1456	1081.53	2	873.355	RNJP	807.409	8.48707	Incorrect	R.JSEEVJHPJNGVGDHEGCTR.H
Rpal_Std_2d_FullMS_Orbi30k_MSMS_Orbi7k_Centroid_Run1_102006_03	1466	958.521	2	526.267	KGJJAADE	591.332	10.5617	Correct	R.AMVAPGKGJJAADESSGTJK.K
Rpal_Std_2d_FullMS_Orbi30k_MSMS_Orbi7k_Centroid_Run1_102006_03	1467	639.349	3	1008.59	ADESSGT	259.198	21.6611	Correct	R.AMVAPGKGJJAADESSGTJK.K
Rpal_Std_2d_FullMS_Orbi30k_MSMS_Orbi7k_Centroid_Run1_102006_03	1468	867.43	3	526.282	QJKD	1588.72	4.58716	Correct	K.EJAAAAQJKDGPNDQGEMFERPGR.J
Rpal_Std_2d_FullMS_Orbi30k_MSMS_Orbi7k_Centroid_Run1_102006_03	1472	814.435	2	926.425	NJV	374.234	13.382	Correct	K.VSEJMTHENJVTVR.E
Rpal_Std_2d_FullMS_Orbi30k_MSMS_Orbi7k_Centroid_Run1_102006_03	1473	1063.02	2	1162.53	MHKD	450.267	9.26989	N/A	N/A
Rpal_Std_2d_FullMS_Orbi30k_MSMS_Orbi7k_Centroid_Run1_102006_03	1474	970.01	2	740.355	KAPMJE	528.299	11.5616	Incorrect	K.SVTQJEJMPAPPERENK.A
Rpal_Std_2d_FullMS_Orbi30k_MSMS_Orbi7k_Centroid_Run1_102006_03	1490	829.439	2	648.362	EAVEATSH	184.134	20.1979	Correct	R.JAHSTAEVAEGFNJAK.A
Rpal_Std_2d_FullMS_Orbi30k_MSMS_Orbi7k_Centroid_Run1_102006_03	1496	441.24	3	163.066	DMJN	684.437	9.25242	N/A	N/A
Rpal_Std_2d_FullMS_Orbi30k_MSMS_Orbi7k_Centroid_Run1_102006_03	1499	661.356	2	636.263	PTA	415.297	4.33922	Correct	R.YDMJNPTAJKR.J
Rpal_Std_2d_FullMS_Orbi30k_MSMS_Orbi7k_Centroid_Run1_102006_03	1503	584.271	2	425.162	JGMEH	174.118	4.36676	N/A	N/A
Rpal_Std_2d_FullMS_Orbi30k_MSMS_Orbi7k_Centroid_Run1_102006_03	1504	693.38	2	598.346	EFVA	340.184	7.34937	Correct	R.KPDAVFEPJVDR.A
Rpal_Std_2d_FullMS_Orbi30k_MSMS_Orbi7k_Centroid_Run1_102006_03	1505	1300.14	2	1072.53	JGNPNVY	768.37	15.4694	Correct	R.JGMTQTHYVNPNGJPADEQVTSAR.D
Rpal_Std_2d_FullMS_Orbi30k_MSMS_Orbi7k_Centroid_Run1_102006_03	1506	597.656	3	311.126	QAEVS	964.581	3.70895	N/A	N/A
Rpal_Std_2d_FullMS_Orbi30k_MSMS_Orbi7k_Centroid_Run1_102006_03	1508	864.488	2	1040.52	KDJJA	146.109	4.84032	Correct	R.AKVSGPTDGDJKDJJAK.G
Rpal_Std_2d_FullMS_Orbi30k_MSMS_Orbi7k_Centroid_Run1_102006_03	1509	576.66	3	1341.73	SVK	71.0366	6.73676	Correct	R.AKVSGPTDGDJKDJJAK.G
Rpal_Std_2d_FullMS_Orbi30k_MSMS_Orbi7k_Centroid_Run1_102006_03	1514	1147.57	2	875.477	AHMGHJ	771.346	18.5589	Correct	R.JETSPEDJHGMHASEGJJTTR.G
Rpal_Std_2d_FullMS_Orbi30k_MSMS_Orbi7k_Centroid_Run1_102006_03	1515	748.037	3	1446.77	ESGDD	291.173	8.37446	Correct	R.YKDDGSENPDFJJNKPAYR.G
Rpal_Std_2d_FullMS_Orbi30k_MSMS_Orbi7k_Centroid_Run1_102006_03	1516	1288.76	1	128.098	FDEJV	556.367	5.38598	Incorrect	K.FKDEJVPVTJK.T
Rpal_Std_2d_FullMS_Orbi30k_MSMS_Orbi7k_Centroid_Run1_102006_03	1517	1121.55	2	1380.6	JNK	505.274	10.7051	Correct	R.YKDDGSENPDFJJNKPAYR.G
Rpal_Std_2d_FullMS_Orbi30k_MSMS_Orbi7k_Centroid_Run1_102006_03	1518	717.902	2	655.395	DVAT	392.214	17.9368	Correct	K.TKYTAVDGJPEJK.Q
Rpal_Std_2d_FullMS_Orbi30k_MSMS_Orbi7k_Centroid_Run1_102006_03	1522	876.785	3	1421.71	JJDSS	690.369	9.92965	Correct	R.KAEPYAGHATAPVEJJDSSSTDVAAK.V
Rpal_Std_2d_FullMS_Orbi30k_MSMS_Orbi7k_Centroid_Run1_102006_03	1523	997.55	2	771.367	GDQ	921.612	4.06027	N/A	N/A
Rpal_Std_2d_FullMS_Orbi30k_MSMS_Orbi7k_Centroid_Run1_102006_03	1527	464.278	2	-1	GADVJSJRP	-1	7.22011	N/A	N/A
Rpal_Std_2d_FullMS_Orbi30k_MSMS_Orbi7k_Centroid_Run1_102006_03	1534	669.01	3	1430.72	AANA	246.137	4.87093	N/A	N/A
Rpal_Std_2d_FullMS_Orbi30k_MSMS_Orbi7k_Centroid_Run1_102006_03	1535	690.826	2	496.202	DNV	555.297	5.40552	N/A	N/A
Rpal_Std_2d_FullMS_Orbi30k_MSMS_Orbi7k_Centroid_Run1_102006_03	1539	502.009	4	1073.56	VEEA	502.257	4.68325	N/A	N/A
Rpal_Std_2d_FullMS_Orbi30k_MSMS_Orbi7k_Centroid_Run1_102006_03	1541	917	2	767.452	GKDKE	507.253	7.7743	Correct	R.JVEJEJAGKDKEAFDR.S
Rpal_Std_2d_FullMS_Orbi30k_MSMS_Orbi7k_Centroid_Run1_102006_03	1545	846.954	2	400.238	ADTGF	800.454	4.0551	Correct	K.JVSTADTGFYYVTKK.N
Rpal_Std_2d_FullMS_Orbi30k_MSMS_Orbi7k_Centroid_Run1_102006_03	1546	626.827	2	376.189	VJDDT	332.195	12.9323	Correct	K.GKFTDDJVVCR.A
Rpal_Std_2d_FullMS_Orbi30k_MSMS_Orbi7k_Centroid_Run1_102006_03	1550	602.856	2	356.239	MKE	459.28	2.70171	Incorrect	R.JAGVFKEJEAK.J
Rpal_Std_2d_FullMS_Orbi30k_MSMS_Orbi7k_Centroid_Run1_102006_03	1551	1252.65	1	185.122	FTDDJVVC	174.119	8.93974	Correct	K.GKFTDDJVVCR.A
Rpal_Std_2d_FullMS_Orbi30k_MSMS_Orbi7k_Centroid_Run1_102006_03	1552	699.381	2	608.296	FVAE	342.235	12.1044	Correct	K.TKJEAVFPDHVAA.-
Rpal_Std_2d_FullMS_Orbi30k_MSMS_Orbi7k_Centroid_Run1_102006_03	1554	402.24	3	340.213	FKEEJ	217.151	7.46207	N/A	N/A
Rpal_Std_2d_FullMS_Orbi30k_MSMS_Orbi7k_Centroid_Run1_102006_03	1556	1204.71	1	459.275	RAEE	259.201	5.18162	Incorrect	R.JAGVFKEJEAK.J
Rpal_Std_2d_FullMS_Orbi30k_MSMS_Orbi7k_Centroid_Run1_102006_03	1558	1182.13	2	1371.74	DDVK	533.295	11.4395	Correct	R.SJSFVKVDDESAPPKATEJTTK.J
Rpal_Std_2d_FullMS_Orbi30k_MSMS_Orbi7k_Centroid_Run1_102006_03	1559	836.944	2	799.418	VNVDJD	217.138	14.878	Incorrect	K.REFQVNVPAADJDAK.J
Rpal_Std_2d_FullMS_Orbi30k_MSMS_Orbi7k_Centroid_Run1_102006_03	1563	770.453	2	596.36	NEGJJ	416.257	8.78499	Correct	R.JAVEJANEGJJNRK.D
Rpal_Std_2d_FullMS_Orbi30k_MSMS_Orbi7k_Centroid_Run1_102006_03	1568	636.012	3	1082.57	GAFYA	313.214	9.64262	Correct	R.JVTAYFAGKPDPAVATER.V
Rpal_Std_2d_FullMS_Orbi30k_MSMS_Orbi7k_Centroid_Run1_102006_03	1569	900.945	2	784.388	FPS	684.334	8.65766	Correct	R.JADTFHSPFPNEQAAR.A
Rpal_Std_2d_FullMS_Orbi30k_MSMS_Orbi7k_Centroid_Run1_102006_03	1570	850.916	2	931.452	ACVJG	325.146	12.0323	Correct	R.HTSGJVCAPJTMEDAR.R
Rpal_Std_2d_FullMS_Orbi30k_MSMS_Orbi7k_Centroid_Run1_102006_03	1571	1084.6	2	797.449	SVENJNJJ	487.262	12.8641	Correct	K.AQVQATKASVENJNJJQQGR.G
Rpal_Std_2d_FullMS_Orbi30k_MSMS_Orbi7k_Centroid_Run1_102006_03	1574	723.404	3	1226.64	JNJJQQG	174.117	17.125	Correct	K.AQVQATKASVENJNJJQQGR.G
Rpal_Std_2d_FullMS_Orbi30k_MSMS_Orbi7k_Centroid_Run1_102006_03	1578	783.932	2	824.495	GVMN	340.181	9.31469	N/A	N/A
Rpal_Std_2d_FullMS_Orbi30k_MSMS_Orbi7k_Centroid_Run1_102006_03	1580	771.925	2	609.354	DFD	555.358	7.73058	Correct	R.VAATPGJDFDPVRGK.S
Rpal_Std_2d_FullMS_Orbi30k_MSMS_Orbi7k_Centroid_Run1_102006_03	1587	944.534	2	1099.58	DKKV	317.184	9.2553	Correct	K.AFVVKKDPDVTAEDJJK.F
Rpal_Std_2d_FullMS_Orbi30k_MSMS_Orbi7k_Centroid_Run1_102006_03	1588	1016.52	2	763.428	DAJAH	760.349	15.1285	N/A	N/A
Rpal_Std_2d_FullMS_Orbi30k_MSMS_Orbi7k_Centroid_Run1_102006_03	1589	1226.67	2	841.441	SJTGVQAJE	711.404	29.4173	Correct	R.AKPVASSAEJAQVGTJSANGDAPJGK.M
Rpal_Std_2d_FullMS_Orbi30k_MSMS_Orbi7k_Centroid_Run1_102006_03	1590	1044.57	2	1344.68	QVQ	387.253	3.82718	Correct	R.VNTSPTDYRPJTQVQJQK.W
Rpal_Std_2d_FullMS_Orbi30k_MSMS_Orbi7k_Centroid_Run1_102006_03	1595	1142.07	2	1454.75	DEHGWG	146.116	8.02414	Correct	K.TTJSADPNRTJJGDDEHGWGK.D
Rpal_Std_2d_FullMS_Orbi30k_MSMS_Orbi7k_Centroid_Run1_102006_03	1604	714.044	3	1621.82	TVN	203.132	7.38774	N/A	N/A
Rpal_Std_2d_FullMS_Orbi30k_MSMS_Orbi7k_Centroid_Run1_102006_03	1605	1070.56	2	916.508	DAJAAT	680.335	15.6809	N/A	N/A
Rpal_Std_2d_FullMS_Orbi30k_MSMS_Orbi7k_Centroid_Run1_102006_03	1611	930.994	2	912.458	HGAEJV	341.203	11.3651	Correct	R.VJEVJEAGHPMPDAAGVR.G
Rpal_Std_2d_FullMS_Orbi30k_MSMS_Orbi7k_Centroid_Run1_102006_03	1613	481.774	2	203.131	KJMDAJ	87.0349	9.76847	N/A	N/A
Rpal_Std_2d_FullMS_Orbi30k_MSMS_Orbi7k_Centroid_Run1_102006_03	1616	1336.75	1	18.0139	RGAAJQS	634.353	6.85529	Correct	K.DGJVHJSQJAAGR.V
Rpal_Std_2d_FullMS_Orbi30k_MSMS_Orbi7k_Centroid_Run1_102006_03	1620	760.056	3	1666.83	TGAV	282.136	5.24806	N/A	N/A
Rpal_Std_2d_FullMS_Orbi30k_MSMS_Orbi7k_Centroid_Run1_102006_03	1622	446.253	3	849.442	JAA	231.137	11.9219	Correct	K.DGJVHJSQJAAGR.V
Rpal_Std_2d_FullMS_Orbi30k_MSMS_Orbi7k_Centroid_Run1_102006_03	1623	580.826	2	787.358	JJK	18.0155	7.49381	Correct	R.EREMJEJJK.K
Rpal_Std_2d_FullMS_Orbi30k_MSMS_Orbi7k_Centroid_Run1_102006_03	1629	569.609	3	1376.62	VVN	-7.14538e-05	3.30749	N/A	N/A
Rpal_Std_2d_FullMS_Orbi30k_MSMS_Orbi7k_Centroid_Run1_102006_03	1630	526.587	3	1087.48	AFA	200.116	3.34297	N/A	N/A
Rpal_Std_2d_FullMS_Orbi30k_MSMS_Orbi7k_Centroid_Run1_102006_03	1636	960.461	2	880.407	EVV	711.321	6.91922	Correct	R.AJYPEGSYEVVPHDGMR.R
Rpal_Std_2d_FullMS_Orbi30k_MSMS_Orbi7k_Centroid_Run1_102006_03	1642	498.616	3	1014.62	TFE	101.049	5.10222	N/A	N/A
Rpal_Std_2d_FullMS_Orbi30k_MSMS_Orbi7k_Centroid_Run1_102006_03	1646	741.955	2	755.499	ADJ	427.248	13.2828	Correct	R.SQVJJDAPJKTJGK.H
Rpal_Std_2d_FullMS_Orbi30k_MSMS_Orbi7k_Centroid_Run1_102006_03	1652	1159.69	1	390.234	JJE	413.235	7.15271	Correct	K.JDGKEJJJMK.E
Rpal_Std_2d_FullMS_Orbi30k_MSMS_Orbi7k_Centroid_Run1_102006_03	1653	1094.09	2	714.386	VTVQTQD	700.409	7.33888	Incorrect	K.QMJGATJVTVQTGADGKQVNR.J
Rpal_Std_2d_FullMS_Orbi30k_MSMS_Orbi7k_Centroid_Run1_102006_03	1655	1348.2	2	799.421	FTAYD	1297.71	5.28689	N/A	N/A
Rpal_Std_2d_FullMS_Orbi30k_MSMS_Orbi7k_Centroid_Run1_102006_03	1662	814.453	2	780.457	KAV	548.233	6.11407	N/A	N/A
Rpal_Std_2d_FullMS_Orbi30k_MSMS_Orbi7k_Centroid_Run1_102006_03	1666	588.982	3	921.455	VQANV	331.192	4.18406	N/A	N/A
Rpal_Std_2d_FullMS_Orbi30k_MSMS_Orbi7k_Centroid_Run1_102006_03	1667	828.448	2	585.278	TJFH	571.343	3.97586	Correct	K.AAGDJGTTJFHPVGTAK.M
Rpal_Std_2d_FullMS_Orbi30k_MSMS_Orbi7k_Centroid_Run1_102006_03	1672	703.881	2	559.274	GJVE	448.256	3.1561	Correct	R.SVAAVQGJVEACKK.J
Rpal_Std_2d_FullMS_Orbi30k_MSMS_Orbi7k_Centroid_Run1_102006_03	1673	552.634	3	1170.65	GJDG	142.074	5.08125	N/A	N/A
Rpal_Std_2d_FullMS_Orbi30k_MSMS_Orbi7k_Centroid_Run1_102006_03	1677	859.918	2	881.448	EHD	455.245	5.86721	N/A	N/A
Rpal_Std_2d_FullMS_Orbi30k_MSMS_Orbi7k_Centroid_Run1_102006_03	1678	1133.5	2	1005.44	NDFM	752.375	12.0551	Incorrect	K.AVTGGVMHMFNNSGQSCNAPSR.M
Rpal_Std_2d_FullMS_Orbi30k_MSMS_Orbi7k_Centroid_Run1_102006_03	1682	1402.79	1	725.416	VEACK	146.11	6.78897	Correct	R.SVAAVQGJVEACKK.J
Rpal_Std_2d_FullMS_Orbi30k_MSMS_Orbi7k_Centroid_Run1_102006_03	1688	1146.57	1	146.108	JTHF	501.197	5.18276	N/A	N/A
Rpal_Std_2d_FullMS_Orbi30k_MSMS_Orbi7k_Centroid_Run1_102006_03	1689	647.309	3	1264.6	AGATS	287.132	5.99351	N/A	N/A
Rpal_Std_2d_FullMS_Orbi30k_MSMS_Orbi7k_Centroid_Run1_102006_03	1691	1013.57	2	1198.63	JJDN	371.261	4.73911	Correct	K.JKDGVGATATVADJJDNPKK.J
Rpal_Std_2d_FullMS_Orbi30k_MSMS_Orbi7k_Centroid_Run1_102006_03	1691	1013.57	2	1111.63	TAT	640.364	3.89825	Correct	K.JKDGVGATATVADJJDNPKK.J
Rpal_Std_2d_FullMS_Orbi30k_MSMS_Orbi7k_Centroid_Run1_102006_03	1692	970.461	2	374.17	TAGAFGEYTJADH	231.144	11.8115	Correct	R.VMGSTAGAFGEYTJADHGR.J
Rpal_Std_2d_FullMS_Orbi30k_MSMS_Orbi7k_Centroid_Run1_102006_03	1694	668.006	3	1124.61	PWM	462.218	4.62977	N/A	N/A
Rpal_Std_2d_FullMS_Orbi30k_MSMS_Orbi7k_Centroid_Run1_102006_03	1696	490.92	3	1063.55	STA	147.068	4.52774	N/A	N/A
Rpal_Std_2d_FullMS_Orbi30k_MSMS_Orbi7k_Centroid_Run1_102006_03	1701	797.477	2	641.391	DAGJNR	325.234	9.13109	Incorrect	K.VJJVGNJGADPEJKR.T
Rpal_Std_2d_FullMS_Orbi30k_MSMS_Orbi7k_Centroid_Run1_102006_03	1707	821.422	2	441.227	DVEEVH	491.295	13.3084	Correct	R.TPTAADVEEVHGFJR.K
Rpal_Std_2d_FullMS_Orbi30k_MSMS_Orbi7k_Centroid_Run1_102006_03	1708	547.95	3	1199.6	AAT	198.101	4.29372	Correct	R.TPTAADVEEVHGFJR.K
Rpal_Std_2d_FullMS_Orbi30k_MSMS_Orbi7k_Centroid_Run1_102006_03	1712	892.925	2	1137.54	TDS	343.19	5.85414	Correct	R.SKQSDTPFFCGDVTPR.A
Rpal_Std_2d_FullMS_Orbi30k_MSMS_Orbi7k_Centroid_Run1_102006_03	1715	872.457	2	688.384	DDJV	612.309	5.59925	N/A	N/A
Rpal_Std_2d_FullMS_Orbi30k_MSMS_Orbi7k_Centroid_Run1_102006_03	1718	977.543	2	623.408	GETVJED	586.329	15.6124	Correct	R.JKAPJTGETVJEDQVQGR.V
Rpal_Std_2d_FullMS_Orbi30k_MSMS_Orbi7k_Centroid_Run1_102006_03	1719	599.062	4	1311.69	ADJP	684.329	13.1295	N/A	N/A
Rpal_Std_2d_FullMS_Orbi30k_MSMS_Orbi7k_Centroid_Run1_102006_03	1722	1387.77	1	623.331	JDNFK	146.113	6.51077	Correct	K.JPGEQVJDNFKK.G
Rpal_Std_2d_FullMS_Orbi30k_MSMS_Orbi7k_Centroid_Run1_102006_03	1728	762.407	3	1252.65	VASN	660.366	12.8875	Correct	R.JJRETNPTADAAVASNPEFJR.E
Rpal_Std_2d_FullMS_Orbi30k_MSMS_Orbi7k_Centroid_Run1_102006_03	1730	535.643	3	1022.59	PGAT	255.159	8.37407	N/A	N/A
Rpal_Std_2d_FullMS_Orbi30k_MSMS_Orbi7k_Centroid_Run1_102006_03	1732	515.951	3	1103.61	AJEG	71.0379	5.75931	N/A	N/A
Rpal_Std_2d_FullMS_Orbi30k_MSMS_Orbi7k_Centroid_Run1_102006_03	1733	608.855	2	225.148	JADEVJFG	146.115	17.194	Correct	K.KPJADEVJFGK.J
Rpal_Std_2d_FullMS_Orbi30k_MSMS_Orbi7k_Centroid_Run1_102006_03	1736	773.377	2	499.235	TGFW	554.288	4.43168	Correct	R.SVTDPTGFWAEHAK.R
Rpal_Std_2d_FullMS_Orbi30k_MSMS_Orbi7k_Centroid_Run1_102006_03	1737	1130.67	1	18.0147	REJ	713.418	2.57181	Correct	K.JPGAJVYJER.H
Rpal_Std_2d_FullMS_Orbi30k_MSMS_Orbi7k_Centroid_Run1_102006_03	1744	1604.92	1	146.114	VVDJJEA	718.387	7.51005	Correct	R.VGVTAGPHAEJJDVVK.K
Rpal_Std_2d_FullMS_Orbi30k_MSMS_Orbi7k_Centroid_Run1_102006_03	1748	768.39	3	1687.83	JEGAJ	131.05	8.42838	Correct	K.MJAGEJYRPGSPEJAADEAANK.A
Rpal_Std_2d_FullMS_Orbi30k_MSMS_Orbi7k_Centroid_Run1_102006_03	1751	1152.08	2	1400.69	JAADEA	331.192	9.22624	Correct	K.MJAGEJYRPGSPEJAADEAANK.A
Rpal_Std_2d_FullMS_Orbi30k_MSMS_Orbi7k_Centroid_Run1_102006_03	1760	931.484	2	554.283	VYANGFD	540.342	18.7262	Correct	R.KVJAEDFGNAYVPDAPR.Q
Rpal_Std_2d_FullMS_Orbi30k_MSMS_Orbi7k_Centroid_Run1_102006_03	1763	1328.72	2	1037.53	JJVDKKD	806.404	7.65022	Correct	R.VJPQNNDKEJJVDKKDFEAAVDR.V
Rpal_Std_2d_FullMS_Orbi30k_MSMS_Orbi7k_Centroid_Run1_102006_03	1766	937.983	2	802.387	DVTJNS	442.264	17.6925	Correct	R.MWETVRDVTJNSQAPK.J
Rpal_Std_2d_FullMS_Orbi30k_MSMS_Orbi7k_Centroid_Run1_102006_03	1768	895.497	2	677.383	DAGKKJ	499.238	7.17208	Correct	K.AVAEEJKKGADFAEJAK.K
Rpal_Std_2d_FullMS_Orbi30k_MSMS_Orbi7k_Centroid_Run1_102006_03	1770	1103.04	2	1188.56	DSJAQ	501.272	15.7298	N/A	N/A
Rpal_Std_2d_FullMS_Orbi30k_MSMS_Orbi7k_Centroid_Run1_102006_03	1772	758.403	3	1573.79	TSAJNV	113.085	12.0919	N/A	N/A
Rpal_Std_2d_FullMS_Orbi30k_MSMS_Orbi7k_Centroid_Run1_102006_03	1779	790.434	3	1697.95	GGJE	314.162	5.10688	N/A	N/A
Rpal_Std_2d_FullMS_Orbi30k_MSMS_Orbi7k_Centroid_Run1_102006_03	1781	1137.1	2	1203.6	GJA	827.452	5.55372	N/A	N/A
Rpal_Std_2d_FullMS_Orbi30k_MSMS_Orbi7k_Centroid_Run1_102006_03	1785	715.846	2	545.282	SHGP	506.231	3.25173	N/A	N/A
Rpal_Std_2d_FullMS_Orbi30k_MSMS_Orbi7k_Centroid_Run1_102006_03	1792	734.371	2	332.187	DDEAJVG	435.233	22.8537	Correct	R.KFGDDEAJVGGFGR.F
Rpal_Std_2d_FullMS_Orbi30k_MSMS_Orbi7k_Centroid_Run1_102006_03	1799	958.008	2	611.296	AQJRA	763.388	11.4231	Correct	R.SNPEAJAQJRAPJYEDK.V
Rpal_Std_2d_FullMS_Orbi30k_MSMS_Orbi7k_Centroid_Run1_102006_03	1802	437.22	2	225.149	EWAG	204.096	14.5077	Correct	R.KPEWAGW.-
Rpal_Std_2d_FullMS_Orbi30k_MSMS_Orbi7k_Centroid_Run1_102006_03	1817	543.955	3	1197.63	GVG	218.107	7.50438	N/A	N/A
Rpal_Std_2d_FullMS_Orbi30k_MSMS_Orbi7k_Centroid_Run1_102006_03	1818	653.678	3	271.159	JAEVEG	1088.56	3.77359	N/A	N/A
Rpal_Std_2d_FullMS_Orbi30k_MSMS_Orbi7k_Centroid_Run1_102006_03	1822	718.058	3	1557.83	VQA	295.161	12.1202	N/A	N/A
Rpal_Std_2d_FullMS_Orbi30k_MSMS_Orbi7k_Centroid_Run1_102006_03	1823	779.882	2	502.131	JAJAQ	559.318	3.76649	N/A	N/A
Rpal_Std_2d_FullMS_Orbi30k_MSMS_Orbi7k_Centroid_Run1_102006_03	1829	754.851	2	448.199	EQEGFHW	146.116	17.9318	Correct	K.DJGYEQEGFHWK.T
Rpal_Std_2d_FullMS_Orbi30k_MSMS_Orbi7k_Centroid_Run1_102006_03	1830	854.874	2	937.456	GGMGGMD	165.083	6.21588	Correct	K.KGGAGAGGMPPGGGMGGMDF.-
Rpal_Std_2d_FullMS_Orbi30k_MSMS_Orbi7k_Centroid_Run1_102006_03	1838	960.47	2	760.369	FVDFAQAV	281.123	25.7362	Incorrect	K.SGHVAGAAFDVFSEEPATK.N
Rpal_Std_2d_FullMS_Orbi30k_MSMS_Orbi7k_Centroid_Run1_102006_03	1845	490.299	2	274.2	JYDJ	200.124	5.98852	Correct	R.SJJDYJKK.K
Rpal_Std_2d_FullMS_Orbi30k_MSMS_Orbi7k_Centroid_Run1_102006_03	1847	721.897	2	569.285	JKVW	346.168	10.3102	Correct	R.AAAJDQJKVWGDR.T
Rpal_Std_2d_FullMS_Orbi30k_MSMS_Orbi7k_Centroid_Run1_102006_03	1848	808.475	2	288.182	EKJKD	713.41	9.70941	Correct	K.TJGJESJDKJKEAAK.A
Rpal_Std_2d_FullMS_Orbi30k_MSMS_Orbi7k_Centroid_Run1_102006_03	1850	969.971	2	911.417	EEV	669.357	6.41264	N/A	N/A
Rpal_Std_2d_FullMS_Orbi30k_MSMS_Orbi7k_Centroid_Run1_102006_03	1851	917.978	2	641.354	DEJTQV	507.26	13.3072	Incorrect	R.VRGETVDEJTGAVTTMR.A
Rpal_Std_2d_FullMS_Orbi30k_MSMS_Orbi7k_Centroid_Run1_102006_03	1853	706.404	2	502.324	DVJQ	453.232	9.60121	Correct	R.GPVAEQJVDSJKR.J
Rpal_Std_2d_FullMS_Orbi30k_MSMS_Orbi7k_Centroid_Run1_102006_03	1854	1289.64	2	1458.65	DRJ	734.408	8.46199	N/A	N/A
Rpal_Std_2d_FullMS_Orbi30k_MSMS_Orbi7k_Centroid_Run1_102006_03	1856	802.916	2	819.396	MAJV	370.191	10.9334	Incorrect	K.VDAJAJAMGTSHGAYK.F
Rpal_Std_2d_FullMS_Orbi30k_MSMS_Orbi7k_Centroid_Run1_102006_03	1858	471.272	3	617.359	VJQEAVP	57.0236	12.0151	Correct	R.GPVAEQJVDSJKR.J
Rpal_Std_2d_FullMS_Orbi30k_MSMS_Orbi7k_Centroid_Run1_102006_03	1862	1001.55	2	957.479	TJTJ	615.333	16.899	Correct	K.SGKTEJJTJTPEQNJAMR.K
Rpal_Std_2d_FullMS_Orbi30k_MSMS_Orbi7k_Centroid_Run1_102006_03	1865	979.592	1	146.109	KJYDJ	200.122	4.05813	N/A	N/A
Rpal_Std_2d_FullMS_Orbi30k_MSMS_Orbi7k_Centroid_Run1_102006_03	1880	535.612	3	950.439	AJAJA	214.096	18.2834	Correct	K.VDAJAJAMGTSHGAYK.F
Rpal_Std_2d_FullMS_Orbi30k_MSMS_Orbi7k_Centroid_Run1_102006_03	1887	1141.11	2	952.516	DEQ	955.557	3.76584	Correct	R.JMNVJGEPVDEQGPJKSEGJR.A
Rpal_Std_2d_FullMS_Orbi30k_MSMS_Orbi7k_Centroid_Run1_102006_03	1893	792.461	2	217.137	AEJEAKDJV	397.252	21.0207	Correct	K.GGGJJVJDKAEJEAAK.T
Rpal_Std_2d_FullMS_Orbi30k_MSMS_Orbi7k_Centroid_Run1_102006_03	1898	1079.56	2	1095.54	EJTF	571.324	6.41139	Correct	K.WDNJKPQVDEJTFPDGKR.M
Rpal_Std_2d_FullMS_Orbi30k_MSMS_Orbi7k_Centroid_Run1_102006_03	1901	927.999	2	774.351	TDPJKJ	412.242	13.387	Correct	R.AJEVJKJPDTGGMPGNSR.R
Rpal_Std_2d_FullMS_Orbi30k_MSMS_Orbi7k_Centroid_Run1_102006_03	1904	622.64	3	1289.65	CME	212.161	13.0563	N/A	N/A
Rpal_Std_2d_FullMS_Orbi30k_MSMS_Orbi7k_Centroid_Run1_102006_03	1905	768.028	3	1508.69	VMM	431.218	8.39176	Correct	R.MVTQSEFEDAKDKVMMGAER.K
Rpal_Std_2d_FullMS_Orbi30k_MSMS_Orbi7k_Centroid_Run1_102006_03	1911	663.015	3	1363.71	DGJ	337.183	8.3124	N/A	N/A
Rpal_Std_2d_FullMS_Orbi30k_MSMS_Orbi7k_Centroid_Run1_102006_03	1913	965.48	2	1105.55	WQD	394.232	8.09465	Correct	R.HJJTTEGGAPEWQDFTK.W
Rpal_Std_2d_FullMS_Orbi30k_MSMS_Orbi7k_Centroid_Run1_102006_03	1913	965.48	2	1049.49	AGGETT	363.236	17.4265	Correct	R.HJJTTEGGAPEWQDFTK.W
Rpal_Std_2d_FullMS_Orbi30k_MSMS_Orbi7k_Centroid_Run1_102006_03	1916	994.02	2	1179.59	AJDGJ	337.184	16.9843	N/A	N/A
Rpal_Std_2d_FullMS_Orbi30k_MSMS_Orbi7k_Centroid_Run1_102006_03	1920	555.631	3	1002.55	AJAY	243.096	8.49786	N/A	N/A
Rpal_Std_2d_FullMS_Orbi30k_MSMS_Orbi7k_Centroid_Run1_102006_03	1922	550.981	3	889.507	JGES	374.235	7.28188	Correct	R.JVJEVAQHJGESTVR.T
Rpal_Std_2d_FullMS_Orbi30k_MSMS_Orbi7k_Centroid_Run1_102006_03	1923	869.439	2	628.329	GMEFDT	428.287	18.9362	Correct	K.JJAAMEGMEFDTPKGK.M
Rpal_Std_2d_FullMS_Orbi30k_MSMS_Orbi7k_Centroid_Run1_102006_03	1924	1040.52	2	533.19	QMDDAJJSJK	431.26	10.7964	Correct	R.AMSEDQMDDAJJSJKKER.F
Rpal_Std_2d_FullMS_Orbi30k_MSMS_Orbi7k_Centroid_Run1_102006_03	1925	579.961	3	1237.57	MAA	226.177	11.6724	N/A	N/A
Rpal_Std_2d_FullMS_Orbi30k_MSMS_Orbi7k_Centroid_Run1_102006_03	1926	1127.15	2	1225.74	AVE	727.395	11.4016	Correct	R.JJTKSPAJTVTTAVEAPAEAAAK.A
Rpal_Std_2d_FullMS_Orbi30k_MSMS_Orbi7k_Centroid_Run1_102006_03	1931	1221.61	2	1464.67	JQV	636.332	11.8933	Incorrect	K.JJSGEHVGAJAMSEPGAGSDVVSMK.T
Rpal_Std_2d_FullMS_Orbi30k_MSMS_Orbi7k_Centroid_Run1_102006_03	1934	825.969	2	461.258	EGJHQAVJ	341.21	21.1452	Incorrect	R.JVJEVAQHJGESTVR.T
Rpal_Std_2d_FullMS_Orbi30k_MSMS_Orbi7k_Centroid_Run1_102006_03	1935	636.311	2	129.045	KEVWD	484.251	3.80806	N/A	N/A
Rpal_Std_2d_FullMS_Orbi30k_MSMS_Orbi7k_Centroid_Run1_102006_03	1937	1620.88	1	836.431	ERA	427.261	3.67732	Incorrect	-.MDKFTTJEGVAAPJK.J
Rpal_Std_2d_FullMS_Orbi30k_MSMS_Orbi7k_Centroid_Run1_102006_03	1940	915.485	2	674.371	AEHM	686.406	10.4772	Correct	R.FVVJTDAEHMPQTTJK.N
Rpal_Std_2d_FullMS_Orbi30k_MSMS_Orbi7k_Centroid_Run1_102006_03	1942	1255.66	3	2379.2	VJT	1071.57	8.32875	Correct	K.SVSRDDVTJVTJVPPSGYNEDKAAAGAAPAAAAAPAAAAK.A
Rpal_Std_2d_FullMS_Orbi30k_MSMS_Orbi7k_Centroid_Run1_102006_03	1943	605.352	2	247.154	JJYPEA	275.172	7.1206	N/A	N/A
Rpal_Std_2d_FullMS_Orbi30k_MSMS_Orbi7k_Centroid_Run1_102006_03	1952	735.397	2	580.311	JJV	563.232	12.5913	Correct	R.GYJDDVJJPHATR.R
Rpal_Std_2d_FullMS_Orbi30k_MSMS_Orbi7k_Centroid_Run1_102006_03	1954	988.489	2	696.33	YAEQWDV	387.258	12.111	Correct	K.YVPEHAYAEQWDVAGJK.A
Rpal_Std_2d_FullMS_Orbi30k_MSMS_Orbi7k_Centroid_Run1_102006_03	1966	989.988	2	528.226	YHEFJE	631.376	9.75931	Correct	R.EGNDJYHEFJESGVNKK.G
Rpal_Std_2d_FullMS_Orbi30k_MSMS_Orbi7k_Centroid_Run1_102006_03	1979	837.937	2	441.264	TMHPD	651.368	8.19469	N/A	N/A
Rpal_Std_2d_FullMS_Orbi30k_MSMS_Orbi7k_Centroid_Run1_102006_03	1990	1004.49	2	945.449	JDQ	705.352	8.91514	N/A	N/A
Rpal_Std_2d_FullMS_Orbi30k_MSMS_Orbi7k_Centroid_Run1_102006_03	1995	742.452	2	556.376	SQKJ	470.244	8.359	N/A	N/A
Rpal_Std_2d_FullMS_Orbi30k_MSMS_Orbi7k_Centroid_Run1_102006_03	2000	594.672	3	1126.66	QGQD	226.17	8.11249	N/A	N/A
Rpal_Std_2d_FullMS_Orbi30k_MSMS_Orbi7k_Centroid_Run1_102006_03	2002	1084.04	2	857.442	YTGEAWV	502.26	10.8507	Correct	K.JMAGJDKEYTGEAWVAEGAR.V
Rpal_Std_2d_FullMS_Orbi30k_MSMS_Orbi7k_Centroid_Run1_102006_03	2003	723.027	3	1378.65	WVAE	302.179	14.1192	N/A	N/A
Rpal_Std_2d_FullMS_Orbi30k_MSMS_Orbi7k_Centroid_Run1_102006_03	2006	669.868	2	321.178	HDJAJPJ	257.115	12.2862	Correct	R.AADJPJAJDHFR.Y
Rpal_Std_2d_FullMS_Orbi30k_MSMS_Orbi7k_Centroid_Run1_102006_03	2012	478.814	2	18.0116	RVJEJT	226.174	18.4629	Correct	R.JJTJEJVR.V
Rpal_Std_2d_FullMS_Orbi30k_MSMS_Orbi7k_Centroid_Run1_102006_03	2014	903.444	2	987.506	DDF	440.246	4.06808	Correct	K.QJAGAFDDPAMTJHYR.A
Rpal_Std_2d_FullMS_Orbi30k_MSMS_Orbi7k_Centroid_Run1_102006_03	2019	956.623	1	226.173	TEJ	386.269	4.04117	Incorrect	R.JJTJEJVR.V
Rpal_Std_2d_FullMS_Orbi30k_MSMS_Orbi7k_Centroid_Run1_102006_03	2024	1138.14	2	1087.58	NAJVJD	561.333	7.85449	N/A	N/A
Rpal_Std_2d_FullMS_Orbi30k_MSMS_Orbi7k_Centroid_Run1_102006_03	2026	708.9	2	728.388	DJTAJR	18.0157	10.346	Correct	K.SVASJRDDJTAJR.S
Rpal_Std_2d_FullMS_Orbi30k_MSMS_Orbi7k_Centroid_Run1_102006_03	2030	775.43	3	1240.61	EAVJQAJ	358.243	18.7014	Correct	R.VJNDKGEKGDANEAVJQAJJAR.G
Rpal_Std_2d_FullMS_Orbi30k_MSMS_Orbi7k_Centroid_Run1_102006_03	2032	524.615	3	577.241	DKJVH	401.248	7.73076	Correct	R.DSEFVDKJVHJNR.V
Rpal_Std_2d_FullMS_Orbi30k_MSMS_Orbi7k_Centroid_Run1_102006_03	2033	850.978	2	697.432	VDJA	604.293	12.7501	Correct	R.JGVGYDAJDVPAJNKR.K
Rpal_Std_2d_FullMS_Orbi30k_MSMS_Orbi7k_Centroid_Run1_102006_03	2034	1162.64	2	953.604	ENADGK	755.402	10.8908	Correct	R.VJNDKGEKGDANEAVJQAJJAR.G
Rpal_Std_2d_FullMS_Orbi30k_MSMS_Orbi7k_Centroid_Run1_102006_03	2036	610.871	2	128.096	DVVAYJAT	259.198	28.586	Correct	R.KDVVAYJATJK.-
Rpal_Std_2d_FullMS_Orbi30k_MSMS_Orbi7k_Centroid_Run1_102006_03	2038	1155.08	2	660.347	MNEFKDDJ	655.365	26.4253	N/A	N/A
Rpal_Std_2d_FullMS_Orbi30k_MSMS_Orbi7k_Centroid_Run1_102006_03	2039	567.653	3	1095.65	DYG	269.175	4.3258	N/A	N/A
Rpal_Std_2d_FullMS_Orbi30k_MSMS_Orbi7k_Centroid_Run1_102006_03	2049	834.442	3	1818.91	AVFP	267.171	4.46347	N/A	N/A
Rpal_Std_2d_FullMS_Orbi30k_MSMS_Orbi7k_Centroid_Run1_102006_03	2054	770.387	3	1126.6	FENM	660.346	6.99886	N/A	N/A
Rpal_Std_2d_FullMS_Orbi30k_MSMS_Orbi7k_Centroid_Run1_102006_03	2054	770.387	3	1781.82	JDKA	99.0714	4.82675	N/A	N/A
Rpal_Std_2d_FullMS_Orbi30k_MSMS_Orbi7k_Centroid_Run1_102006_03	2055	645.014	3	1201.63	TJS	429.229	8.80412	Correct	K.KFESGMVVNPJTJSPDAK.J
Rpal_Std_2d_FullMS_Orbi30k_MSMS_Orbi7k_Centroid_Run1_102006_03	2056	967.018	2	940.53	NVVMGSE	275.174	15.6454	Correct	K.KFESGMVVNPJTJSPDAK.J
Rpal_Std_2d_FullMS_Orbi30k_MSMS_Orbi7k_Centroid_Run1_102006_03	2058	654.992	3	1060.49	YGJ	568.291	4.78017	N/A	N/A
Rpal_Std_2d_FullMS_Orbi30k_MSMS_Orbi7k_Centroid_Run1_102006_03	2060	938.987	2	744.398	METEAJS	370.235	20.5453	Correct	R.KEJSJAETEMPGJMATR.E
Rpal_Std_2d_FullMS_Orbi30k_MSMS_Orbi7k_Centroid_Run1_102006_03	2061	620.984	3	1284.63	JAD	276.155	5.11156	N/A	N/A
Rpal_Std_2d_FullMS_Orbi30k_MSMS_Orbi7k_Centroid_Run1_102006_03	2063	1369.18	2	1009.54	NWDFGFAY	726.409	18.3145	Incorrect	K.VJEKEQYAFGFDSQSGEYGDJVKK.G
Rpal_Std_2d_FullMS_Orbi30k_MSMS_Orbi7k_Centroid_Run1_102006_03	2064	626.327	3	1228.61	GJM	346.203	7.19325	N/A	N/A
Rpal_Std_2d_FullMS_Orbi30k_MSMS_Orbi7k_Centroid_Run1_102006_03	2066	930.974	2	1187.58	PJAD	276.153	8.55328	Correct	R.YJDAJPTHGSEJGNAFR.D
Rpal_Std_2d_FullMS_Orbi30k_MSMS_Orbi7k_Centroid_Run1_102006_03	2068	779.399	2	1022.49	GVTM	146.11	7.36574	N/A	N/A
Rpal_Std_2d_FullMS_Orbi30k_MSMS_Orbi7k_Centroid_Run1_102006_03	2068	779.399	2	885.484	JDS	356.156	5.27668	N/A	N/A
Rpal_Std_2d_FullMS_Orbi30k_MSMS_Orbi7k_Centroid_Run1_102006_03	2069	1223.64	2	1319.7	ADDJ	711.382	13.9547	Correct	K.HJYAQVJDDAKGETJASASSJEK.T
Rpal_Std_2d_FullMS_Orbi30k_MSMS_Orbi7k_Centroid_Run1_102006_03	2073	515.612	3	1069.56	AAE	203.135	6.89324	N/A	N/A
Rpal_Std_2d_FullMS_Orbi30k_MSMS_Orbi7k_Centroid_Run1_102006_03	2078	519.934	3	115.012	JQSDJ	885.484	6.12506	N/A	N/A
Rpal_Std_2d_FullMS_Orbi30k_MSMS_Orbi7k_Centroid_Run1_102006_03	2079	553.658	3	113.084	EGJJ	1132.64	9.11138	Correct	R.JEGJJPAJEPSHAJAK.V
Rpal_Std_2d_FullMS_Orbi30k_MSMS_Orbi7k_Centroid_Run1_102006_03	2084	548.322	3	911.479	TJJA	332.211	15.6913	Correct	R.TJRPJDTDTJJASVK.K
Rpal_Std_2d_FullMS_Orbi30k_MSMS_Orbi7k_Centroid_Run1_102006_03	2087	821.979	2	911.476	TJJASV	146.115	5.18449	Correct	R.TJRPJDTDTJJASVK.K
Rpal_Std_2d_FullMS_Orbi30k_MSMS_Orbi7k_Centroid_Run1_102006_03	2093	497.265	3	113.083	GGCEA	958.557	4.31113	Correct	K.JGGCEAVRDJJESK.Q
Rpal_Std_2d_FullMS_Orbi30k_MSMS_Orbi7k_Centroid_Run1_102006_03	2094	1091.27	3	1616.01	JEHFQ	1000.45	3.29729	Correct	R.JDQAVJEHFQEGGPGWQDR.J
Rpal_Std_2d_FullMS_Orbi30k_MSMS_Orbi7k_Centroid_Run1_102006_03	2100	1036.03	2	618.31	NKGCYJ	773.413	12.1755	Correct	R.JSGVDFNKGCYJGQEVVSR.M
Rpal_Std_2d_FullMS_Orbi30k_MSMS_Orbi7k_Centroid_Run1_102006_03	2103	728.021	3	1412.64	EJVA	356.173	5.56513	Correct	R.JDQAVJEHFQEGGPGWQDR.J
Rpal_Std_2d_FullMS_Orbi30k_MSMS_Orbi7k_Centroid_Run1_102006_03	2106	781.398	2	966.497	FDW	146.11	3.30348	N/A	N/A
Rpal_Std_2d_FullMS_Orbi30k_MSMS_Orbi7k_Centroid_Run1_102006_03	2108	829.985	2	722.413	EJAPJJ	299.157	11.3363	Correct	R.JEGJJPAJEPSHAJAK.V
Rpal_Std_2d_FullMS_Orbi30k_MSMS_Orbi7k_Centroid_Run1_102006_03	2114	767.394	3	1317.66	EAD	666.389	9.54759	Correct	R.QJGPDAVHQGMJAEADPJQGPR.J
Rpal_Std_2d_FullMS_Orbi30k_MSMS_Orbi7k_Centroid_Run1_102006_03	2117	428.777	2	398.234	AJV	174.116	11.2133	N/A	N/A
Rpal_Std_2d_FullMS_Orbi30k_MSMS_Orbi7k_Centroid_Run1_102006_03	2120	583.786	2	174.113	HGJVQCN	240.101	18.0242	N/A	N/A
Rpal_Std_2d_FullMS_Orbi30k_MSMS_Orbi7k_Centroid_Run1_102006_03	2124	825.971	2	624.392	QHJ	647.333	6.57482	Correct	R.JVJEVAQHJGESTVR.T
Rpal_Std_2d_FullMS_Orbi30k_MSMS_Orbi7k_Centroid_Run1_102006_03	2126	854.873	2	994.476	GMG	468.173	4.30498	Correct	K.KGGAGAGGMPPGGGMGGMDF.-
Rpal_Std_2d_FullMS_Orbi30k_MSMS_Orbi7k_Centroid_Run1_102006_03	2135	640.004	3	1046.58	AADJAE	300.147	10.395	N/A	N/A
Rpal_Std_2d_FullMS_Orbi30k_MSMS_Orbi7k_Centroid_Run1_102006_03	2139	718.06	3	1688.86	VJJ	137.06	4.62935	Correct	R.HJJVETEDEAKAVAEEJKK.G
Rpal_Std_2d_FullMS_Orbi30k_MSMS_Orbi7k_Centroid_Run1_102006_03	2142	925.177	3	1715.9	DVJJTMT	283.209	5.05198	Incorrect	K.JVATMPQSEGPAVKADAGJNPNAJJPAK.J
Rpal_Std_2d_FullMS_Orbi30k_MSMS_Orbi7k_Centroid_Run1_102006_03	2150	891.505	2	782.436	AGDNJ	528.347	11.9525	Correct	R.KJJDQGQAGDNJGAJJR.G
Rpal_Std_2d_FullMS_Orbi30k_MSMS_Orbi7k_Centroid_Run1_102006_03	2156	1028.08	2	955.519	QKJV	630.314	11.9345	Correct	-.MDTJAVVJKQPQQVEJSR.J
Rpal_Std_2d_FullMS_Orbi30k_MSMS_Orbi7k_Centroid_Run1_102006_03	2157	963.04	2	809.475	GKEVM	570.322	10.2266	Correct	R.JAVJAGDGJGKEVMPEGJR.V
Rpal_Std_2d_FullMS_Orbi30k_MSMS_Orbi7k_Centroid_Run1_102006_03	2158	722.038	3	327.159	AJGVD	1380.7	3.94488	N/A	N/A
Rpal_Std_2d_FullMS_Orbi30k_MSMS_Orbi7k_Centroid_Run1_102006_03	2163	649.681	3	1371.78	GSA	359.154	7.27132	N/A	N/A
Rpal_Std_2d_FullMS_Orbi30k_MSMS_Orbi7k_Centroid_Run1_102006_03	2166	754.42	2	816.414	VJJ	365.175	8.32139	N/A	N/A
Rpal_Std_2d_FullMS_Orbi30k_MSMS_Orbi7k_Centroid_Run1_102006_03	2170	693.695	3	741.362	RDKFJTAE	376.198	7.5347	Correct	K.AJEDAJERDKFJTAEMAR.E
Rpal_Std_2d_FullMS_Orbi30k_MSMS_Orbi7k_Centroid_Run1_102006_03	2171	608.321	3	1055.61	VFENY	114.045	8.24816	N/A	N/A
Rpal_Std_2d_FullMS_Orbi30k_MSMS_Orbi7k_Centroid_Run1_102006_03	2175	1004.47	3	1729.68	ASAVA	881.509	9.52889	Correct	R.SSQVDTGHDMDHYAADASAVAEHJDJKK.A
Rpal_Std_2d_FullMS_Orbi30k_MSMS_Orbi7k_Centroid_Run1_102006_03	2177	751.892	0	-1	ADYJD	-1	3.28982	Correct	K.AAFYADYJDGJRK.S
Rpal_Std_2d_FullMS_Orbi30k_MSMS_Orbi7k_Centroid_Run1_102006_03	2180	1072.55	2	975.563	YCV	802.379	5.87329	Correct	K.JVDHRJEJYCVPJEDDKS.-
Rpal_Std_2d_FullMS_Orbi30k_MSMS_Orbi7k_Centroid_Run1_102006_03	2182	776.76	3	1368.75	SDJ	643.362	9.08519	N/A	N/A
Rpal_Std_2d_FullMS_Orbi30k_MSMS_Orbi7k_Centroid_Run1_102006_03	2187	977.978	2	656.3	HKAADY	612.323	10.8921	Correct	K.JEJADAYDAAKHDGYFR.Y
Rpal_Std_2d_FullMS_Orbi30k_MSMS_Orbi7k_Centroid_Run1_102006_03	2192	1156.59	2	1038.48	YSP	925.545	4.19312	Correct	K.JNFJSYDDAYSPPKAVEQVR.K
Rpal_Std_2d_FullMS_Orbi30k_MSMS_Orbi7k_Centroid_Run1_102006_03	2202	629.008	3	1228.62	MAJV	241.149	9.03549	N/A	N/A
Rpal_Std_2d_FullMS_Orbi30k_MSMS_Orbi7k_Centroid_Run1_102006_03	2210	916.028	2	870.527	KTJAF	399.182	7.88097	Correct	K.GVQDFAJTKEQAJJVAK.T
Rpal_Std_2d_FullMS_Orbi30k_MSMS_Orbi7k_Centroid_Run1_102006_03	2211	772.073	3	1571.8	EASJ	341.205	10.1139	Correct	K.VJEJSAEPRPSGFSVPVECAAR.G
Rpal_Std_2d_FullMS_Orbi30k_MSMS_Orbi7k_Centroid_Run1_102006_03	2212	1026.04	2	925.457	JKEY	591.318	10.7491	Correct	R.FJYPAYEKJPAEPDEJR.A
Rpal_Std_2d_FullMS_Orbi30k_MSMS_Orbi7k_Centroid_Run1_102006_03	2214	611.02	3	741.484	EKTJAF	399.181	11.1379	Correct	K.GVQDFAJTKEQAJJVAK.T
Rpal_Std_2d_FullMS_Orbi30k_MSMS_Orbi7k_Centroid_Run1_102006_03	2214	611.02	3	1287.66	JJV	217.143	3.63049	Correct	K.GVQDFAJTKEQAJJVAK.T
Rpal_Std_2d_FullMS_Orbi30k_MSMS_Orbi7k_Centroid_Run1_102006_03	2217	936.507	2	660.251	VVKQEJJA	330.211	13.0222	Correct	R.SMSEPEVVKQEJJAGVR.A
Rpal_Std_2d_FullMS_Orbi30k_MSMS_Orbi7k_Centroid_Run1_102006_03	2218	624.673	3	1356.67	JAG	273.187	8.36478	N/A	N/A
Rpal_Std_2d_FullMS_Orbi30k_MSMS_Orbi7k_Centroid_Run1_102006_03	2220	996.517	2	798.395	GTJFFV	528.265	15.1351	Correct	R.JDGKDVFFJTGTDEHGJK.M
Rpal_Std_2d_FullMS_Orbi30k_MSMS_Orbi7k_Centroid_Run1_102006_03	2223	1284.61	2	839.367	DHYAEA	1041.56	17.7206	Correct	R.ANFTMQFDHYAEAPANVSAEVQK.K
Rpal_Std_2d_FullMS_Orbi30k_MSMS_Orbi7k_Centroid_Run1_102006_03	2224	619.663	3	1009.5	AMJK	403.21	6.16834	N/A	N/A
Rpal_Std_2d_FullMS_Orbi30k_MSMS_Orbi7k_Centroid_Run1_102006_03	2231	760.926	2	617.356	JEDJ	432.245	5.39701	Correct	R.GJVYJDEJDKJSR.K
Rpal_Std_2d_FullMS_Orbi30k_MSMS_Orbi7k_Centroid_Run1_102006_03	2235	534.318	3	1126.68	TTAV	101.047	5.60512	N/A	N/A
Rpal_Std_2d_FullMS_Orbi30k_MSMS_Orbi7k_Centroid_Run1_102006_03	2237	655.817	2	390.197	TANWDW	146.11	4.47131	Correct	K.GJYGTANWDWK.J
Rpal_Std_2d_FullMS_Orbi30k_MSMS_Orbi7k_Centroid_Run1_102006_03	2241	1075.05	2	873.428	YAKJAD	613.32	22.542	N/A	N/A
Rpal_Std_2d_FullMS_Orbi30k_MSMS_Orbi7k_Centroid_Run1_102006_03	2242	800.975	2	271.159	TTVVGGVA	644.395	7.12409	Correct	R.TVATTVVGGVAAEJGKK.V
Rpal_Std_2d_FullMS_Orbi30k_MSMS_Orbi7k_Centroid_Run1_102006_03	2246	838.456	2	702.365	JKESG	458.258	14.8333	Correct	K.AJJEEFJKESGGGPTK.-
Rpal_Std_2d_FullMS_Orbi30k_MSMS_Orbi7k_Centroid_Run1_102006_03	2247	559.306	3	702.364	JKES	515.278	15.1989	Correct	K.AJJEEFJKESGGGPTK.-
Rpal_Std_2d_FullMS_Orbi30k_MSMS_Orbi7k_Centroid_Run1_102006_03	2250	922.513	2	631.3	QAGJVKD	500.321	9.37485	N/A	N/A
Rpal_Std_2d_FullMS_Orbi30k_MSMS_Orbi7k_Centroid_Run1_102006_03	2252	1082.58	0	-1	HYVSDJD	-1	4.37503	Correct	K.TVJHYVSDJDNAENQAFVK.S
Rpal_Std_2d_FullMS_Orbi30k_MSMS_Orbi7k_Centroid_Run1_102006_03	2253	1008.52	3	1597.88	DKFEN	791.388	7.09021	Correct	R.JTKDGVTVAKDJEJDDKFENMGAQMVR.E
Rpal_Std_2d_FullMS_Orbi30k_MSMS_Orbi7k_Centroid_Run1_102006_03	2254	674.601	4	212.155	AETGQ	1996.01	3.58626	N/A	N/A
Rpal_Std_2d_FullMS_Orbi30k_MSMS_Orbi7k_Centroid_Run1_102006_03	2255	706.424	2	113.086	AADJJRDGVJ	274.175	9.68954	Incorrect	R.RJAADJJDGVJQK.R
Rpal_Std_2d_FullMS_Orbi30k_MSMS_Orbi7k_Centroid_Run1_102006_03	2256	538.972	3	1055.61	MJA	243.124	5.25167	Correct	R.SGVAJMEJVSKPDJR.S
Rpal_Std_2d_FullMS_Orbi30k_MSMS_Orbi7k_Centroid_Run1_102006_03	2259	1130.08	4	3431.71	JGDW	613.387	6.0517	N/A	N/A
Rpal_Std_2d_FullMS_Orbi30k_MSMS_Orbi7k_Centroid_Run1_102006_03	2260	1675.9	1	184.117	JEEFJKESGG	401.245	14.3387	Correct	K.AJJEEFJKESGGGPTK.-
Rpal_Std_2d_FullMS_Orbi30k_MSMS_Orbi7k_Centroid_Run1_102006_03	2265	1512.28	2	1597.87	DKF	1034.48	6.68575	Correct	R.JTKDGVTVAKDJEJDDKFENMGAQMVR.E
Rpal_Std_2d_FullMS_Orbi30k_MSMS_Orbi7k_Centroid_Run1_102006_03	2271	1140.12	2	673.391	DEFQKEQ	700.438	8.16845	Correct	R.JVNYJADEFQKEQGJDJRK.D
Rpal_Std_2d_FullMS_Orbi30k_MSMS_Orbi7k_Centroid_Run1_102006_03	2274	746.394	2	602.304	EKJ	518.248	5.77164	N/A	N/A
Rpal_Std_2d_FullMS_Orbi30k_MSMS_Orbi7k_Centroid_Run1_102006_03	2279	729.349	3	311.107	TSTSW	1311.68	3.68084	N/A	N/A
Rpal_Std_2d_FullMS_Orbi30k_MSMS_Orbi7k_Centroid_Run1_102006_03	2280	1244.65	2	1221.62	VYT	902.484	7.58895	Correct	K.AGHVNYDVJPGVVYTTPEVSSVGK.T
Rpal_Std_2d_FullMS_Orbi30k_MSMS_Orbi7k_Centroid_Run1_102006_03	2283	1089.06	2	1198.59	JWS	591.307	9.44996	Correct	R.NKJNTADVDDJJWSTSTQR.G
Rpal_Std_2d_FullMS_Orbi30k_MSMS_Orbi7k_Centroid_Run1_102006_03	2283	1089.06	2	1205.61	DVDATN	355.232	12.0938	Correct	R.NKJNTADVDDJJWSTSTQR.G
Rpal_Std_2d_FullMS_Orbi30k_MSMS_Orbi7k_Centroid_Run1_102006_03	2289	470.271	3	567.295	MJT	495.323	4.99688	Correct	K.JEJDPMJTHVJK.J
Rpal_Std_2d_FullMS_Orbi30k_MSMS_Orbi7k_Centroid_Run1_102006_03	2290	981.526	3	2040.04	DJH	536.344	5.63014	N/A	N/A
Rpal_Std_2d_FullMS_Orbi30k_MSMS_Orbi7k_Centroid_Run1_102006_03	2291	688.686	3	131.041	AGGSEA	1459.8	4.30737	N/A	N/A
Rpal_Std_2d_FullMS_Orbi30k_MSMS_Orbi7k_Centroid_Run1_102006_03	2292	632.34	3	1178.64	JTSWE	99.0718	3.75161	N/A	N/A
Rpal_Std_2d_FullMS_Orbi30k_MSMS_Orbi7k_Centroid_Run1_102006_03	2295	1302.66	2	1326.7	PKEV	823.336	8.0378	Correct	K.MFEJDGMVEKPAPGTAPSNJSJSGR.Y
Rpal_Std_2d_FullMS_Orbi30k_MSMS_Orbi7k_Centroid_Run1_102006_03	2306	1053.89	3	2068.07	TJDKFS	399.221	8.21848	Correct	K.ATGAVSFKDJTJSQDEGPRPETTAEGJAGJK.A
Rpal_Std_2d_FullMS_Orbi30k_MSMS_Orbi7k_Centroid_Run1_102006_03	2312	790.667	4	1438.79	GEDQS	1203.66	10.4228	N/A	N/A
Rpal_Std_2d_FullMS_Orbi30k_MSMS_Orbi7k_Centroid_Run1_102006_03	2319	999.556	2	1126.56	SJSJK	342.215	3.99765	Correct	R.JQQVTDEJAESJSJKPAR.G
Rpal_Std_2d_FullMS_Orbi30k_MSMS_Orbi7k_Centroid_Run1_102006_03	2319	999.556	2	1070.62	JEDTV	369.208	4.06267	Correct	R.JQQVTDEJAESJSJKPAR.G
Rpal_Std_2d_FullMS_Orbi30k_MSMS_Orbi7k_Centroid_Run1_102006_03	2324	401.555	3	714.34	DJJ	146.109	8.55266	Correct	K.GJKDWDDJJK.S
Rpal_Std_2d_FullMS_Orbi30k_MSMS_Orbi7k_Centroid_Run1_102006_03	2325	793.957	2	-1	QDEG	-1	3.2844	Incorrect	R.VGDJJSGEJNAJKTR.A
Rpal_Std_2d_FullMS_Orbi30k_MSMS_Orbi7k_Centroid_Run1_102006_03	2326	1202.65	1	18.0117	KJJDDWD	298.211	7.85792	Correct	K.GJKDWDDJJK.S
Rpal_Std_2d_FullMS_Orbi30k_MSMS_Orbi7k_Centroid_Run1_102006_03	2334	529.306	3	1000.57	SJJD	156.094	15.7871	N/A	N/A
Rpal_Std_2d_FullMS_Orbi30k_MSMS_Orbi7k_Centroid_Run1_102006_03	2336	1069.86	3	260.158	ATANTJG	2318.09	5.15097	N/A	N/A
Rpal_Std_2d_FullMS_Orbi30k_MSMS_Orbi7k_Centroid_Run1_102006_03	2337	776.377	3	1660.81	FNE	275.149	3.87682	Correct	R.KGTDMAPSFAAJASQANFNEEK.J
Rpal_Std_2d_FullMS_Orbi30k_MSMS_Orbi7k_Centroid_Run1_102006_03	2342	513.643	3	1082.66	AAD	198.145	8.31948	N/A	N/A
Rpal_Std_2d_FullMS_Orbi30k_MSMS_Orbi7k_Centroid_Run1_102006_03	2349	899.132	3	412.236	TGGA	1996.01	3.34825	N/A	N/A
Rpal_Std_2d_FullMS_Orbi30k_MSMS_Orbi7k_Centroid_Run1_102006_03	2354	909.483	2	802.395	VGHEJ	479.282	7.06526	Correct	R.YVPNTDJVGHEJGJYK.T
Rpal_Std_2d_FullMS_Orbi30k_MSMS_Orbi7k_Centroid_Run1_102006_03	2362	582.983	3	966.606	DDJ	436.183	7.12769	Correct	K.ACVYJDDJGVNJKPAR.E
Rpal_Std_2d_FullMS_Orbi30k_MSMS_Orbi7k_Centroid_Run1_102006_03	2366	769.961	2	313.167	NVJV	799.477	4.51396	Incorrect	K.VVDAAAJVEAGVJRR.A
Rpal_Std_2d_FullMS_Orbi30k_MSMS_Orbi7k_Centroid_Run1_102006_03	2367	748.725	3	1381.79	SSCDJJ	243.092	12.5061	N/A	N/A
Rpal_Std_2d_FullMS_Orbi30k_MSMS_Orbi7k_Centroid_Run1_102006_03	2373	516.32	2	-1	VDAAA	-1	3.59711	N/A	N/A
Rpal_Std_2d_FullMS_Orbi30k_MSMS_Orbi7k_Centroid_Run1_102006_03	2376	1036.55	2	656.355	ASYJHNA	658.376	7.03674	N/A	N/A
Rpal_Std_2d_FullMS_Orbi30k_MSMS_Orbi7k_Centroid_Run1_102006_03	2380	650.997	3	1121.54	GTTDJE	212.156	13.7545	N/A	N/A
Rpal_Std_2d_FullMS_Orbi30k_MSMS_Orbi7k_Centroid_Run1_102006_03	2381	931.468	2	535.25	TYYA	827.46	3.50815	Correct	K.VSWYTYYAGGAGGPTAJK.Q
Rpal_Std_2d_FullMS_Orbi30k_MSMS_Orbi7k_Centroid_Run1_102006_03	2382	756.893	4	1989.07	ENM	660.343	3.82694	N/A	N/A
Rpal_Std_2d_FullMS_Orbi30k_MSMS_Orbi7k_Centroid_Run1_102006_03	2384	662.901	2	511.304	JVESJ	271.173	20.7976	Correct	R.JAEVVJVESJPR.S
Rpal_Std_2d_FullMS_Orbi30k_MSMS_Orbi7k_Centroid_Run1_102006_03	2385	738.415	2	199.133	FEAJVDDJVQ	146.118	31.3511	Correct	R.AKFEAJVDDJVQK.T
Rpal_Std_2d_FullMS_Orbi30k_MSMS_Orbi7k_Centroid_Run1_102006_03	2391	1475.82	1	146.108	QVJDDVJAEFA	128.106	17.9353	Incorrect	R.AKFEAJVDDJVQK.T
Rpal_Std_2d_FullMS_Orbi30k_MSMS_Orbi7k_Centroid_Run1_102006_03	2392	815.924	2	950.438	AJAJ	311.154	13.2311	N/A	N/A
Rpal_Std_2d_FullMS_Orbi30k_MSMS_Orbi7k_Centroid_Run1_102006_03	2392	815.924	2	867.462	TSH	437.233	2.26346	N/A	N/A
Rpal_Std_2d_FullMS_Orbi30k_MSMS_Orbi7k_Centroid_Run1_102006_03	2402	780.423	3	1664.87	GTGV	359.222	7.15122	N/A	N/A
Rpal_Std_2d_FullMS_Orbi30k_MSMS_Orbi7k_Centroid_Run1_102006_03	2403	921.44	2	1031.44	QMQJ	309.178	11.9065	Correct	K.FDTJTHMADQMQJYK.Y
Rpal_Std_2d_FullMS_Orbi30k_MSMS_Orbi7k_Centroid_Run1_102006_03	2405	671.846	2	415.253	DAFDJD	250.154	18.892	Correct	R.HJDJDFADAJGR.Q
Rpal_Std_2d_FullMS_Orbi30k_MSMS_Orbi7k_Centroid_Run1_102006_03	2406	1104.26	3	147.113	VVGDJ	2679.37	3.58972	Correct	R.TVJEETRAEQRQEJVQNJEEGQVJDGVVK.N
Rpal_Std_2d_FullMS_Orbi30k_MSMS_Orbi7k_Centroid_Run1_102006_03	2408	674.6	4	1882.98	AFDJD	250.147	4.13177	N/A	N/A
Rpal_Std_2d_FullMS_Orbi30k_MSMS_Orbi7k_Centroid_Run1_102006_03	2408	674.6	4	1489.76	JDJDFAD	415.263	5.74983	N/A	N/A
Rpal_Std_2d_FullMS_Orbi30k_MSMS_Orbi7k_Centroid_Run1_102006_03	2409	890.993	2	868.522	JGV	642.275	6.82617	Correct	R.GVEMPEVGJPJEJGKGR.V
Rpal_Std_2d_FullMS_Orbi30k_MSMS_Orbi7k_Centroid_Run1_102006_03	2411	627.672	3	1084.61	VYGVE	248.118	9.40574	Correct	K.FTEVGYVGRDVEQJJR.D
Rpal_Std_2d_FullMS_Orbi30k_MSMS_Orbi7k_Centroid_Run1_102006_03	2414	619.853	2	572.367	YJN	275.134	9.26759	Correct	K.FQNJYATJJR.W
Rpal_Std_2d_FullMS_Orbi30k_MSMS_Orbi7k_Centroid_Run1_102006_03	2418	1342.69	1	926.422	AJG	174.113	4.36638	Correct	R.HJDJDFADAJGR.Q
Rpal_Std_2d_FullMS_Orbi30k_MSMS_Orbi7k_Centroid_Run1_102006_03	2428	1042.51	2	921.396	ADKJY	571.296	12.0245	Correct	R.AFESFPQDADKJYPNWR.A
Rpal_Std_2d_FullMS_Orbi30k_MSMS_Orbi7k_Centroid_Run1_102006_03	2430	987.049	2	945.543	TEKVJ	456.203	8.65224	N/A	N/A
Rpal_Std_2d_FullMS_Orbi30k_MSMS_Orbi7k_Centroid_Run1_102006_03	2432	762.742	3	1592.88	FTD	329.186	9.57368	N/A	N/A
Rpal_Std_2d_FullMS_Orbi30k_MSMS_Orbi7k_Centroid_Run1_102006_03	2433	715.381	2	361.206	HDJA	631.335	4.78617	N/A	N/A
Rpal_Std_2d_FullMS_Orbi30k_MSMS_Orbi7k_Centroid_Run1_102006_03	2434	522.309	2	396.219	YVJ	271.169	13.7424	Correct	R.WPJYVJPR.Q
Rpal_Std_2d_FullMS_Orbi30k_MSMS_Orbi7k_Centroid_Run1_102006_03	2435	772.755	3	283.194	GTAAYADVT	1182.66	7.18538	Correct	K.JGJGTAAYADVTSPQAJRDAVAR.J
Rpal_Std_2d_FullMS_Orbi30k_MSMS_Orbi7k_Centroid_Run1_102006_03	2439	786.971	2	573.344	EJJD	528.346	10.4315	Correct	K.VSTKJDJJENJVTK.V
Rpal_Std_2d_FullMS_Orbi30k_MSMS_Orbi7k_Centroid_Run1_102006_03	2441	807.452	2	826.425	SJGJJ	303.159	9.07893	Incorrect	R.JKGDSGENJJGJJER.R
Rpal_Std_2d_FullMS_Orbi30k_MSMS_Orbi7k_Centroid_Run1_102006_03	2441	807.452	2	926.553	EGSDG	241.192	3.8306	Correct	R.JKGDSGENJJGJJER.R
Rpal_Std_2d_FullMS_Orbi30k_MSMS_Orbi7k_Centroid_Run1_102006_03	2444	538.637	3	1026.54	GJJ	303.16	8.09508	Correct	R.JKGDSGENJJGJJER.R
Rpal_Std_2d_FullMS_Orbi30k_MSMS_Orbi7k_Centroid_Run1_102006_03	2446	535.328	2	98.046	GJYQJAJ	212.162	18.0246	N/A	N/A
Rpal_Std_2d_FullMS_Orbi30k_MSMS_Orbi7k_Centroid_Run1_102006_03	2448	796.445	2	384.207	DJDKJ	622.352	9.06267	Correct	R.TPVSDJDKJTAJYR.G
Rpal_Std_2d_FullMS_Orbi30k_MSMS_Orbi7k_Centroid_Run1_102006_03	2453	782.076	3	1390.77	FAGD	562.279	6.54012	N/A	N/A
Rpal_Std_2d_FullMS_Orbi30k_MSMS_Orbi7k_Centroid_Run1_102006_03	2463	907.104	3	208.099	DYAEAJS	1760.87	4.24682	Correct	R.AHDYAEAJSJPSDHDYGNGVAJFTR.D
Rpal_Std_2d_FullMS_Orbi30k_MSMS_Orbi7k_Centroid_Run1_102006_03	2471	1360.15	2	1647.78	JSJ	757.309	8.82551	Correct	R.AHDYAEAJSJPSDHDYGNGVAJFTR.D
Rpal_Std_2d_FullMS_Orbi30k_MSMS_Orbi7k_Centroid_Run1_102006_03	2474	849.928	4	2512.2	TVSV	497.264	3.66158	N/A	N/A
Rpal_Std_2d_FullMS_Orbi30k_MSMS_Orbi7k_Centroid_Run1_102006_03	2477	993.528	2	503.264	MJTDAHJAAJ	445.24	21.4615	Incorrect	K.SFTAVEJTDAHJAAJEAAR.V
Rpal_Std_2d_FullMS_Orbi30k_MSMS_Orbi7k_Centroid_Run1_102006_03	2482	962.509	2	834.396	JDQJF	472.286	11.7449	N/A	N/A
Rpal_Std_2d_FullMS_Orbi30k_MSMS_Orbi7k_Centroid_Run1_102006_03	2484	1197.14	2	1140.59	TDDA	849.527	9.9034	N/A	N/A
Rpal_Std_2d_FullMS_Orbi30k_MSMS_Orbi7k_Centroid_Run1_102006_03	2486	623.879	2	154.112	DVVAYJ	431.283	9.96613	N/A	N/A
Rpal_Std_2d_FullMS_Orbi30k_MSMS_Orbi7k_Centroid_Run1_102006_03	2489	1263.67	2	1661.84	TTG	604.374	4.27733	Correct	R.GJAHJJGTTGJSTSDNAVJQSVTDR.A
Rpal_Std_2d_FullMS_Orbi30k_MSMS_Orbi7k_Centroid_Run1_102006_03	2489	1263.67	2	1216.61	STS	1033.61	4.32455	Correct	R.GJAHJJGTTGJSTSDNAVJQSVTDR.A
Rpal_Std_2d_FullMS_Orbi30k_MSMS_Orbi7k_Centroid_Run1_102006_03	2498	1021.02	2	1093.54	DVG	675.363	5.95283	Correct	K.JYGMSPANFJDVGGGASKEK.V
Rpal_Std_2d_FullMS_Orbi30k_MSMS_Orbi7k_Centroid_Run1_102006_03	2499	580.35	2	641.428	EGA	260.156	4.11087	N/A	N/A
Rpal_Std_2d_FullMS_Orbi30k_MSMS_Orbi7k_Centroid_Run1_102006_03	2505	664.727	3	1422.83	JAR	228.103	6.60156	Incorrect	K.JDGVAJRVPTPNVSVVDJK.J
Rpal_Std_2d_FullMS_Orbi30k_MSMS_Orbi7k_Centroid_Run1_102006_03	2508	466.62	3	998.621	JGD	113.085	5.06324	N/A	N/A
Rpal_Std_2d_FullMS_Orbi30k_MSMS_Orbi7k_Centroid_Run1_102006_03	2510	1064.6	2	1044.57	ENJA	655.4	15.9866	Correct	R.KVJSDJAJNEPAAFQAJAEK.A
Rpal_Std_2d_FullMS_Orbi30k_MSMS_Orbi7k_Centroid_Run1_102006_03	2522	968.991	2	858.444	KDT	733.354	3.65768	Correct	K.TAEVFWTDKDGNJWVR.S
Rpal_Std_2d_FullMS_Orbi30k_MSMS_Orbi7k_Centroid_Run1_102006_03	2523	646.33	3	1202.62	WFV	301.134	4.09115	N/A	N/A
Rpal_Std_2d_FullMS_Orbi30k_MSMS_Orbi7k_Centroid_Run1_102006_03	2524	1001.51	2	912.54	DYDGYEK	218.119	11.6542	N/A	N/A
Rpal_Std_2d_FullMS_Orbi30k_MSMS_Orbi7k_Centroid_Run1_102006_03	2528	930.542	2	885.536	DVHPVA	355.22	10.7022	Incorrect	R.EJJAVPHVNGAJJGGASJK.A
Rpal_Std_2d_FullMS_Orbi30k_MSMS_Orbi7k_Centroid_Run1_102006_03	2537	585.676	3	1096.71	EEAJ	215.091	4.76697	N/A	N/A
Rpal_Std_2d_FullMS_Orbi30k_MSMS_Orbi7k_Centroid_Run1_102006_03	2538	1293.71	1	174.114	MJEJJADHG	139.11	10.6576	N/A	N/A
Rpal_Std_2d_FullMS_Orbi30k_MSMS_Orbi7k_Centroid_Run1_102006_03	2541	431.908	3	519.248	JJEJ	305.158	7.69045	N/A	N/A
Rpal_Std_2d_FullMS_Orbi30k_MSMS_Orbi7k_Centroid_Run1_102006_03	2543	1395.24	2	1639.87	AAE	877.475	8.22747	Correct	K.VJGJANAGGDTTNSJKQAAEFGJTAGGQK.J
Rpal_Std_2d_FullMS_Orbi30k_MSMS_Orbi7k_Centroid_Run1_102006_03	2544	1431.74	1	146.107	JJHFAE	574.253	7.53976	Correct	K.MNJTDEAFHJJK.N
Rpal_Std_2d_FullMS_Orbi30k_MSMS_Orbi7k_Centroid_Run1_102006_03	2546	1257.65	2	832.441	GMAVQAAS	965.505	10.6528	Correct	R.YVSEJJQGMAVQAASGAPSEQJHK.J
Rpal_Std_2d_FullMS_Orbi30k_MSMS_Orbi7k_Centroid_Run1_102006_03	2548	649.698	0	-1	RMJEJJA	-1	5.94255	N/A	N/A
Rpal_Std_2d_FullMS_Orbi30k_MSMS_Orbi7k_Centroid_Run1_102006_03	2549	973.542	2	879.49	JTTQFT	374.226	5.66402	Incorrect	R.JJGERVPDJTTGAFTJDK.H
Rpal_Std_2d_FullMS_Orbi30k_MSMS_Orbi7k_Centroid_Run1_102006_03	2550	647.358	2	196.123	HDAJJEJM	174.12	22.2377	N/A	N/A
Rpal_Std_2d_FullMS_Orbi30k_MSMS_Orbi7k_Centroid_Run1_102006_03	2554	823.457	2	397.373	MNDJMS	556.26	4.28453	N/A	N/A
Rpal_Std_2d_FullMS_Orbi30k_MSMS_Orbi7k_Centroid_Run1_102006_03	2558	629.327	4	1623.81	GQJ	591.302	5.63078	N/A	N/A
Rpal_Std_2d_FullMS_Orbi30k_MSMS_Orbi7k_Centroid_Run1_102006_03	2560	880.989	2	616.326	JNSVFJ	470.257	11.9181	Correct	R.JGDGKJFVSNJEEAJR.J
Rpal_Std_2d_FullMS_Orbi30k_MSMS_Orbi7k_Centroid_Run1_102006_03	2561	1185.64	2	1158.6	TAAV	868.473	16.0039	Correct	K.GAVAKAEEJVAATPNAVMPQQFK.N
Rpal_Std_2d_FullMS_Orbi30k_MSMS_Orbi7k_Centroid_Run1_102006_03	2562	547.243	3	774.327	JDNMJ	278.101	8.83245	N/A	N/A
Rpal_Std_2d_FullMS_Orbi30k_MSMS_Orbi7k_Centroid_Run1_102006_03	2564	1141.58	2	1167.6	FFTAA	576.294	5.22851	Correct	K.KVNTAJDNPTNFFTAASJDSR.A
Rpal_Std_2d_FullMS_Orbi30k_MSMS_Orbi7k_Centroid_Run1_102006_03	2565	1012.58	2	1083.57	VJJAA	472.273	8.84674	Correct	R.GJSKEQVJNDVJJAAQPTK.Q
Rpal_Std_2d_FullMS_Orbi30k_MSMS_Orbi7k_Centroid_Run1_102006_03	2565	1012.58	2	1168.65	JVQ	514.283	6.95607	Correct	R.GJSKEQVJNDVJJAAQPTK.Q
Rpal_Std_2d_FullMS_Orbi30k_MSMS_Orbi7k_Centroid_Run1_102006_03	2566	820.362	2	278.095	JMNDJM	643.294	6.07819	Correct	R.YDJMNDJMSGGMHR.J
Rpal_Std_2d_FullMS_Orbi30k_MSMS_Orbi7k_Centroid_Run1_102006_03	2574	574.001	3	184.124	GADJJ	1065.6	4.17141	N/A	N/A
Rpal_Std_2d_FullMS_Orbi30k_MSMS_Orbi7k_Centroid_Run1_102006_03	2576	1167.64	2	1266.71	VEWD	537.337	10.7195	Correct	R.JAPQKDWEVNQPAEJAQVJGK.J
Rpal_Std_2d_FullMS_Orbi30k_MSMS_Orbi7k_Centroid_Run1_102006_03	2578	1242.13	2	845.365	JSHTTTJC	780.464	17.016	Correct	R.ADDVPSFNJSHTTTJCPGNPJGVK.G
Rpal_Std_2d_FullMS_Orbi30k_MSMS_Orbi7k_Centroid_Run1_102006_03	2580	691.383	2	506.295	JTDAJ	361.177	16.0605	Correct	K.FVDJADTJKGFR.A
Rpal_Std_2d_FullMS_Orbi30k_MSMS_Orbi7k_Centroid_Run1_102006_03	2582	761.392	3	1314.67	FTAASJ	376.182	19.4817	Correct	K.KVNTAJDNPTNFFTAASJDSR.A
Rpal_Std_2d_FullMS_Orbi30k_MSMS_Orbi7k_Centroid_Run1_102006_03	2584	1028.51	2	911.467	YSF	746.383	4.81928	Incorrect	K.JAFJSHSDFGSFPTDSSJK.M
Rpal_Std_2d_FullMS_Orbi30k_MSMS_Orbi7k_Centroid_Run1_102006_03	2585	948.827	3	1840.99	AJCTQG	429.212	7.05919	Correct	K.JMNAGQTCJAPDYVJAPQDRVEAJAGK.J
Rpal_Std_2d_FullMS_Orbi30k_MSMS_Orbi7k_Centroid_Run1_102006_03	2588	734.409	3	1169.68	JRME	501.261	5.45814	Incorrect	R.JVMASEMGVJKJPEDQJVTK.W
Rpal_Std_2d_FullMS_Orbi30k_MSMS_Orbi7k_Centroid_Run1_102006_03	2590	1047.59	2	556.29	JGE	1237.73	7.23652	Incorrect	K.KVEAEJGPVDVJVNNAGJTR.D
Rpal_Std_2d_FullMS_Orbi30k_MSMS_Orbi7k_Centroid_Run1_102006_03	2592	1101.11	2	928.495	JKJVG	761.358	15.0548	Correct	R.JVMASEMGVJKJPEDQJVTK.W
Rpal_Std_2d_FullMS_Orbi30k_MSMS_Orbi7k_Centroid_Run1_102006_03	2595	495.314	2	174.108	JFQVJ	214.142	16.2339	Correct	R.TJJVQFJR.E
Rpal_Std_2d_FullMS_Orbi30k_MSMS_Orbi7k_Centroid_Run1_102006_03	2598	1055.06	2	1087.6	EKJ	650.28	5.4351	Correct	K.YWSVDJKEPYATPEAVJK.R
Rpal_Std_2d_FullMS_Orbi30k_MSMS_Orbi7k_Centroid_Run1_102006_03	2600	782.076	3	1665.89	DFSG	271.163	7.81782	N/A	N/A
Rpal_Std_2d_FullMS_Orbi30k_MSMS_Orbi7k_Centroid_Run1_102006_03	2603	770.4	3	1041.58	RQQJMYTNTN	0.00317923	12.9532	Incorrect	R.MTNTYMJAGQRDPAEJJASVK.N
Rpal_Std_2d_FullMS_Orbi30k_MSMS_Orbi7k_Centroid_Run1_102006_03	2606	1076.07	2	1232.66	EDAJY	326.203	6.02928	Correct	R.JVNYJADEFQKEQGJDJR.K
[truncated: 9,426 more rows]
